# Supplementary material for: Integration of machine learning and genome-scale metabolic modeling identifies multi-omics biomarkers for radiation resistance
Source: Nat Commun. 2021 May 11;12:2700. doi: 10.1038/s41467-021-22989-1 (PMC8113601; doi:10.1038/s41467-021-22989-1)
Supplement: Supplementary file 5 — Source Data [file 41467_2021_22989_MOESM5_ESM.zip]

Archive with 27 entries (26 files):
- Figure Raw Data/
- Figure Raw Data/S4.xlsx
- Figure Raw Data/S11.xlsx
- Figure Raw Data/5.xlsx
- Figure Raw Data/S8.xlsx
- Figure Raw Data/S9.xlsx
- Figure Raw Data/4.xlsx
- Figure Raw Data/S10.xlsx
- Figure Raw Data/S5.xlsx
- Figure Raw Data/S17.xlsx
- Figure Raw Data/3.xlsx
- Figure Raw Data/S2.xlsx
- Figure Raw Data/S20.xlsx
- Figure Raw Data/S3.xlsx
- Figure Raw Data/2.xlsx
- Figure Raw Data/S16.xlsx
- Figure Raw Data/1.xlsx
- Figure Raw Data/S15.xlsx
- Figure Raw Data/S19.xlsx
- Figure Raw Data/S18.xlsx
- Figure Raw Data/S1.xlsx
- Figure Raw Data/S14.xlsx
- Figure Raw Data/S6.xlsx
- Figure Raw Data/S13.xlsx
- Figure Raw Data/S12.xlsx
- Figure Raw Data/6.xlsx
- Figure Raw Data/S7.xlsx
