# Supplementary material for: Integration of machine learning and genome-scale metabolic modeling identifies multi-omics biomarkers for radiation resistance
Source: Nat Commun. 2021 May 11;12:2700. doi: 10.1038/s41467-021-22989-1 (PMC8113601; doi:10.1038/s41467-021-22989-1)
Supplement: Supplementary file 5 — Source Data [file 41467_2021_22989_MOESM5_ESM.zip › Figure Raw Data/S4.xlsx]

## Sheet: S4 - Cell Lines
Metabolite	NQO1 (-) - 1	NQO1 (-) - 2	NQO1 (-) - 3	NQO1 (+) - 1	NQO1 (+) - 2	NQO1 (+) - 3	SW620 - 1	SW620 - 2	SW620 - 3	SW480 - 1	SW480 - 2	SW480 - 3	M059J - 1	M059J - 2	M059J - 3	M059K - 1	M059K - 2	M059K - 3	SCC-61 - 1	SCC-61 - 2	SCC-61 - 3	rSCC-61 - 1	rSCC-61 - 2	rSCC-61 - 3
β-Aminoisobutyric acid	7.09064	7.05735	7.09864	7.06849	7.11486	7.02685	6.38308	6.09734	6.16171	6.41792	6.49324	6.1908	6.89231	6.77486	6.8924	6.55075	6.44352	6.59779	7.0619	7.10735	6.99814	7.08709	6.85576	7.06081
5,6-Dihydrothymine	5.88606	6.01014	5.94958	5.8634	5.77509	5.81157	7.11437	6.64974	6.78222	7.30177	7.47348	7.06384	6.4381	6.27781	6.54519	6.17764	5.89479	6.12322	6.98275	7.0627	6.85158	6.85243	6.47457	6.78203
Arabitol	5.91503	5.01213	5.01145	4.87628	5.68555	5.28767	5.44887	4.92576	5.3687	4.88153	5.01183	4.89888	5.97263	6.42042	5.77809	4.84424	5.89692	5.60103	6.26809	5.43051	6.01857	6.05524	5.91624	6.13857
Adenine	6.58607	6.61876	6.65964	6.47545	6.46935	6.48499	6.58084	6.60146	6.53324	6.55622	6.36248	6.38866	6.58688	6.76036	6.49698	6.57565	6.49926	6.51486	6.8676	6.93359	6.78667	6.76545	6.45737	6.64962
Adenosine	6.96081	7.14624	7.07894	6.41102	6.49722	6.77332	5.30389	5.59633	5.16662	6.56105	6.49865	6.97744	7.60013	7.41847	7.6203	7.08121	6.94576	6.85167	6.87193	6.99286	6.83424	6.05801	5.99175	6.00099
β-Alanine	5.97643	6.22646	6.16433	5.93549	5.79405	5.93017	6.84912	6.78316	6.7667	6.94892	6.96285	6.91759	6.65642	6.59264	6.66609	6.44578	6.23522	6.41971	7.10142	7.14637	7.07689	6.92452	6.76465	6.83875
Cytidine	5.49946	5.89436	5.76556	6.12067	5.86484	5.99741	5.32444	5.91282	5.50112	6.01541	6.08107	6.36493	6.84969	6.73094	6.89392	6.45629	6.28396	6.5864	5.5697	5.61159	5.45896	5.61894	5.38623	5.55739
Deoxyadenosine	5.32832	5.25166	5.32666	4.85758	4.89184	5.04307	4.77272	4.77495	4.58693	5.23642	5.17942	5.15807	6.27811	6.18246	6.36502	6.54424	6.41076	6.63674	5.22012	5.20178	5.12507	5.37583	5.33225	5.29225
Deoxycytidine	5.46311	5.82554	5.73774	6.0177	5.95594	5.90497	4.82899	4.89522	4.39888	4.39256	4.89616	5.13008	6.60487	6.41102	6.688	6.42256	6.19743	6.47066	4.48608	4.55198	4.91812	5.2499	5.41045	5.34068
Deoxyinosine	4.83286	4.92483	4.78688	4.84177	4.76214	4.8366	4.53457	4.05666	4.20409	4.6101	4.81524	4.65446	5.55232	5.41934	5.55387	5.08124	4.92818	5.28962	5.1399	5.4038	5.17909	3.8547	3.93904	3.77343
Fumarate	6.83389	6.76856	6.79502	6.53971	6.65858	6.64166	6.81059	6.47168	6.50479	6.78951	6.77377	6.72463	7.15346	7.03634	7.18681	7.10789	7.04004	7.16841	7.15353	7.16579	7.09267	7.29274	7.20035	7.21455
Guanosine	6.05126	6.2352	6.19585	6.03	5.93381	6.20757	5.0789	5.12321	4.96514	5.78241	5.76098	5.90557	6.89984	6.80871	6.9369	6.35279	6.21705	6.46143	6.42153	6.64477	6.44308	5.4393	5.4927	5.40577
Guanine	6.80703	6.87505	6.93929	6.78798	6.7992	6.89649	4.62995	4.56929	4.57357	4.80236	4.78509	4.62047	6.78287	6.73013	6.84699	4.6112	4.33921	4.72485	6.92214	7.10103	6.94452	4.94693	4.70559	4.84777
Inosine	6.49228	6.7052	6.67757	6.49754	6.57683	6.54349	5.92281	6.1315	5.84154	6.50192	6.46854	6.63147	6.90059	6.83787	7.12095	7.08661	6.73164	6.8012	6.9536	7.2285	7.09499	5.75147	6.05478	5.85814
NAD	6.0451	5.87117	5.98488	5.78666	5.9871	5.84848	6.18303	5.7769	5.92919	6.31604	6.18849	6.06493	6.25568	6.03831	6.02252	6.02976	6.01652	5.94376	6.17554	6.35724	6.08435	6.06748	5.81463	6.06235
Uracil	5.3327	5.54601	5.56154	4.42417	4.84172	4.62866	5.31865	4.39993	5.16302	5.09549	4.15289	5.09421	5.03335	4.93312	5.0373	5.12091	5.01961	5.09167	5.00993	5.04018	5.05577	5.7311	5.30737	5.372
Xanthine	6.33005	6.69579	6.44916	6.65111	6.52963	6.52959	6.63854	6.74601	6.51577	6.72504	6.78672	6.82163	6.66498	6.81327	6.62001	6.80458	6.91259	6.78282	6.8443	6.77733	6.64176	6.97644	6.89058	7.00379
Xanthosine	6.00015	5.68634	5.99389	5.76618	5.94463	5.94353	5.6146	5.32565	5.47465	5.41446	5.63037	5.55069	5.69304	5.6506	5.59331	5.71541	5.97391	6.03389	5.73031	5.61824	5.70319	5.64955	5.68968	5.62218
Xylose	7.10672	6.56967	7.0264	7.03744	7.16843	7.09807	7.25442	6.64311	7.28555	6.36955	6.29125	6.42633	7.07512	7.15517	6.90263	6.75745	7.19523	7.12644	6.854	6.72257	7.01536	7.05862	7.05923	7.0688

## Sheet: S4 - Cancer Types
Metabolite	BRCA	COAD	GBM	HNSC
β-Aminoisobutyric acid	-0.040337	0.509176	-1.07134	-0.181295
5,6-Dihydrothymine	-0.438178	1.43148	-1.17979	-0.872562
Arabitol	-0.0986672	-1.05315	-2.0252	0.435029
Adenine	-0.481323	-0.451984	-0.281747	-0.792195
Adenosine	-1.66587	4.39636	-1.94915	-2.93246
β-Alanine	-0.783441	0.476558	-0.901837	-0.882263
Cytidine	0.911909	1.90794	-1.27107	-0.0860284
Deoxyadenosine	-1.2337	1.59375	0.848367	0.50202
Deoxycytidine	0.943666	0.327434	-0.679042	2.26427
Deoxyinosine	-0.11523	1.42232	-1.35811	-4.60156
Fumarate	-0.617345	0.5546	-0.0667298	0.327378
Guanosine	-0.344303	2.52655	-1.7874	-3.51195
Guanine	-0.152478	0.481792	-7.40206	-7.16141
Inosine	-0.284778	1.88915	-0.265703	-4.00038
NAD	-0.308833	0.753353	-0.361501	-0.744845
Uracil	-2.81886	-0.596863	0.252926	1.44459
Xanthine	0.26058	0.479545	0.444833	0.672607
Xanthosine	-0.0288185	0.200011	0.870634	-0.100026
Xylose	0.665664	-2.32086	-0.0595758	0.658544
