# Supplementary material for: Integration of machine learning and genome-scale metabolic modeling identifies multi-omics biomarkers for radiation resistance
Source: Nat Commun. 2021 May 11;12:2700. doi: 10.1038/s41467-021-22989-1 (PMC8113601; doi:10.1038/s41467-021-22989-1)
Supplement: Supplementary file 5 — Source Data [file 41467_2021_22989_MOESM5_ESM.zip › Figure Raw Data/S11.xlsx]

## Sheet: S11
Dataset	Feature	TCGA-05-4424-01A	TCGA-05-5428-01A	TCGA-15-1444-01A	TCGA-2A-A8VT-01A	TCGA-2E-A9G8-01A	TCGA-2W-A8YY-01A	TCGA-33-AASI-01A	TCGA-3M-AB46-01A	TCGA-3M-AB47-01A	TCGA-43-A475-01A	TCGA-49-AAR4-01A	TCGA-4J-AA1J-01A	TCGA-50-6592-01A	TCGA-50-6593-01A	TCGA-50-6595-01A	TCGA-50-6673-01A	TCGA-50-8460-01A	TCGA-52-7812-01A	TCGA-55-6970-01A	TCGA-55-6981-01A	TCGA-55-7911-01A	TCGA-55-A48Z-01A	TCGA-56-7579-01A	TCGA-56-7730-01A	TCGA-56-8308-01A	TCGA-56-A4BY-01A	TCGA-56-A62T-01A	TCGA-5S-A9Q8-01A	TCGA-66-2757-01A	TCGA-66-2759-01A	TCGA-66-2778-01A	TCGA-66-2783-01A	TCGA-66-2794-01A	TCGA-71-6725-01A	TCGA-73-A9RS-01A	TCGA-78-8660-01A	TCGA-86-7955-01A	TCGA-86-8279-01A	TCGA-86-A4P8-01A	TCGA-A2-A0CO-01A	TCGA-A2-A0EW-01A	TCGA-A2-A3XT-01A	TCGA-A2-A3XV-01A	TCGA-A2-A3XW-01A	TCGA-A2-A4RY-01A	TCGA-A2-A4S1-01A	TCGA-A5-A1OH-01A	TCGA-A5-AB3J-01A
CLINICAL	HISTOLOGIC	0.01951	0.01955	0	0.11204	0.08435	0.02906	0	0.0292	0.06223	0	0.01621	0.04272	0.01494	0.05857	0.10721	0.05318	0.02347	0	0.06406	0.02626	0.03755	0.02943	0	0	0	0	0	0.07315	0	0	0	0	0	0.06008	0.04298	0.00608	0.025	0.07996	0.02697	0.11294	0.00936	0.22704	0.12972	0.23693	0.05453	0.02465	0.00102	0.03814
CLINICAL	RESPONSE DRUG Cisplatin	0	0.46576	0	0	0	0.41148	0	0	0.27876	0.57518	0	0	0	0	0	0	0	0	0.34352	0	0	0.3343	0	0	0	0	0	0	0	0	0.54922	0.58171	0	0.47716	0	0	0.43709	0.46562	0.40616	0	0	0	0	0	0	0	0	0
CLINICAL	COHORT	0.01733	0.00249	0.02583	0.04037	0.04577	0.03308	0.03633	0.06828	0.00315	0.00193	0.01088	0.08666	0	0.01326	0.02037	0.06374	0.00037	0.02924	0.04058	0.0656	0.01234	0.0149	0.0113	0.04956	0.00341	0.03253	0.02523	0.00536	0.02002	0.01381	0.04166	0.00051	0.05487	0.01956	0.0161	0.02854	0.01994	0.01815	0.00114	0.05075	0.07992	0.03282	0.03863	0.03421	0.02329	0.05389	0.02134	0.10533
CLINICAL	PATHOLOGIC M	0.06941	0.06502	0	0	0	0.05685	0.14617	0.16797	0.05927	0.06278	0.06581	0.10867	0.19452	0.07588	0.0002	0.02144	0.04766	0.08767	0.0564	0.08874	0.08544	0.07047	0.00521	0.09768	0.06258	0.19285	0.05582	0	0.10246	0.08045	0.1038	0.06551	0.05826	0.03355	0.01584	0.09154	0.0489	0.03807	0.07133	0.1054	0.16883	0.02251	0.08385	0.09845	0.10831	0.06319	0	0
CLINICAL	CLINICAL STAGE	0	0	0	0	0.04607	0.10417	0	0	0	0	0	0.20129	0	0	0	0	0	0	0	0	0	0	0	0	0	0	0	0.15944	0	0	0	0	0	0	0	0	0	0	0	0	0	0	0	0	0	0	0.15295	0.13675
CLINICAL	RESPONSE DRUG Temozolomide	0	0	0	0	0	0	0	0	0	0	0	0	0	0	0	0	0	0	0	0	0	0	0	0	0	0	0	0	0	0	0	0	0	0	0	0	0	0	0	0	0	0	0	0	0	0	0	0
MUTATION	IDH1 | SNP	0.0087	0.00574	0	0.07134	0.00973	0.00508	0.01772	0.00854	0.00399	0.00844	0.0092	0.01877	0.02851	0.01701	0.00878	0.00714	0.02439	0.01413	0.00587	0.02733	0.08854	0.00609	0.01134	0.02304	0.0168	0.02306	0.01098	0.01811	0.01395	0.01868	0.00864	0.00777	0.02321	0.00575	0.00633	0.0239	0.00701	0.00451	0.00412	0	0.02894	0.01279	0.01804	0.00594	0	0.01725	0.03521	0.02721
CLINICAL	RESPONSE DRUG Fluorouracil	0	0	0	0	0	0	0	0.3542	0.4251	0	0	0	0	0	0	0	0	0	0	0	0	0	0	0	0	0	0	0	0	0	0	0	0	0	0	0	0	0	0	0	0	0	0	0	0	0	0	0
CLINICAL	RESPONSE DRUG Cyclophosphamide	0	0	0	0	0	0	0	0	0	0	0	0	0	0	0	0	0	0	0	0	0	0	0	0	0	0	0	0	0	0	0	0	0	0	0	0	0	0	0	0	0	0.03127	0	0.3255	0.38419	0	0	0
CLINICAL	LOCATION	0.38054	0.21856	0	0	0	0	0.01909	0.01537	0.01795	0.13029	0.13121	0	0.00678	0.34933	0.25659	0.4154	0.37704	0.09925	0.18974	0.05359	0.19599	0.24362	0.06722	0.0022	0.0691	0.00184	0.11159	0	0.05426	0.05399	0.01652	0.08269	0.26771	0.21562	0.08878	0.17487	0.21574	0.22804	0.23291	0.19183	0.01099	0.01257	0.12051	0.01454	0.10964	0.05381	0	0
CLINICAL	AGE	0.00077	0.00867	0.05563	0.00682	0.00978	0.01309	0.02345	0.01057	0.01625	0.01407	0.01111	0.00616	0.05497	0.01759	0.04274	0.01188	0.05178	0.02549	0.00126	0.02556	0.01966	0.01125	0.01876	0.03925	0.18371	0.0092	0.11331	0.02128	0.01032	0.01206	0.01156	0.0076	0.03507	0.00913	0.00242	0.00302	0.03259	0.00816	0.01971	0.3009	0.02306	0.00056	0.00134	0.00473	0.01346	0.04905	0.15729	0.00949
CLINICAL	PATHOLOGIC T	0.00478	0.0298	0	0.01567	0	0.01338	0.02471	0.01544	0.01217	0.00035	0.00921	0.01959	0.0131	0.01642	0.02239	0.04444	0.01037	0.02523	0.02332	0.03554	0.01814	0.01255	0.00413	0.01134	0.00286	0.0215	0.02039	0	0.02418	0.01046	0.0074	0.03312	0.07314	0.0213	0.00024	0.01953	0.02971	0.02486	0.08062	0.00409	0.06623	0.01801	0.05064	0.01456	0.02357	0.06603	0	0
CLINICAL	RESPONSE DRUG Carboplatin	0	0	0	0	0.26436	0	0	0	0	0	0.16583	0	0	0	0.25515	0	0	0	0	0	0	0	0.23282	0	0.12476	0	0.22287	0.38123	0.30545	0.32163	0	0	0	0	0.13711	0	0	0	0	0	0	0	0.10335	0	0	0	0.24347	0.17118
CLINICAL	PATHOLOGIC N	0.00314	0.01802	0	0.03312	0	0.00956	0.05749	0.00726	0.01032	0.00773	0.00359	0.03738	0.00128	0.00143	0.00428	0.00634	0.02422	0.00247	0.02097	0.02628	0.00952	0.00641	0.00374	0.01577	0.01574	0.02085	0.00863	0	0.02464	0.00192	0.00031	0.00971	0.02517	0.00018	0.00207	0.07436	0.01551	0.0185	0.01283	0.05219	0	0.01754	0.02635	0.0005	0.0911	0.02243	0	0
CLINICAL	PATHOLOGIC STAGE	0.0023	0.00633	0	0	0	0	0.00066	0.00468	0.00414	0.00263	0.06503	0	0.00821	0.00923	0.05001	0.00427	0.01015	0	0.05387	0.04372	0.00704	0.00261	0.05444	0.00976	0.00179	0	0.0062	0	0.02615	0.04061	0.01054	0.00723	0.00097	0.00309	0	0.00965	0.0068	0.00179	0.01121	0.00829	0.02483	0.00014	0.06872	0.00075	0.00932	0.00062	0	0
CLINICAL	RESPONSE DRUG Paclitaxel	0	0	0	0	0.17696	0	0	0	0	0	0.22355	0	0	0	0	0	0	0.20968	0	0	0	0	0.18051	0	0.18418	0	0.06648	0	0	0	0	0	0	0	0.12235	0	0	0	0	0	0	0	0	0.09635	0	0	0	0.0636
METABOLITES	but	0.00206	0.00155	0.03745	0.01162	0.00971	0.00651	0.00726	0.0103	0.00313	0.00327	0.00656	0.01486	0.0148	0.01089	0.0025	0.00045	0.01184	0.00305	0.00949	0.00943	0.01813	0.00198	0.00533	0.00708	0.00309	0.00456	0.00228	0.00578	0.01137	0.00579	0.00398	0.00346	0.00732	0.00247	0.00796	0.01113	0.00481	0.00198	0.00583	0.00414	0.02027	0.00233	0.01596	0.00262	0.01179	0.01228	0.01146	0.00862
METABOLITES	prostgd2	0.00346	0.00246	0.03542	0.00916	0.01325	0.00479	0.00689	0.00375	0.00386	0.00266	0.00426	0.00451	0.00683	0.00068	0.00211	0	0.01405	0.00987	0.00872	0.01538	0.00551	0.00383	0.0024	0.00583	0.0017	0.00936	0.00361	0.00489	0.00824	0.00336	0.00363	0.00471	0.01111	0.00132	0.01136	0.01188	0.00366	0.00124	0.00659	0.0033	0.00562	0.00281	0.01155	0.00252	0.01142	0.01291	0.01248	0.0044
METABOLITES	hs	0.00172	0.00257	0.00122	0.01047	0.01488	0.00289	0.00569	0.00202	0.00091	0.00224	0.00378	0.00507	0.00215	0.00538	0.00242	0.00128	0.00437	0.00121	0.00249	0.00713	0.00824	0.00279	0.00543	0.01104	0.00107	0.0071	0.00276	0.0028	0.0023	0.00338	0.00164	0.0004	0.00588	0.00028	0.01757	0.00207	0.00126	0.00098	0.00107	0.00113	0.00382	0.00507	0.00723	0.00161	0.00045	0.00826	0.00399	0.00485
CLINICAL	RACE	0	0	0.00041	0	0.00933	0.00287	0.006	0.00807	0.00509	0.00309	0.00821	0.00535	0	0.00063	0.01605	0.00736	0.0088	0.00326	0.01123	0.00431	0.00904	0.00624	0.00263	0.00751	0.00506	0.00048	0.00847	0.0005	0	0	0	0	0	0.02593	0.0037	0	0.00476	0.00576	0.00322	0.012	0.00814	0.014	0.00982	0.00116	0.00811	0.01279	0.01538	0.00015
MUTATION	BRAF | SNP	0.0025	0.01049	0	0.01337	0.00151	0.00548	0.00531	0.00222	0.00055	0.00211	0.00087	0.00366	0.01018	0.0051	0.00232	0.00091	0.00385	0.00336	0.00053	0.00692	0.00248	0.00144	0.00267	0.00602	0.03373	0.00362	0.00169	0.00456	0.00296	0.0036	0.00299	0.00106	0.00342	0.00141	0.00972	0.0059	0.00091	0.00071	0.00081	0	0.00575	0.001	0.00463	0.00119	0	0.00513	0.00304	0.00638
CLINICAL	GENDER	0.01025	2e-05	0.01685	0	0.01248	0.00166	0.02179	0.02221	0.0141	5e-05	0.01541	0.0041	0	4e-05	9e-05	0	0.01699	9e-05	0.00464	0.00068	0.00017	0.00161	0.00047	0.00019	0.0007	0	0	0.0004	0.00572	0.00918	7e-05	0.01612	0.0004	0.00022	0	0.00409	0.0022	0.00176	0.00215	0.02571	0.0089	2e-05	0.00992	0.00182	0.00361	0.00054	0.00676	1e-05
MUTATION	EGFR | SNP	0.00104	0.00095	0	0.00881	0.00142	0.01397	0.00347	0.00158	0.0005	0.00126	0.00113	0.00284	0.00484	0.003	0.0336	0.00122	0.00347	0.00276	0.00038	0.00494	0.00089	0.02544	0.00173	0.00444	0.00273	0.00535	0.00241	0.00279	0.00285	0.00255	0.0015	0.00161	0.00375	0.00119	0.00096	0.00345	0.00097	0.00072	0.00064	0	0.0047	0.00186	0.0027	0.00119	0	0.00275	0.00524	0.00436
METABOLITES	M02645	0.00154	0.0011	0.01338	0.01749	0.00151	0.00124	0.00533	0.0025	0.00068	0.00199	0.00851	0.00309	0.01068	0.00667	0.00157	0.00027	0.00317	0.00595	0.00169	0.00759	0.00712	0.00108	0.00269	0.0036	0.00364	0.00986	0.0018	0.00449	0.00178	0.0054	0.00376	0.00163	0.0052	0.00205	0.00163	0.00452	0.00089	0.00109	0.00037	0.0008	0.00395	0.00258	0.00109	0.00195	0.00162	0.00354	0.0025	0.00212
METABOLITES	saccrp_L	0.00392	0.00133	0.02696	0.01119	0.00213	0.00084	0.00416	0.00445	0.00073	0.00021	0.00947	0.00289	0.0082	0.00484	0.00149	0.00133	0.0189	0.00698	0.00069	0.00236	0.01273	0.00075	0.00119	0.00893	0.00383	0.00286	0.00161	0.0021	0.00166	0.00508	0.00323	0.00214	0.00322	0.0005	0.00042	0.00495	0.00085	0.00168	2e-05	0.00329	0.00899	0.00065	0.0012	0.00161	0.00164	0.00164	0.00163	0.00465
METABOLITES	digalsgalside_hs	0.00171	0.00219	0.00103	0.0023	0.00449	4e-05	0.00254	0.00132	0.00029	0.00198	0.00125	0.00361	0.00837	0.00957	0.00071	0.00063	0	0.00176	0	0.00103	0.00334	0.00386	0.00616	0.00882	0.00238	0.02331	0.00358	0.00369	0.00046	0.00303	0.00317	0.00069	0.0035	0.00203	0.01354	0.00158	0.00056	0.00135	0.00155	0.00111	0.00045	0.00443	4e-05	0.00294	0.00108	0.00296	0.0019	0.00384
METABOLITES	HC01712	0.00183	0.00077	0.02656	0.0005	0.00364	0.00083	0.00689	0.00653	0.00051	0.0003	0.00307	0.00099	0.00043	0.00574	0.00115	0	0.00698	0.00276	0.00063	0.00331	0.00152	0.00246	0.00099	0.00383	0.00026	0.01084	0.00216	0.0019	0.001	0.00136	0.00255	0.00141	0.00327	0.00103	0.00351	0.00018	0.00052	0.00042	0.00095	0.00276	0.00115	0.00143	0.00128	0.00162	0.0006	0.00466	0.00207	0.0004
CLINICAL	GRADE	0	0	0	0	0.0048	0.01072	0	0.00525	0.00872	0	0	0.02695	0	0	0	0	0	0	0	0	0	0	0	0	0	0	0	0.01076	0	0	0	0	0	0	0	0	0	0	0	0	0	0	0	0	0	0	0.00843	0.00934
METABOLITES	estrones	0.00091	0.00119	0.00879	0.01057	0.005	0.0011	0.00165	0.00027	0.00108	0.00352	0.00234	0.00509	0	0.00937	0.00077	0.00081	0.00029	0.00284	0.00349	0.01839	0.01959	0.00052	0.00291	0.00801	0.00154	0.00204	0.00115	0.00058	0.00225	0.00133	0.00018	0.00118	0.00673	7e-05	0.0069	0.01306	0.00035	0.00053	0.00114	0.00258	0.0107	0.00153	0.00249	0.00241	0.00113	0.00109	0.00217	0.00243
GENE EXPRESSION	CDH10	0.00853	0.00242	0.0013	0.00112	0.00185	0.0015	0.00999	0.00023	0.00086	0.00138	0.00117	0.00571	0.00309	0.00174	0.00027	0	0.00058	0.00056	0.00019	0.01368	0.00273	0.00298	0.00922	0.00951	0.00242	0.00891	0.00815	0	0.0037	0.00257	0.00328	0.00139	0.00663	0.00107	0.01634	0.00527	0.00084	0.00054	0.00408	0.00032	0.00062	0.00617	0.00344	0.00249	0.00213	0.00398	0.00899	0.00118
METABOLITES	5oxpro	0.00044	0.00183	0.01085	0.0079	0.00382	0.00071	0.00682	0.00261	0.00057	0.00094	0.00205	0.00378	0	0.0055	0.00123	0.0025	0.00587	0.00611	0.00263	0.00317	0.00546	0.00129	0.00149	0.00428	0	0.00532	0.00064	0.00332	0.0008	0.00172	0.00208	0.00242	0.00308	0.00051	0.00413	0.0046	0.00057	0.00093	0.002	0.00236	0.00297	0.00139	0.00078	0.00128	0.00091	0.01173	0.00108	0.00232
METABOLITES	3sala	0.00193	0.00064	0.01692	0.00289	0.0006	0.00035	0.00329	0.00111	0.00055	0.00109	0.00085	0.00253	0.00446	0.00477	0.00143	0.00043	0.00376	0.00404	0.00204	0.00783	0.0082	0.00079	0.00073	0.00312	0.00135	0.0033	0.00062	0.0025	0.00232	0.00271	0.00243	0.00127	0.00372	0.00106	0.00057	0.00436	0.00085	0.00069	0.00068	0.00031	0.00537	0.00077	0.00168	0.00096	0.00126	0.0032	0.00109	0.00127
GENE EXPRESSION	CDK5R2	0.00844	0.00131	0.00635	0.00454	0.00558	0.00098	0.0054	0.00279	0.0007	0.00028	0.00376	0	0.00228	0.00304	0.00505	0.00455	0.00128	0.00276	5e-05	0.0078	0.00422	0.00243	0.00668	0.00617	0.00099	0.00837	0.00315	0	0.00127	0.00457	0.00057	0.00289	0.00465	0.00173	0.00584	0.00063	0.0016	0.00171	0.00197	0.00088	0.00602	0	0	0.0013	0.00232	0.00742	0.0048	0.00392
METABOLITES	4ppcys	0.00259	0.00128	0.01494	0.00292	0.00612	0.00078	0.00531	0.0069	0.00059	0.00014	0.00315	0.00353	0.00722	0.00333	0.00082	0.00064	0.0059	0.00457	0	0.00355	0.00091	0.00045	0.00238	0.00588	0.00205	0.00228	7e-05	0.00195	0.00228	0.00283	0.00288	0.00127	0.00465	0.00089	0.00385	0.00109	0.00014	0.00047	0.00025	0.00342	0.00755	0.00128	0.0029	0.00122	0.0008	0.00749	0.00042	0.00404
GENE EXPRESSION	LY75	0.01302	0.00144	0.00522	0.00425	0.0034	0.00186	0.00477	0.0023	0.00049	0.00104	0.00174	0.00233	0	0.00238	0.0045	0.00312	0.00169	0.00412	0.00017	0.01275	0.00097	0.00279	0.00575	0.006	0.0024	0.0088	0.00276	0.00444	0.00273	0.00294	0.00086	0.00149	0.00609	0.00085	0.00514	0.00161	0.00031	0.0005	0.00102	0.00136	0.00757	0.00459	0.00578	0.00186	0.0008	0.00664	0.00262	0.00319
METABOLITES	dgtp	0.00111	3e-05	0.01921	0.00284	0.00082	0.00515	0.00162	0.00187	0.00213	0.00113	0.00198	0.01007	0.00871	0.00191	0.00099	0.00032	0.0014	0.00051	0.00576	0.00358	0.00412	0.00043	0.00081	0.00157	0.00149	0.00039	0.00093	0.00179	0.00651	0.00308	0.00147	0.00068	0.00355	0.00055	0	0.00382	0.00366	5e-05	0.00296	0.00031	0.00491	0.00148	0.01192	0.00065	0.00709	0.00106	0.00748	0.00044
CLINICAL	CLINICAL T	0	0	0	0.0301	0	0	0	0	0	0	0	0	0	0	0	0	0	0	0	0	0	0	0	0	0	0	0	0	0	0	0	0	0	0	0	0	0	0	0	0	0	0	0	0	0	0	0	0
METABOLITES	C05957	0.00402	0.00207	0.00523	0.00381	0.01178	0.00109	0.00664	0.00326	0.00032	0.00082	0.00202	0.00363	0	0.00014	0.00055	0.00105	0.01017	0.00905	0	0.00266	0.00016	0.00246	0.00085	0.00704	0.00083	0.00486	0.00263	0.00324	0.00227	0.00028	0.00163	0.00235	0.00516	0.00056	0.01064	0.0031	0.00057	0.00038	0.00147	0.00443	0	0.00165	0.003	0.00071	0.00204	0.00597	0.00303	0.00468
METABOLITES	M02749	0	0.0001	0.01531	0.00194	4e-05	0.00358	0	0.00015	0.00091	0.00035	0.00028	0.00604	0	0.00191	0.00013	0.00071	0.0002	0.00025	0.01168	0.00249	0.00166	0.00051	0	0.00091	0	0.00212	0.00056	0	0.00413	0.00018	0.00018	0.00027	0.00084	0	0.00068	0.00198	0.00259	0.00016	0.00653	0	0.00148	7e-05	0.00823	0.00037	0.01639	0.00095	0.00569	0.00016
METABOLITES	pan4p	0.00036	0.0007	0.00189	0.00249	0.00139	0.00038	0.00166	0.00047	0.00028	0.00077	0.00147	0.00169	0.00158	0.00425	0.00044	0.00394	0.00661	0.00226	0.00092	0.00943	0.00303	0.00546	0.00085	0.0035	0.00046	0.00497	0.00115	0.00256	0.00057	0.0009	0.00114	0.00026	0.00132	8e-05	0.00296	0.00169	0.00035	0.00081	0.00035	0.00053	0.00537	0.00032	0.00163	0.00096	0.00106	0.00365	0.00028	0.00636
METABOLITES	elaid	4e-05	0.0005	0.04564	0.00229	0.00342	0.00427	0.00077	0.00024	0.00133	0.00045	0.00036	0.00842	0.00098	0.0004	0.00016	0.00027	0	0.00047	0.00311	0.00104	0	0.00017	0.00115	0.00256	0.0005	0.0004	0.00022	0.00059	0.00408	0.00032	0.00021	6e-05	0.00036	0.00015	0.00426	0.00036	0.00238	5e-05	0.00188	0.00048	0	0.00142	0.00605	5e-05	0.00518	0.00134	0.01837	0.00219
CLINICAL	SMOKING HISTORY	0.0687	0.00878	0	0	0	0.01562	0.01301	0	0	0.03562	0.01619	0.01252	0	0.0215	0.00337	0	0	0.00328	0.05645	0.01075	0.02204	0.01638	0.02732	0.00104	0.00051	0	0	0	0.0333	0.02524	0.00144	0.01582	0.01663	0.00923	0	0.05018	0.00444	0.01059	0.00038	0	0	0	0	0	0	0	0	0
METABOLITES	HC02065	0.00123	0.00075	0.00382	0.00412	0.006	0.00062	0.00239	0.00025	0.00036	0.00072	0.00142	0.00263	0	0.00483	0.0007	0.00113	0.00232	0.00017	0.00336	0.00691	0.0102	0.00171	0.00108	0.00632	0.00029	0.00437	0.00127	0.00061	0.00144	0.0016	0.00044	0.00095	0.0028	0.00043	0.00772	0.00406	0.00055	0.00022	0.0006	0	0.00565	0.00131	0.0009	0.00122	0.00016	0.00252	0.00151	0.0026
CLINICAL	ALCOHOL PER DAY	0	0	0	0	0	0	0	0	0	0	0	0	0	0	0	0	0	0	0	0	0	0	0	0	0	0	0	0	0	0	0	0	0	0	0	0	0	0	0	0	0	0	0	0	0	0	0	0
GENE EXPRESSION	HOMER2	0.0027	0.00108	0.01076	0.00187	0.00345	0.00072	0.00233	0.00362	0.00107	0.00061	0.00125	0.0024	0	0.00089	0.00224	0.0093	0.00292	0.00698	0.00014	0.00224	0	0.00146	0.00391	0.00174	0.00122	0.00098	0.0021	0.00274	0.00196	0.00103	0.00061	0.00092	0.00464	0.00022	0.00144	0.00142	0.0003	0.00016	0.00025	0.0018	0.00314	0.00123	0.00206	0.00033	0.00059	0.0041	0.002	0.005
METABOLITES	adrn	0.00036	0.00042	0.00918	0.00127	0.0078	0.00068	0.0079	0.00764	0.00074	0.00124	0.00425	0.0017	0.01175	0.00212	8e-05	0.00063	0.00784	0.0009	0	0.00137	0.0012	0.00032	0.00231	0.00358	0.00201	0.00087	0.00098	0.00359	0.00082	0.00303	0.00326	0.0017	0.00381	0.00099	0.00315	0.00174	0.00032	0.00024	8e-05	0.00448	0	0.00043	0.00046	0.0001	0	0.00166	0.00143	0.00198
GENE EXPRESSION	P2RX6	0.00999	0.00092	0.00725	0.0022	0.00086	0.00155	0.00268	0.00196	0.00109	0.00056	0.00035	0.00404	0.00172	0.00139	0.00173	0.00088	0.00135	0.0098	0.00051	0.0078	0.0029	0.00164	0.00127	0.00422	0.00078	0.00257	0.00047	0.00047	0.00411	0.00038	0.00182	0.00019	0.00021	0.00023	0.00256	0.00059	0.00045	0.00016	0.00103	0.0012	0.00321	0.00177	0.00517	0.00164	0.00118	0.00666	0.00121	0.00027
METABOLITES	dca	0.00339	0.00033	0.00195	0.00047	0.00063	0.00089	0.00449	0.00027	0.00018	0.00065	0.00151	0.00132	0	0.00501	0.00097	0.00039	0.00698	0.00712	0.00168	0.00221	0.00458	0.00263	0.00115	0.00148	0.00178	0.00818	0.00188	0.00183	0.00225	0.00274	0.00096	0.00095	0.00185	0.00101	0.00162	0.00258	0.00071	0.0001	0.00055	0.00139	0.00348	0.00092	0.00105	0.00151	0.00096	0.00406	0.00081	0.0031
MUTATION	DNAH9 | SNP	0.00081	0.00084	0	0.00535	0.00068	0.0073	0.00326	0.00058	0.00021	0.0008	0.00494	0.00159	0.00354	0.00274	0.00071	0.00055	0.0024	0.00246	0.00038	0.00239	0.00124	0.00043	0.00126	0.00234	0.02859	0.00376	0.007	0.00191	0.00094	0.00227	0.0014	0.00547	0.00104	0.0008	0.01236	0.00159	0.00048	0.00299	0.00023	0	0.00064	0.00012	0.0007	0.0007	0	0.00233	0.00101	0.00354
CLINICAL	PACK YEARS	0.00494	0.01345	0	0	0	0	0.03979	0	0	0.00134	0.00496	0	0	0	0	0	0	0.04669	0	0	0.00641	0.01068	0.02115	0	0	0.02607	0.03756	0	0.06715	0.00982	0.01743	0.00223	0.00309	0	0.02005	0.00083	0	0	0	0	0	0	0	0	0	0	0	0
[truncated: 856 more columns]
