# Supplementary material for: Integration of machine learning and genome-scale metabolic modeling identifies multi-omics biomarkers for radiation resistance
Source: Nat Commun. 2021 May 11;12:2700. doi: 10.1038/s41467-021-22989-1 (PMC8113601; doi:10.1038/s41467-021-22989-1)
Supplement: Supplementary file 5 — Source Data [file 41467_2021_22989_MOESM5_ESM.zip › Figure Raw Data/5.xlsx]

## Sheet: 5a
Subsystem	Count	-log10(p-value)
Fructose and mannose metabolism	14	4.59369
R group synthesis	12	3.9791
Transport, extracellular	116	3.62701
Sphingolipid metabolism	20	3.4506
Fatty acid oxidation	38	3.35385
Transport, mitochondrial	48	2.42199
Transport, lysosomal	28	2.18013
CoA catabolism	5	2.14277
Cholesterol metabolism	24	2.11899
Fatty acid synthesis	26	2.00262
Tryptophan metabolism	18	1.96854
Glycolysis/Gluconeogenesis	13	1.72958
Glycerophospholipid metabolism	29	1.61665
Glycosphingolipid metabolism	12	1.47954
Nucleotide metabolism	7	1.43976
Nucleotide interconversion	18	1.36035
Triglyceride formation	4	1.31326

## Sheet: 5bf
Metabolite	Spearman Correlation
estrones	-0.80881
argsuc	-0.766044
hs	-0.753804
dgtp	-0.751668
gtp	-0.750557
4ppcys	-0.73834
gdp	-0.735488
gmp	-0.735052
fru	-0.731815
5oxpro	-0.723383
ade	-0.714859
pheacgln	-0.702153
pac	-0.694821
acgal	-0.676593
lac_L	-0.663544
e4hglu	-0.662276
HC02110	-0.654146
dgdp	-0.650507
pcollg5hlys	-0.639155
5hoxnfkyn	-0.636569
dgmp	-0.634698
datp	-0.631106
M01757	-0.614921
gdpfuc	-0.608275
M02749	-0.607637
M02506	-0.606953
gsn	-0.60649
dgsn	-0.596273
C02712	-0.592106
ptth	-0.58948
aprut	-0.579759
xmp	-0.555221
M02748	-0.552559
acglu	-0.547573
phaccoa	-0.547181
cysam	-0.545681
glu5p	-0.532845
3hbcoa_R	-0.531206
orn	-0.525421
CE2049	-0.524889
mlthf	-0.51514
dad_2	-0.513225
galfucgalacglcgalgluside_hs	-0.51262
fadh2	-0.504723
3hanthrn	-0.501729
pan4p	-0.497889
dhbpt	-0.493993
CE2047	-0.491347
2dr5p	-0.484109
gdpddman	-0.484062
xtsn	-0.479053
pacald	-0.468905
Nacasp	-0.466752
4hglusa	-0.459958
HC01652	-0.458384
CE2956	-0.453602
M03165	-0.451099
fad	-0.435676
atp	-0.431643
cmusa	-0.429869
g3pc	-0.420512
1p3h5c	-0.416876
melatn	-0.414004
2obut	-0.41385
M03163	-0.413357
dtdprmn	-0.40957
fuc_L	-0.408483
dtdp4d6dm	-0.400329
34dhphe	-0.397584
gcald	-0.394758
gq1b_hs	-0.380938
HC02066	-0.374241
M02505	-0.372364
5moxact	-0.36405
eandrstrn	-0.359204
M00292	-0.348941
gal	-0.345273
hx2coa	-0.342171
dd3coa	-0.33896
3dsphgn	-0.334177
dcamp	-0.333984
HC02051	-0.324381
paps	-0.32103
thbpt	-0.320876
quln	-0.312333
C04717	-0.291068
pppi	-0.288767
xu5p_D	-0.288676
gluala	-0.25457
tsul	-0.246712
ha_pre1	-0.237026
lald_L	-0.231675
amet	-0.213988
lnlnca	-0.208514
mepi	-0.205792
eumelanin	-0.192759
mercplac	-0.191807
galside_hs	-0.191625
dnad	-0.182632
idour	-0.177911
acgpail_hs	-0.163741
4hpro_LT	-0.163188
oxa	-0.146006
HC02020	-0.129222
17ahprgstrn	-0.124026
M00606	-0.060409
2mcit	-0.047355
11docrtsl	-0.017451
3uib	-0.000248
glyald	0.059061
HC00664	0.08406
sarcs	0.099891
C05298	0.104951
estradiol	0.160227
M02108	0.173211
HC02067	0.222196
fdp	0.231536
dmgly	0.239927
cyst_L	0.246439
chsterols	0.251932
5aop	0.268517
od2coa	0.278572
thcrm_hs	0.281352
succoa	0.291563
succ	0.298558
3sala	0.306933
ttdca	0.307804
3ohodcoa	0.310073
34dhcinm	0.312205
C01290	0.31623
prostgi2	0.316562
3mgcoa	0.322883
1mncam	0.327087
subeac	0.33537
C03693	0.340863
HC00250	0.34641
M03161	0.359658
thmmp	0.360328
Lcyst	0.363379
pmtcoa	0.366623
sebacid	0.370726
strdnccoa	0.37161
3snpyr	0.37885
M02605	0.379312
M03051	0.38308
5forthf	0.383184
prostgf2	0.385382
paf_hs	0.392767
ak2gchol_hs	0.394392
meoh	0.394785
prgnlones	0.396129
adpac	0.400652
glutcoa	0.401674
12HPET	0.403726
adhap_hs	0.417092
4mptnl	0.41853
lnlncg	0.421933
HC00682	0.425461
prgnlone	0.428285
lnlncgcoa	0.432994
4aabutn	0.434774
ak2g_hs	0.435655
CE4888	0.436143
M00673	0.438314
acgam1p	0.446568
sucsal	0.449622
vacc	0.452309
4izp	0.457779
ak2gp_hs	0.460195
ptdca	0.464326
HC02053	0.466923
mi13456p	0.472007
4fumacac	0.480321
n4abutn	0.481315
20ahchsterol	0.485479
3pg	0.485651
arach	0.486134
carn	0.490464
man1p	0.495102
lpam	0.500858
msa	0.504385
elaid	0.507152
c226coa	0.507615
man6p	0.510306
clpnd	0.512983
bamppald	0.514617
tmndnccoa	0.519153
gt3_hs	0.521224
5hoxindact	0.521973
2oxoadp	0.524883
fald	0.529155
saccrp_L	0.536042
C05280	0.542769
M02645	0.553984
HC01712	0.556168
gt1b_hs	0.558567
HC02213	0.560436
C05284	0.565205
13dampp	0.574013
acgam6p	0.589444
HC00342	0.594546
adrncoa	0.598346
srtn	0.600575
CE4827	0.602277
gudac	0.60721
thp2c	0.614102
glyc3p	0.614304
HC02064	0.6271
dlnlcgcoa	0.633655
Nacsertn	0.643894
mi1456p	0.644946
M02807	0.648035
txa2	0.65455
dlnlcg	0.672346
eicostetcoa	0.673461
f26bp	0.676538
HC02180	0.678463
lac_D	0.683915
HC02065	0.688347
lald_D	0.692965
L2aadp	0.698587
HC02071	0.70374
M00759	0.706375
aprgstrn	0.706744
L2aadp6sa	0.712636
forglu	0.720057
but	0.722103
23dpg	0.726132
nmthsrtn	0.727785
dca	0.735447
C05957	0.749809
adrn	0.760654
dcsptn1coa	0.763767
digalsgalside_hs	0.770415
prostgd2	0.778651
HC02069	0.794856

## Sheet: 5c
Metabolite	Spearman Correlation
4α-Methylzymosterol	-0.654146
trans-2-Hexenoyl-CoA	-0.342171
3Z-Dodecenoyl-CoA	-0.33896
α-Linolenic acid	-0.208514
Cholesteryl palmitate	-0.129222
Heptanoic acid	0.173211
trans-Octadec-2-enoyl-CoA	0.278572
Myristic acid	0.307804
3-Oxooctadecanoyl-CoA	0.310073
Suberic acid	0.33537
Sebacic acid	0.370726
Stearidonoyl-CoA	0.37161
Tridecanoic acid	0.38308
Adipic acid	0.400652
Glutaryl-CoA	0.401674
γ-Linolenic acid	0.421933
γ-Linolenoyl-CoA	0.432994
Vaccenic acid	0.452309
Pentadecanoic acid	0.464326
20α-Hydroxycholesterol	0.485479
Arachidic acid	0.486134
Elaidic acid	0.507152
Docosapentaenoic acid	0.512983
Icosapentaenoyl-CoA	0.519153
3,6-Dodecadienoyl-CoA	0.542769
Adrenyl-CoA	0.598346
Cervonyl-CoA	0.602277
Eicosatrienoyl-CoA	0.633655
Eicosatrienoic acid	0.672346
Eicosatetranoyl-CoA	0.673461
Butyric acid	0.722103
Capric acid	0.735447
Adrenic acid	0.760654
Docosapentaenoyl-CoA	0.763767

## Sheet: 5d
Metabolite	Spearman Correlation
dGTP	-0.751668
Adenine	-0.714859
dGDP	-0.650507
dGMP	-0.634698
dATP	-0.631106
Guanosine	-0.60649
Deoxyguanosine	-0.596273
XMP	-0.555221
5,10-Methylene-THF	-0.51514
Deoxyadenosine	-0.513225
Xanthosine	-0.479053
Adenylsuccinate	-0.333984

## Sheet: 5e
Metabolite	Spearman Correlation
GTP	-0.750557
GDP	-0.735488
GMP	-0.735052
FADH2	-0.504723
FAD	-0.435676
ATP	-0.431643
