# Supplementary material for: Integration of machine learning and genome-scale metabolic modeling identifies multi-omics biomarkers for radiation resistance
Source: Nat Commun. 2021 May 11;12:2700. doi: 10.1038/s41467-021-22989-1 (PMC8113601; doi:10.1038/s41467-021-22989-1)
Supplement: Supplementary file 5 — Source Data [file 41467_2021_22989_MOESM5_ESM.zip › Figure Raw Data/S8.xlsx]

## Sheet: Sheet1
	Inosine	Adenosine	Guanosine	Adenine	NAD	Xanthosine	Cytidine	β-Alanine	2-Deoxycytidine	Xanthine	Uracil	2-Deoxyadenosine	GSSG	GSH	Pyroglutamic acid
Breast	-0.158015	-0.0328505	-0.291255	-0.142015	0.10561	0.362941	0.132893	-0.185151	0.140135	0.475288	0.445174	0.274022	0.0292939	0.143726	0.418154
Colorectal	-0.100324	-0.238017	-0.0496656	0.112931	-0.0422006	0.255874	-0.0370458	0.108389	-0.106208	0.229543	0.260379	0.0264548	0.0591494	0.178937	0.163054
Glioma	-0.137751	0.0381035	0.0948353	0.0912094	-0.0975871	-0.208494	-0.0251445	0.194225	-0.0655767	-0.179687	0.0879164	0.207567	-0.0322247	0.0429911	0.226934
Upper Aerodigestive	-0.285568	-0.190963	-0.0489636	-0.224895	-0.107212	-0.312152	0.054814	0.242615	0.476294	0.0701903	-0.130641	0.174724	0.25877	0.0213112	-0.388666
MEAN EXP	-0.170415	-0.105932	-0.0737622	-0.0406925	-0.0353475	0.0245421	0.0313791	0.0900193	0.111161	0.148833	0.165707	0.170692	0.0787472	0.0967412	0.104869
FBA	-0.473158	-0.464109	-0.468799	-0.533456	-0.471139	-0.468799	0.476306	0.554699	0.476304	-0.139228	0.476303	-0.736219	0.680551	0.680551	-0.971381
