# Supplementary material for: Integration of machine learning and genome-scale metabolic modeling identifies multi-omics biomarkers for radiation resistance
Source: Nat Commun. 2021 May 11;12:2700. doi: 10.1038/s41467-021-22989-1 (PMC8113601; doi:10.1038/s41467-021-22989-1)
Supplement: Supplementary file 5 — Source Data [file 41467_2021_22989_MOESM5_ESM.zip › Figure Raw Data/S9.xlsx]

## Sheet: S9
	Balanced Accuracy		Sensitivity		Specificity		PPV		NPV
	Mean	Standard Error	Mean	Standard Error	Mean	Standard Error	Mean	Standard Error	Mean	Standard Error
Combined	0.763344	0.00795717	0.61375	0.0152556	0.912937	0.00549463	0.667601	0.0135072	0.894439	0.00375684
Ensemble	0.82236	0.00703943	0.715	0.0149374	0.92972	0.00519734	0.744869	0.0128169	0.921419	0.00368864
