# Supplementary material for: Integration of machine learning and genome-scale metabolic modeling identifies multi-omics biomarkers for radiation resistance
Source: Nat Commun. 2021 May 11;12:2700. doi: 10.1038/s41467-021-22989-1 (PMC8113601; doi:10.1038/s41467-021-22989-1)
Supplement: Supplementary file 5 — Source Data [file 41467_2021_22989_MOESM5_ESM.zip › Figure Raw Data/4.xlsx]

## Sheet: 4a
FPR	Mean TPR
0	0
0.01	0.39125
0.02	0.45125
0.03	0.545
0.04	0.5775
0.05	0.655
0.06	0.68625
0.07	0.725
0.08	0.73875
0.09	0.75
0.1	0.76125
0.11	0.77375
0.12	0.78875
0.13	0.7975
0.14	0.80625
0.15	0.81375
0.16	0.82125
0.17	0.8275
0.18	0.83125
0.19	0.84625
0.2	0.855
0.21	0.86125
0.22	0.865
0.23	0.87125
0.24	0.88125
0.25	0.885
0.26	0.88875
0.27	0.89375
0.28	0.8975
0.29	0.9
0.3	0.90125
0.31	0.9025
0.32	0.9025
0.33	0.91
0.34	0.91375
0.35	0.91875
0.36	0.9225
0.37	0.9225
0.38	0.92625
0.39	0.9275
0.4	0.92875
0.41	0.92875
0.42	0.93125
0.43	0.93125
0.44	0.93375
0.45	0.935
0.46	0.935
0.47	0.94125
0.48	0.94125
0.49	0.94625
0.5	0.94625
0.51	0.94625
0.52	0.95
0.53	0.9525
0.54	0.95375
0.55	0.95375
0.56	0.955
0.57	0.95875
0.58	0.9625
0.59	0.965
0.6	0.96625
0.61	0.97125
0.62	0.97125
0.63	0.97125
0.64	0.97125
0.65	0.97125
0.66	0.975
0.67	0.9775
0.68	0.9775
0.69	0.9775
0.7	0.98
0.71	0.98
0.72	0.98
0.73	0.98125
0.74	0.9825
0.75	0.98875
0.76	0.98875
0.77	0.9925
0.78	0.9925
0.79	0.9925
0.8	0.99375
0.81	0.99375
0.82	0.9975
0.83	0.9975
0.84	0.99875
0.85	0.99875
0.86	0.99875
0.87	0.99875
0.88	0.99875
0.89	0.99875
0.9	0.99875
0.91	0.99875
0.92	0.99875
0.93	0.99875
0.94	1
0.95	1
0.96	1
0.97	1
0.98	1
0.99	1
1	1

## Sheet: 4b
Dataset	Feature	Mean |ΔP|	Cumulative |ΔP|
CLINICAL	HISTOLOGIC	0.11288	0.11288
CLINICAL	RESPONSE DRUG Cisplatin	0.05905	0.17193
CLINICAL	COHORT	0.05875	0.23068
CLINICAL	PATHOLOGIC M	0.05512	0.2858
CLINICAL	CLINICAL STAGE	0.03803	0.32383
CLINICAL	RESPONSE DRUG Temozolomide	0.0375	0.36133
MUTATION	IDH1 | SNP	0.02869	0.39002
CLINICAL	RESPONSE DRUG Fluorouracil	0.02723	0.41726
CLINICAL	RESPONSE DRUG Cyclophosphamide	0.02516	0.44241
CLINICAL	LOCATION	0.02429	0.4667
CLINICAL	AGE	0.02286	0.48957
CLINICAL	PATHOLOGIC T	0.02142	0.51099
CLINICAL	RESPONSE DRUG Carboplatin	0.01573	0.52672
CLINICAL	PATHOLOGIC N	0.01477	0.54148
CLINICAL	PATHOLOGIC STAGE	0.01033	0.55181
CLINICAL	RESPONSE DRUG Paclitaxel	0.01019	0.562
METABOLITES	but	0.0092	0.57121
METABOLITES	prostgd2	0.00746	0.57866
METABOLITES	hs	0.00563	0.5843
CLINICAL	RACE	0.00559	0.58989
MUTATION	BRAF | SNP	0.00554	0.59543
CLINICAL	GENDER	0.00531	0.60074
MUTATION	EGFR | SNP	0.00501	0.60575
METABOLITES	M02645	0.00488	0.61063
METABOLITES	saccrp_L	0.00453	0.61517
METABOLITES	digalsgalside_hs	0.00447	0.61964
METABOLITES	HC01712	0.00421	0.62386
CLINICAL	GRADE	0.0042	0.62806
METABOLITES	estrones	0.0042	0.63226
GENE EXPRESSION	CDH10	0.004	0.63626
METABOLITES	5oxpro	0.00383	0.64009
METABOLITES	3sala	0.00383	0.64392
GENE EXPRESSION	CDK5R2	0.00377	0.64769
METABOLITES	4ppcys	0.00357	0.65127
GENE EXPRESSION	LY75	0.00345	0.65471
METABOLITES	dgtp	0.0034	0.65811
CLINICAL	CLINICAL T	0.00338	0.66149
METABOLITES	C05957	0.00336	0.66485
METABOLITES	M02749	0.00324	0.66809
METABOLITES	pan4p	0.00307	0.67115
METABOLITES	elaid	0.003	0.67415
CLINICAL	SMOKING HISTORY	0.00298	0.67713
METABOLITES	HC02065	0.00295	0.68007
CLINICAL	ALCOHOL PER DAY	0.00282	0.68289
GENE EXPRESSION	HOMER2	0.0027	0.68559
METABOLITES	adrn	0.00266	0.68825
GENE EXPRESSION	P2RX6	0.00261	0.69087
METABOLITES	dca	0.00252	0.69339
MUTATION	DNAH9 | SNP	0.00241	0.69579
CLINICAL	PACK YEARS	0.00227	0.69806
METABOLITES	pheacgln	0.00223	0.70029
GENE EXPRESSION	INPP5J	0.00222	0.70252
METABOLITES	3snpyr	0.00222	0.70473
GENE EXPRESSION	TSC22D4	0.00212	0.70685
METABOLITES	M03163	0.00194	0.7088
METABOLITES	gtp	0.00194	0.71074
GENE EXPRESSION	SEMA5B	0.00193	0.71267
CLINICAL	KARNOFSKY	0.00185	0.71452
METABOLITES	HC02069	0.00183	0.71635
METABOLITES	aprgstrn	0.00167	0.71802
CLINICAL	RESPONSE DRUG Doxorubicin	0.00167	0.71969
METABOLITES	f26bp	0.00166	0.72135
METABOLITES	lac_L	0.00154	0.72289
METABOLITES	eicostetcoa	0.00152	0.72441
METABOLITES	gdp	0.00147	0.72588
GENE EXPRESSION	FLJ34503	0.00147	0.72736
CLINICAL	CLINICAL N	0.00146	0.72882
GENE EXPRESSION	PRUNE2	0.00146	0.73027
GENE EXPRESSION	GPR123	0.00145	0.73172
GENE EXPRESSION	SCN7A	0.00143	0.73315
GENE EXPRESSION	ZNF101	0.00135	0.7345
GENE EXPRESSION	FAM40B	0.00134	0.73584
GENE EXPRESSION	PCP2	0.00132	0.73716
MUTATION	FREM1 | SNP	0.0013	0.73846
GENE EXPRESSION	ITPK1-AS1	0.00127	0.73974
MUTATION	BIRC6 | SNP	0.00123	0.74097
METABOLITES	lpam	0.0012	0.74217
CLINICAL	HPV ISH	0.00117	0.74334
GENE EXPRESSION	AGT	0.00117	0.74451
GENE EXPRESSION	SFTPC	0.00117	0.74567
METABOLITES	dcsptn1coa	0.00117	0.74684
GENE EXPRESSION	SEZ6	0.00117	0.748
GENE EXPRESSION	CPLX2	0.00116	0.74917
GENE EXPRESSION	DLX3	0.00116	0.75033
METABOLITES	3ohodcoa	0.00115	0.75148
GENE EXPRESSION	OSTBETA	0.00112	0.7526
METABOLITES	pac	0.00112	0.75371
MUTATION	ANK3 | SNP	0.00111	0.75482
GENE EXPRESSION	LSAMP	0.00111	0.75593
METABOLITES	L2aadp	0.00109	0.75702
CLINICAL	ETHNICITY	0.00109	0.75811
METABOLITES	23dpg	0.00108	0.75919
CLINICAL	ALCOHOL DAYS PER WEEK	0.00108	0.76027
GENE EXPRESSION	PTCHD1	0.00107	0.76134
METABOLITES	ptth	0.00106	0.76241
METABOLITES	thp2c	0.00106	0.76346
GENE EXPRESSION	ATG9A	0.00104	0.7645
GENE EXPRESSION	MAP1B	0.00104	0.76554
METABOLITES	fru	0.00102	0.76656
METABOLITES	lald_D	0.001	0.76756
GENE EXPRESSION	MCF2L2	0.001	0.76856
GENE EXPRESSION	OLIG1	0.00099	0.76955
GENE EXPRESSION	VTCN1	0.00097	0.77052
METABOLITES	gmp	0.00095	0.77146
GENE EXPRESSION	PID1	0.00094	0.77241
METABOLITES	M00759	0.00094	0.77334
METABOLITES	argsuc	0.00093	0.77427
GENE EXPRESSION	ARHGAP21	0.00092	0.7752
METABOLITES	L2aadp6sa	0.00092	0.77612
GENE EXPRESSION	MYO3A	0.0009	0.77703
METABOLITES	ptdca	0.00087	0.7779
METABOLITES	HC02110	0.00087	0.77876
METABOLITES	pcollg5hlys	0.00086	0.77962
GENE EXPRESSION	IL19	0.00085	0.78047
MUTATION	EPHA5 | SNP	0.00085	0.78132
MUTATION	ARID1A | SNP	0.00084	0.78216
METABOLITES	forglu	0.00083	0.78299
METABOLITES	M02748	0.00083	0.78382
MUTATION	CDH18 | SNP	0.00081	0.78463
GENE EXPRESSION	WIPI1	0.0008	0.78543
METABOLITES	lac_D	0.00079	0.78622
GENE EXPRESSION	REN	0.00079	0.78701
GENE EXPRESSION	HIF3A	0.00078	0.78779
MUTATION	C6 | SNP	0.00077	0.78856
GENE EXPRESSION	TMEM93	0.00076	0.78932
GENE EXPRESSION	BIN1	0.00076	0.79008
GENE EXPRESSION	CMTM5	0.00075	0.79084
GENE EXPRESSION	GSK3A	0.00074	0.79158
MUTATION	POSTN | SNP	0.00074	0.79232
GENE EXPRESSION	CADM2	0.00074	0.79306
MUTATION	CACNA1H | SNP	0.00073	0.79378
GENE EXPRESSION	ST8SIA3	0.00072	0.79451
METABOLITES	mi1456p	0.00072	0.79523
METABOLITES	gsn	0.00071	0.79594
GENE EXPRESSION	PCDH15	0.00071	0.79665
MUTATION	PCLO | SNP	0.0007	0.79735
METABOLITES	fald	0.0007	0.79805
METABOLITES	lald_L	0.0007	0.79875
METABOLITES	acgal	0.0007	0.79945
METABOLITES	CE2956	0.0007	0.80014
MUTATION	LRP1B | SNP	0.00069	0.80083
METABOLITES	ade	0.00068	0.80151
METABOLITES	nmthsrtn	0.00068	0.80219
GENE EXPRESSION	BNIP3	0.00067	0.80286
GENE EXPRESSION	GAL3ST1	0.00067	0.80353
GENE EXPRESSION	TSTD1	0.00066	0.80418
GENE EXPRESSION	B3GALT2	0.00066	0.80484
GENE EXPRESSION	ARHGEF19	0.00066	0.80549
GENE EXPRESSION	CACNG2	0.00066	0.80615
MUTATION	ATRX | DEL	0.00065	0.8068
MUTATION	PIK3CA | SNP	0.00065	0.80745
METABOLITES	eumelanin	0.00064	0.80809
METABOLITES	phaccoa	0.00064	0.80873
CLINICAL	RESPONSE DRUG Lomustine	0.00064	0.80936
MUTATION	SYNE1 | SNP	0.00063	0.81
METABOLITES	dgsn	0.00063	0.81063
GENE EXPRESSION	MTTP	0.00063	0.81126
GENE EXPRESSION	C20orf201	0.00063	0.81189
GENE EXPRESSION	LOC100287616	0.00063	0.81252
METABOLITES	34dhcinm	0.00062	0.81314
GENE EXPRESSION	PACRG	0.00062	0.81376
GENE EXPRESSION	PRDM8	0.00061	0.81437
METABOLITES	txa2	0.00061	0.81498
METABOLITES	CE4888	0.00061	0.81559
GENE EXPRESSION	SOX1	0.0006	0.81619
GENE EXPRESSION	AGAP3	0.0006	0.81679
METABOLITES	5moxact	0.0006	0.81739
GENE EXPRESSION	MIR4461	0.0006	0.81799
GENE EXPRESSION	MIR4508	0.00059	0.81858
GENE EXPRESSION	CECR2	0.00059	0.81917
GENE EXPRESSION	SHQ1	0.00059	0.81976
GENE EXPRESSION	SEMA3F	0.00059	0.82035
MUTATION	TP53 | DEL	0.00059	0.82094
METABOLITES	clpnd	0.00059	0.82153
GENE EXPRESSION	CDH16	0.00059	0.82211
METABOLITES	Nacsertn	0.00058	0.82269
METABOLITES	HC00342	0.00057	0.82327
GENE EXPRESSION	CADPS	0.00057	0.82384
METABOLITES	xtsn	0.00055	0.82439
METABOLITES	CE4827	0.00055	0.82494
METABOLITES	HC02071	0.00055	0.82549
MUTATION	NEB | SNP	0.00054	0.82603
GENE EXPRESSION	GRHPR	0.00054	0.82657
MUTATION	PCDH9 | SNP	0.00054	0.8271
METABOLITES	adrncoa	0.00053	0.82764
GENE EXPRESSION	KCNH2	0.00053	0.82817
GENE EXPRESSION	CAMP	0.00053	0.8287
GENE EXPRESSION	EPCAM	0.00053	0.82923
METABOLITES	oxa	0.00052	0.82975
GENE EXPRESSION	SOX2	0.00052	0.83027
METABOLITES	glu5p	0.00052	0.8308
METABOLITES	3dsphgn	0.00052	0.83131
GENE EXPRESSION	SLC50A1	0.00052	0.83183
METABOLITES	lnlncg	0.00052	0.83235
METABOLITES	lnlncgcoa	0.00052	0.83287
METABOLITES	M02807	0.00051	0.83338
GENE EXPRESSION	MTRNR2L2	0.00051	0.83389
MUTATION	DNAH2 | SNP	0.00051	0.8344
GENE EXPRESSION	APBA1	0.0005	0.8349
METABOLITES	HC00682	0.0005	0.8354
GENE EXPRESSION	KLK4	0.00049	0.83588
CLINICAL	CLINICAL M	0.00048	0.83637
GENE EXPRESSION	RYK	0.00048	0.83685
METABOLITES	e4hglu	0.00048	0.83733
MUTATION	GLI3 | SNP	0.00048	0.83781
CLINICAL	HPV P16	0.00048	0.83829
GENE EXPRESSION	DGKG	0.00048	0.83876
MUTATION	TENM1 | SNP	0.00048	0.83924
METABOLITES	2oxoadp	0.00046	0.8397
CLINICAL	RESPONSE DRUG Gemcitabine	0.00046	0.84017
METABOLITES	M01757	0.00046	0.84062
CLINICAL	RESPONSE DRUG Cetuximab	0.00046	0.84108
GENE EXPRESSION	SLC7A14	0.00046	0.84154
GENE EXPRESSION	FAM149A	0.00045	0.84199
MUTATION	FLT4 | SNP	0.00045	0.84245
GENE EXPRESSION	TMEM151A	0.00045	0.8429
GENE EXPRESSION	C1orf87	0.00045	0.84335
GENE EXPRESSION	FAH	0.00045	0.84381
GENE EXPRESSION	GRIA1	0.00044	0.84425
GENE EXPRESSION	DENND1C	0.00044	0.84468
GENE EXPRESSION	SLC30A10	0.00044	0.84512
METABOLITES	cysam	0.00043	0.84555
METABOLITES	srtn	0.00042	0.84598
GENE EXPRESSION	DERL2	0.00042	0.8464
METABOLITES	HC02180	0.00042	0.84682
GENE EXPRESSION	SFTA1P	0.00042	0.84724
METABOLITES	man6p	0.00041	0.84765
METABOLITES	arach	0.00041	0.84807
MUTATION	SI | SNP	0.00041	0.84847
MUTATION	CSMD3 | SNP	0.00041	0.84888
METABOLITES	1p3h5c	0.00041	0.84929
METABOLITES	HC01652	0.00041	0.8497
METABOLITES	M03051	0.00041	0.85011
GENE EXPRESSION	ALDH1L1	0.00041	0.85051
METABOLITES	fad	0.0004	0.85092
GENE EXPRESSION	DNER	0.0004	0.85132
GENE EXPRESSION	PPP1R14A	0.0004	0.85172
MUTATION	PTEN | SNP	0.0004	0.85212
METABOLITES	gt3_hs	0.0004	0.85252
GENE EXPRESSION	DGAT2	0.0004	0.85291
METABOLITES	acglu	0.0004	0.85331
MUTATION	TTN | SNP	0.00039	0.8537
GENE EXPRESSION	DACT3	0.00039	0.85409
METABOLITES	fadh2	0.00039	0.85448
GENE EXPRESSION	RNF144B	0.00038	0.85486
METABOLITES	dgdp	0.00038	0.85525
METABOLITES	dlnlcgcoa	0.00038	0.85563
GENE EXPRESSION	C20orf151	0.00037	0.85601
METABOLITES	Nacasp	0.00037	0.85638
METABOLITES	meoh	0.00037	0.85675
METABOLITES	HC02213	0.00037	0.85712
GENE EXPRESSION	KRT8P41	0.00037	0.85749
METABOLITES	dlnlcg	0.00037	0.85786
GENE EXPRESSION	MRPS30	0.00036	0.85822
GENE EXPRESSION	NUDT18	0.00036	0.85858
GENE EXPRESSION	KLF11	0.00036	0.85894
GENE EXPRESSION	HOPX	0.00036	0.8593
GENE EXPRESSION	FAM59A	0.00036	0.85966
GENE EXPRESSION	LOC645206	0.00035	0.86001
GENE EXPRESSION	SALL3	0.00035	0.86037
METABOLITES	3hbcoa_R	0.00035	0.86072
GENE EXPRESSION	BSPRY	0.00035	0.86107
MUTATION	TENM2 | SNP	0.00035	0.86143
METABOLITES	dgmp	0.00035	0.86178
METABOLITES	ak2g_hs	0.00035	0.86212
METABOLITES	mlthf	0.00035	0.86247
GENE EXPRESSION	MADCAM1	0.00035	0.86282
METABOLITES	3hanthrn	0.00035	0.86316
CLINICAL	RESPONSE DRUG Docetaxel	0.00034	0.8635
METABOLITES	4hpro_LT	0.00034	0.86384
METABOLITES	13dampp	0.00034	0.86418
METABOLITES	gudac	0.00034	0.86452
METABOLITES	C05280	0.00034	0.86486
MUTATION	HLTF | SNP	0.00034	0.86519
GENE EXPRESSION	HTR2B	0.00034	0.86553
GENE EXPRESSION	TMEM229A	0.00033	0.86586
MUTATION	FAT4 | SNP	0.00033	0.86619
METABOLITES	sucsal	0.00033	0.86653
GENE EXPRESSION	LOC100128946	0.00033	0.86686
GENE EXPRESSION	DDX5	0.00033	0.86719
GENE EXPRESSION	SLC24A5	0.00033	0.86753
METABOLITES	cmusa	0.00033	0.86786
GENE EXPRESSION	UBE2D4	0.00033	0.86819
GENE EXPRESSION	MAP3K10	0.00033	0.86852
MUTATION	GALNT6 | SNP	0.00033	0.86885
MUTATION	SPATA31C1 | SNP	0.00033	0.86918
MUTATION	DUSP27 | SNP	0.00033	0.86951
METABOLITES	xmp	0.00033	0.86984
GENE EXPRESSION	MAGEA8	0.00033	0.87017
METABOLITES	hx2coa	0.00033	0.87049
METABOLITES	dcamp	0.00033	0.87082
GENE EXPRESSION	SCRG1	0.00032	0.87114
GENE EXPRESSION	GCNT1	0.00032	0.87146
GENE EXPRESSION	TECPR1	0.00032	0.87177
METABOLITES	adpac	0.00031	0.87209
GENE EXPRESSION	MFF	0.00031	0.8724
GENE EXPRESSION	FAM69A	0.00031	0.87272
GENE EXPRESSION	KCNK10	0.00031	0.87303
METABOLITES	5hoxnfkyn	0.00031	0.87334
GENE EXPRESSION	APOBEC3F	0.00031	0.87365
MUTATION	ZIC1 | SNP	0.00031	0.87397
MUTATION	VWF | SNP	0.00031	0.87428
GENE EXPRESSION	GPR137	0.00031	0.87459
GENE EXPRESSION	ZNF777	0.00031	0.8749
GENE EXPRESSION	VPS26B	0.00031	0.87521
GENE EXPRESSION	INSM1	0.00031	0.87551
GENE EXPRESSION	MIF4GD	0.00031	0.87582
GENE EXPRESSION	SYT3	0.00031	0.87613
GENE EXPRESSION	MRPL17	0.0003	0.87643
METABOLITES	gcald	0.0003	0.87674
MUTATION	ADCY8 | SNP	0.0003	0.87704
GENE EXPRESSION	SERPINA6	0.0003	0.87734
GENE EXPRESSION	HMGN1	0.0003	0.87764
GENE EXPRESSION	EYA1	0.0003	0.87794
GENE EXPRESSION	CCDC64B	0.0003	0.87824
GENE EXPRESSION	FEZ1	0.0003	0.87854
MUTATION	WDFY3 | SNP	0.0003	0.87884
MUTATION	FAT1 | SNP	0.00029	0.87913
GENE EXPRESSION	SEMA4A	0.00029	0.87942
METABOLITES	aprut	0.00029	0.87971
MUTATION	USH2A | SNP	0.00029	0.88
METABOLITES	c226coa	0.00029	0.88029
METABOLITES	sarcs	0.00029	0.88057
GENE EXPRESSION	FIGN	0.00029	0.88086
GENE EXPRESSION	FOXD1	0.00028	0.88114
MUTATION	ITGAX | SNP	0.00028	0.88142
GENE EXPRESSION	C9orf172	0.00028	0.8817
GENE EXPRESSION	PPFIBP2	0.00028	0.88198
METABOLITES	11docrtsl	0.00028	0.88226
METABOLITES	HC02064	0.00028	0.88254
GENE EXPRESSION	SIAH3	0.00028	0.88281
GENE EXPRESSION	C9orf11	0.00028	0.88309
GENE EXPRESSION	PEX10	0.00028	0.88337
GENE EXPRESSION	ARL4D	0.00028	0.88365
GENE EXPRESSION	C10orf107	0.00028	0.88392
GENE EXPRESSION	NUP88	0.00027	0.8842
GENE EXPRESSION	ACY3	0.00027	0.88447
METABOLITES	M02506	0.00027	0.88474
GENE EXPRESSION	SYT17	0.00027	0.88502
MUTATION	TP53 | SNP	0.00027	0.88529
GENE EXPRESSION	COMMD10	0.00027	0.88556
GENE EXPRESSION	NEUROD1	0.00027	0.88583
GENE EXPRESSION	FTSJ1	0.00027	0.8861
METABOLITES	M02505	0.00027	0.88637
METABOLITES	glyc3p	0.00027	0.88664
GENE EXPRESSION	POU3F2	0.00027	0.88691
GENE EXPRESSION	IRAK4	0.00027	0.88717
GENE EXPRESSION	EPHA5	0.00027	0.88744
METABOLITES	dnad	0.00027	0.88771
GENE EXPRESSION	MAPK4	0.00027	0.88797
MUTATION	MUC4 | SNP	0.00027	0.88824
METABOLITES	thbpt	0.00026	0.8885
METABOLITES	adhap_hs	0.00026	0.88877
MUTATION	LRP1 | SNP	0.00026	0.88903
METABOLITES	M03165	0.00026	0.88929
GENE EXPRESSION	IRF2BP1	0.00026	0.88955
METABOLITES	C02712	0.00026	0.88982
GENE EXPRESSION	RARG	0.00026	0.89008
GENE EXPRESSION	C20orf123	0.00026	0.89034
GENE EXPRESSION	IL5	0.00026	0.8906
GENE EXPRESSION	ILDR1	0.00026	0.89085
METABOLITES	M02108	0.00026	0.89111
GENE EXPRESSION	MIR559	0.00026	0.89137
GENE EXPRESSION	IFNE	0.00026	0.89163
METABOLITES	man1p	0.00026	0.89188
MUTATION	NF1 | DEL	0.00026	0.89214
METABOLITES	gdpfuc	0.00026	0.89239
GENE EXPRESSION	LOC284276	0.00026	0.89265
GENE EXPRESSION	FBXL18	0.00025	0.8929
GENE EXPRESSION	KCNIP1	0.00025	0.89316
GENE EXPRESSION	CSDC2	0.00025	0.89341
GENE EXPRESSION	GATS	0.00025	0.89366
GENE EXPRESSION	LOC100329135	0.00025	0.89391
METABOLITES	HC02067	0.00025	0.89416
GENE EXPRESSION	AP1G2	0.00025	0.89441
GENE EXPRESSION	STXBP2	0.00025	0.89466
GENE EXPRESSION	SNORA70F	0.00025	0.89491
GENE EXPRESSION	C15orf59	0.00025	0.89515
GENE EXPRESSION	SIGLEC14	0.00025	0.8954
METABOLITES	chsterols	0.00024	0.89564
GENE EXPRESSION	DNAH9	0.00024	0.89588
GENE EXPRESSION	ILDR2	0.00024	0.89612
GENE EXPRESSION	PXMP2	0.00024	0.89636
METABOLITES	strdnccoa	0.00024	0.8966
MUTATION	TMEM132D | SNP	0.00024	0.89684
GENE EXPRESSION	PDZD4	0.00024	0.89708
GENE EXPRESSION	JAKMIP2	0.00024	0.89732
GENE EXPRESSION	PLAG1	0.00024	0.89755
GENE EXPRESSION	SP2	0.00024	0.89779
GENE EXPRESSION	DSCAM	0.00024	0.89802
GENE EXPRESSION	HECW1	0.00024	0.89826
GENE EXPRESSION	UTF1	0.00024	0.89849
MUTATION	ASPM | SNP	0.00023	0.89873
GENE EXPRESSION	ATCAY	0.00023	0.89896
GENE EXPRESSION	EIF4A3	0.00023	0.8992
GENE EXPRESSION	CRTAC1	0.00023	0.89943
MUTATION	UBR4 | SNP	0.00023	0.89966
GENE EXPRESSION	WNK3	0.00023	0.89989
GENE EXPRESSION	PLXNB2	0.00023	0.90012
GENE EXPRESSION	ENTHD1	0.00023	0.90035
GENE EXPRESSION	MRVI1-AS1	0.00023	0.90058
MUTATION	NOTCH1 | SNP	0.00023	0.90081
GENE EXPRESSION	NFIX	0.00023	0.90104
GENE EXPRESSION	C2orf15	0.00023	0.90127
GENE EXPRESSION	PGA5	0.00023	0.9015
MUTATION	ITPR3 | SNP	0.00023	0.90173
METABOLITES	dd3coa	0.00023	0.90195
GENE EXPRESSION	SH2D7	0.00023	0.90218
METABOLITES	g3pc	0.00022	0.9024
METABOLITES	C05298	0.00022	0.90263
METABOLITES	Lcyst	0.00022	0.90285
METABOLITES	17ahprgstrn	0.00022	0.90307
METABOLITES	HC00250	0.00022	0.90329
METABOLITES	gt1b_hs	0.00022	0.90352
GENE EXPRESSION	FAM123A	0.00022	0.90374
GENE EXPRESSION	CHRNA6	0.00022	0.90395
METABOLITES	orn	0.00022	0.90417
METABOLITES	n4abutn	0.00022	0.90439
GENE EXPRESSION	CTAGE15P	0.00022	0.9046
METABOLITES	C04717	0.00022	0.90482
GENE EXPRESSION	MED4	0.00022	0.90504
GENE EXPRESSION	KLHDC7B	0.00022	0.90525
GENE EXPRESSION	AOX1	0.00022	0.90547
MUTATION	SPEN | SNP	0.00021	0.90568
MUTATION	MROH2B | SNP	0.00021	0.9059
GENE EXPRESSION	NLGN3	0.00021	0.90611
METABOLITES	dmgly	0.00021	0.90632
METABOLITES	dad_2	0.00021	0.90653
GENE EXPRESSION	NFXL1	0.00021	0.90674
GENE EXPRESSION	LOC100507462	0.00021	0.90695
METABOLITES	acgam6p	0.00021	0.90716
GENE EXPRESSION	HAS1	0.00021	0.90736
MUTATION	STMN2 | SNP	0.00021	0.90757
METABOLITES	HC00664	0.00021	0.90778
GENE EXPRESSION	PUF60	0.00021	0.90799
METABOLITES	4aabutn	0.00021	0.90819
GENE EXPRESSION	RPS6KA1	0.00021	0.9084
METABOLITES	paps	0.0002	0.9086
GENE EXPRESSION	TTBK1	0.0002	0.90881
GENE EXPRESSION	KCNT1	0.0002	0.90901
GENE EXPRESSION	SCRT1	0.0002	0.90922
GENE EXPRESSION	IZUMO1	0.0002	0.90942
METABOLITES	3mgcoa	0.0002	0.90962
GENE EXPRESSION	KCNN2	0.0002	0.90983
GENE EXPRESSION	SYT11	0.0002	0.91003
GENE EXPRESSION	GGNBP1	0.0002	0.91023
GENE EXPRESSION	DDC	0.0002	0.91044
METABOLITES	5aop	0.0002	0.91064
METABOLITES	ak2gchol_hs	0.0002	0.91084
METABOLITES	glutcoa	0.0002	0.91104
GENE EXPRESSION	GSTO2	0.0002	0.91124
GENE EXPRESSION	AMDHD2	0.0002	0.91144
MUTATION	MYH13 | SNP	0.0002	0.91164
GENE EXPRESSION	SELV	0.0002	0.91183
METABOLITES	lnlnca	0.0002	0.91203
METABOLITES	galfucgalacglcgalgluside_hs	0.0002	0.91223
METABOLITES	12HPET	0.0002	0.91242
MUTATION	HERC1 | SNP	0.0002	0.91262
METABOLITES	acgam1p	0.0002	0.91281
GENE EXPRESSION	NBPF7	0.00019	0.91301
METABOLITES	amet	0.00019	0.9132
GENE EXPRESSION	SCRN1	0.00019	0.91339
METABOLITES	gal	0.00019	0.91358
METABOLITES	vacc	0.00019	0.91377
GENE EXPRESSION	ETNK2	0.00019	0.91396
GENE EXPRESSION	C2orf55	0.00019	0.91415
METABOLITES	datp	0.00019	0.91434
METABOLITES	bamppald	0.00019	0.91453
GENE EXPRESSION	SPCS2	0.00019	0.91471
GENE EXPRESSION	SP8	0.00019	0.9149
GENE EXPRESSION	ZRSR2	0.00019	0.91509
MUTATION	FLNC | SNP	0.00019	0.91528
MUTATION	GRM1 | SNP	0.00019	0.91546
GENE EXPRESSION	RGS17	0.00019	0.91565
GENE EXPRESSION	CDH19	0.00019	0.91583
GENE EXPRESSION	ENKUR	0.00019	0.91602
MUTATION	MUC16 | SNP	0.00019	0.91621
METABOLITES	prostgi2	0.00019	0.91639
GENE EXPRESSION	SNORD124	0.00018	0.91658
GENE EXPRESSION	PCDHGB2	0.00018	0.91676
GENE EXPRESSION	FKBP8	0.00018	0.91694
METABOLITES	od2coa	0.00018	0.91713
METABOLITES	dtdp4d6dm	0.00018	0.91731
GENE EXPRESSION	ITLN2	0.00018	0.9175
GENE EXPRESSION	CTXN2	0.00018	0.91768
GENE EXPRESSION	PCDHB19P	0.00018	0.91786
METABOLITES	succoa	0.00018	0.91804
GENE EXPRESSION	TSPYL1	0.00018	0.91822
GENE EXPRESSION	CXorf40B	0.00018	0.91841
GENE EXPRESSION	LILRA1	0.00018	0.91858
GENE EXPRESSION	TWF2	0.00018	0.91876
GENE EXPRESSION	NDNF	0.00018	0.91894
METABOLITES	succ	0.00018	0.91912
METABOLITES	pppi	0.00018	0.9193
MUTATION	SPTBN5 | SNP	0.00018	0.91948
GENE EXPRESSION	CLEC1B	0.00018	0.91966
GENE EXPRESSION	ANTXRL	0.00018	0.91983
GENE EXPRESSION	TRIM78P	0.00018	0.92001
MUTATION	RYR2 | SNP	0.00018	0.92018
GENE EXPRESSION	SLC30A2	0.00018	0.92036
GENE EXPRESSION	DENND2A	0.00018	0.92053
GENE EXPRESSION	MIR331	0.00018	0.92071
GENE EXPRESSION	ZDHHC19	0.00017	0.92088
METABOLITES	4hglusa	0.00017	0.92106
METABOLITES	M00292	0.00017	0.92123
GENE EXPRESSION	CIZ1	0.00017	0.92141
METABOLITES	gq1b_hs	0.00017	0.92158
METABOLITES	HC02053	0.00017	0.92175
GENE EXPRESSION	IL17D	0.00017	0.92193
MUTATION	GON4L | SNP	0.00017	0.9221
GENE EXPRESSION	TSGA10IP	0.00017	0.92227
GENE EXPRESSION	ATG2A	0.00017	0.92244
GENE EXPRESSION	KIF12	0.00017	0.92261
GENE EXPRESSION	DVL1	0.00017	0.92277
METABOLITES	paf_hs	0.00017	0.92294
GENE EXPRESSION	LOC728978	0.00017	0.92311
MUTATION	SLITRK3 | SNP	0.00017	0.92328
GENE EXPRESSION	C1QB	0.00017	0.92344
MUTATION	NFATC2 | SNP	0.00017	0.92361
GENE EXPRESSION	CA4	0.00017	0.92377
GENE EXPRESSION	MID1IP1	0.00017	0.92394
GENE EXPRESSION	MIR141	0.00017	0.92411
MUTATION	HMCN1 | SNP	0.00016	0.92427
GENE EXPRESSION	WISP3	0.00016	0.92443
METABOLITES	idour	0.00016	0.9246
GENE EXPRESSION	SPIN2A	0.00016	0.92476
METABOLITES	2mcit	0.00016	0.92493
MUTATION	CACNA1S | SNP	0.00016	0.92509
METABOLITES	M00606	0.00016	0.92525
GENE EXPRESSION	PON2	0.00016	0.92541
GENE EXPRESSION	C2orf80	0.00016	0.92557
GENE EXPRESSION	LY6H	0.00016	0.92573
GENE EXPRESSION	TEX101	0.00016	0.92589
MUTATION	PPFIA2 | SNP	0.00016	0.92605
METABOLITES	mi13456p	0.00016	0.92621
METABOLITES	2obut	0.00016	0.92636
GENE EXPRESSION	HPR	0.00016	0.92652
GENE EXPRESSION	LOC389906	0.00016	0.92668
GENE EXPRESSION	CNPY1	0.00016	0.92683
METABOLITES	glyald	0.00016	0.92699
GENE EXPRESSION	UG0898H09	0.00016	0.92715
GENE EXPRESSION	LOC441454	0.00016	0.9273
GENE EXPRESSION	CDC42EP1	0.00015	0.92746
GENE EXPRESSION	FAM127A	0.00015	0.92761
GENE EXPRESSION	SLC39A11	0.00015	0.92776
MUTATION	ADAMTS16 | SNP	0.00015	0.92792
GENE EXPRESSION	SLC7A8	0.00015	0.92807
METABOLITES	M00673	0.00015	0.92822
GENE EXPRESSION	LOC285768	0.00015	0.92838
MUTATION	ZFPM2 | SNP	0.00015	0.92853
MUTATION	SRCAP | SNP	0.00015	0.92868
MUTATION	COL11A1 | SNP	0.00015	0.92883
MUTATION	MGA | SNP	0.00015	0.92899
MUTATION	IFT172 | SNP	0.00015	0.92914
MUTATION	TEX15 | SNP	0.00015	0.92929
GENE EXPRESSION	PPFIA2	0.00015	0.92944
METABOLITES	M03161	0.00015	0.92959
GENE EXPRESSION	LOC100505549	0.00015	0.92974
MUTATION	EPHA10 | SNP	0.00015	0.92989
GENE EXPRESSION	LLGL2	0.00015	0.93004
METABOLITES	pacald	0.00015	0.93019
MUTATION	OR11L1 | SNP	0.00015	0.93034
GENE EXPRESSION	DENND2D	0.00015	0.93049
METABOLITES	ak2gp_hs	0.00015	0.93064
METABOLITES	HC02051	0.00015	0.93078
METABOLITES	atp	0.00015	0.93093
METABOLITES	cyst_L	0.00015	0.93108
MUTATION	MAG | SNP	0.00015	0.93122
GENE EXPRESSION	FAM181B	0.00015	0.93137
MUTATION	MACF1 | SNP	0.00014	0.93152
GENE EXPRESSION	KHDC1L	0.00014	0.93166
GENE EXPRESSION	MYL12A	0.00014	0.9318
METABOLITES	melatn	0.00014	0.93195
METABOLITES	thmmp	0.00014	0.93209
METABOLITES	subeac	0.00014	0.93223
GENE EXPRESSION	TCEA2	0.00014	0.93238
GENE EXPRESSION	GPR88	0.00014	0.93252
GENE EXPRESSION	H1FNT	0.00014	0.93266
GENE EXPRESSION	NKX6-2	0.00014	0.9328
GENE EXPRESSION	CRLS1	0.00014	0.93294
MUTATION	MYO5C | SNP	0.00014	0.93308
GENE EXPRESSION	MAP6	0.00014	0.93322
GENE EXPRESSION	TSGA10	0.00014	0.93336
GENE EXPRESSION	SAMD14	0.00014	0.9335
GENE EXPRESSION	ST18	0.00014	0.93364
METABOLITES	tmndnccoa	0.00014	0.93377
METABOLITES	carn	0.00014	0.93391
GENE EXPRESSION	UBAP1	0.00014	0.93405
METABOLITES	3uib	0.00014	0.93418
GENE EXPRESSION	SOX15	0.00014	0.93432
GENE EXPRESSION	KCNH6	0.00014	0.93446
GENE EXPRESSION	LHFPL3	0.00014	0.93459
METABOLITES	C05284	0.00014	0.93473
METABOLITES	fuc_L	0.00013	0.93486
GENE EXPRESSION	TCF21	0.00013	0.935
METABOLITES	CE2047	0.00013	0.93513
METABOLITES	xu5p_D	0.00013	0.93527
GENE EXPRESSION	PCDHGC5	0.00013	0.9354
GENE EXPRESSION	BPIFB6	0.00013	0.93553
GENE EXPRESSION	PLA2G5	0.00013	0.93567
MUTATION	TMPRSS15 | SNP	0.00013	0.9358
METABOLITES	acgpail_hs	0.00013	0.93593
GENE EXPRESSION	FAIM2	0.00013	0.93606
METABOLITES	eandrstrn	0.00013	0.93619
GENE EXPRESSION	SNORD95	0.00013	0.93632
MUTATION	SSPO | SNP	0.00013	0.93645
GENE EXPRESSION	HSPB11	0.00013	0.93658
GENE EXPRESSION	B3GAT2	0.00013	0.93671
GENE EXPRESSION	VSX2	0.00013	0.93684
MUTATION	MMP16 | SNP	0.00013	0.93697
METABOLITES	dtdprmn	0.00013	0.9371
GENE EXPRESSION	TES	0.00013	0.93723
GENE EXPRESSION	RGPD2	0.00013	0.93736
GENE EXPRESSION	NR2F1	0.00013	0.93749
METABOLITES	4fumacac	0.00013	0.93761
GENE EXPRESSION	PAGE5	0.00013	0.93774
MUTATION	CDH1 | SNP	0.00013	0.93787
GENE EXPRESSION	LHX6	0.00013	0.938
MUTATION	KIF17 | SNP	0.00013	0.93812
MUTATION	ANKRD11 | SNP	0.00013	0.93825
GENE EXPRESSION	LUZP2	0.00013	0.93837
GENE EXPRESSION	C5orf4	0.00013	0.9385
MUTATION	DLC1 | SNP	0.00013	0.93862
GENE EXPRESSION	ALDOB	0.00012	0.93875
METABOLITES	galside_hs	0.00012	0.93887
MUTATION	CTNND2 | SNP	0.00012	0.939
METABOLITES	quln	0.00012	0.93912
GENE EXPRESSION	FOXI1	0.00012	0.93924
METABOLITES	thcrm_hs	0.00012	0.93937
MUTATION	TRPM6 | SNP	0.00012	0.93949
MUTATION	ZNF560 | SNP	0.00012	0.93961
MUTATION	PCDHA3 | SNP	0.00012	0.93974
GENE EXPRESSION	TOMM7	0.00012	0.93986
GENE EXPRESSION	MMP20	0.00012	0.93998
METABOLITES	5forthf	0.00012	0.9401
GENE EXPRESSION	PTGDS	0.00012	0.94023
GENE EXPRESSION	LOC647589	0.00012	0.94035
MUTATION	UNC13C | SNP	0.00012	0.94047
GENE EXPRESSION	DRP2	0.00012	0.94059
METABOLITES	gdpddman	0.00012	0.94071
METABOLITES	C01290	0.00012	0.94083
MUTATION	COL4A4 | SNP	0.00012	0.94095
METABOLITES	estradiol	0.00012	0.94107
METABOLITES	prostgf2	0.00012	0.94119
GENE EXPRESSION	SNORD100	0.00012	0.94131
GENE EXPRESSION	SCN1A	0.00012	0.94143
GENE EXPRESSION	PCDH17	0.00012	0.94154
METABOLITES	gluala	0.00012	0.94166
GENE EXPRESSION	EFNA2	0.00012	0.94178
GENE EXPRESSION	RANBP3L	0.00012	0.9419
MUTATION	EP300 | SNP	0.00012	0.94202
METABOLITES	M02605	0.00012	0.94213
METABOLITES	1mncam	0.00012	0.94225
MUTATION	VPS13D | SNP	0.00012	0.94237
GENE EXPRESSION	RABEP2	0.00012	0.94249
GENE EXPRESSION	LOC440173	0.00012	0.9426
METABOLITES	HC02020	0.00012	0.94272
GENE EXPRESSION	METTL11B	0.00012	0.94284
METABOLITES	fdp	0.00012	0.94295
GENE EXPRESSION	UGT2B17	0.00012	0.94307
GENE EXPRESSION	NLGN1	0.00011	0.94318
METABOLITES	pmtcoa	0.00011	0.9433
METABOLITES	4mptnl	0.00011	0.94341
MUTATION	FBN1 | SNP	0.00011	0.94352
METABOLITES	ha_pre1	0.00011	0.94363
METABOLITES	msa	0.00011	0.94375
GENE EXPRESSION	ZNRF2P1	0.00011	0.94386
MUTATION	CNTRL | SNP	0.00011	0.94397
METABOLITES	4izp	0.00011	0.94408
GENE EXPRESSION	PCDHA13	0.00011	0.94419
METABOLITES	CE2049	0.00011	0.9443
GENE EXPRESSION	CLVS2	0.00011	0.94441
GENE EXPRESSION	DPYSL2	0.00011	0.94452
METABOLITES	C03693	0.00011	0.94463
METABOLITES	mepi	0.00011	0.94474
MUTATION	ANKRD30B | SNP	0.00011	0.94485
GENE EXPRESSION	TMEM102	0.00011	0.94496
METABOLITES	prgnlones	0.00011	0.94507
GENE EXPRESSION	CACNA1A	0.00011	0.94518
GENE EXPRESSION	CA2	0.00011	0.94529
METABOLITES	prgnlone	0.00011	0.9454
METABOLITES	34dhphe	0.00011	0.94551
MUTATION	CCDC170 | SNP	0.00011	0.94561
GENE EXPRESSION	NACC2	0.00011	0.94572
METABOLITES	sebacid	0.00011	0.94583
MUTATION	TSHZ3 | SNP	0.00011	0.94594
GENE EXPRESSION	SCG3	0.00011	0.94604
MUTATION	MUC17 | SNP	0.00011	0.94615
GENE EXPRESSION	CISH	0.00011	0.94626
METABOLITES	2dr5p	0.00011	0.94637
MUTATION	FHOD1 | SNP	0.00011	0.94647
MUTATION	XIRP2 | SNP	0.00011	0.94658
METABOLITES	HC02066	0.00011	0.94668
GENE EXPRESSION	ZNF775	0.00011	0.94679
MUTATION	GSDMC | SNP	0.00011	0.9469
GENE EXPRESSION	FAM75C2	0.00011	0.947
GENE EXPRESSION	KCNJ13	0.00011	0.94711
MUTATION	ATRX | SNP	0.00011	0.94721
GENE EXPRESSION	C9orf153	0.0001	0.94732
METABOLITES	3pg	0.0001	0.94742
METABOLITES	mercplac	0.0001	0.94753
MUTATION	NRXN1 | SNP	0.0001	0.94763
METABOLITES	tsul	0.0001	0.94774
GENE EXPRESSION	NCAN	0.0001	0.94784
GENE EXPRESSION	KLF15	0.0001	0.94794
METABOLITES	dhbpt	0.0001	0.94805
METABOLITES	5hoxindact	0.0001	0.94815
GENE EXPRESSION	SNORD54	0.0001	0.94825
GENE EXPRESSION	LIPN	0.0001	0.94836
GENE EXPRESSION	C17orf102	0.0001	0.94846
GENE EXPRESSION	APC2	0.0001	0.94856
GENE EXPRESSION	NEFM	0.0001	0.94866
GENE EXPRESSION	TRAIP	0.0001	0.94876
GENE EXPRESSION	GPR158	0.0001	0.94886
GENE EXPRESSION	MSX2	0.0001	0.94897
GENE EXPRESSION	LDHC	0.0001	0.94907
GENE EXPRESSION	NPTX1	0.0001	0.94917
GENE EXPRESSION	AASS	0.0001	0.94927
GENE EXPRESSION	APLN	0.0001	0.94937
GENE EXPRESSION	RAB6B	0.0001	0.94947
METABOLITES	ttdca	0.0001	0.94957
METABOLITES	20ahchsterol	0.0001	0.94967
GENE EXPRESSION	NCOR2	0.0001	0.94977
GENE EXPRESSION	PITPNM2	0.0001	0.94987
GENE EXPRESSION	ATP6V0A4	0.0001	0.94997
METABOLITES	sphgn	0.0001	0.95006
METABOLITES	nadp	0.0001	0.95016
GENE EXPRESSION	LPAR2	0.0001	0.95026
GENE EXPRESSION	FAM66B	0.0001	0.95036
METABOLITES	hLkynr	0.0001	0.95045
METABOLITES	12ppd_R	0.0001	0.95055
MUTATION	SHROOM1 | SNP	0.0001	0.95064
MUTATION	KMT2D | SNP	0.0001	0.95074
GENE EXPRESSION	C16orf74	0.0001	0.95084
METABOLITES	dpcoa	0.0001	0.95093
GENE EXPRESSION	MAP7D1	0.0001	0.95103
GENE EXPRESSION	SFI1	0.0001	0.95112
GENE EXPRESSION	TMEM167A	0.0001	0.95122
GENE EXPRESSION	ACTL6B	0.0001	0.95132
GENE EXPRESSION	SCNN1D	0.0001	0.95141
GENE EXPRESSION	TAS2R42	0.0001	0.95151
GENE EXPRESSION	SCNN1G	0.0001	0.9516
GENE EXPRESSION	FTSJD2	9e-05	0.9517
METABOLITES	C02356	9e-05	0.95179
MUTATION	PCDHB6 | SNP	9e-05	0.95189
METABOLITES	dhlam	9e-05	0.95198
GENE EXPRESSION	EGF	9e-05	0.95207
GENE EXPRESSION	RTP1	9e-05	0.95217
METABOLITES	ppcoa	9e-05	0.95226
GENE EXPRESSION	TTC7B	9e-05	0.95236
METABOLITES	for	9e-05	0.95245
METABOLITES	HC00576	9e-05	0.95254
MUTATION	ESRRB | SNP	9e-05	0.95264
GENE EXPRESSION	CHMP4C	9e-05	0.95273
GENE EXPRESSION	BBC3	9e-05	0.95282
MUTATION	GTF3C1 | SNP	9e-05	0.95291
GENE EXPRESSION	SVOPL	9e-05	0.953
MUTATION	NLRP5 | SNP	9e-05	0.9531
GENE EXPRESSION	GLS2	9e-05	0.95319
MUTATION	CD1E | SNP	9e-05	0.95328
METABOLITES	arachcoa	9e-05	0.95337
GENE EXPRESSION	GTPBP8	9e-05	0.95346
GENE EXPRESSION	SIRPD	9e-05	0.95355
GENE EXPRESSION	CHD7	9e-05	0.95364
GENE EXPRESSION	LOC641515	9e-05	0.95373
GENE EXPRESSION	C11orf35	9e-05	0.95382
METABOLITES	M01281	9e-05	0.95391
GENE EXPRESSION	HMX2	9e-05	0.954
MUTATION	AHNAK2 | SNP	9e-05	0.95408
GENE EXPRESSION	NIT2	9e-05	0.95417
METABOLITES	5hoxindoa	9e-05	0.95426
GENE EXPRESSION	SAMD3	9e-05	0.95435
GENE EXPRESSION	GPR143	9e-05	0.95444
METABOLITES	g1p	9e-05	0.95453
GENE EXPRESSION	EPS8L1	9e-05	0.95462
METABOLITES	isomal	9e-05	0.9547
MUTATION	OSBPL7 | SNP	9e-05	0.95479
GENE EXPRESSION	TUBB3	9e-05	0.95488
MUTATION	MYCBP2 | SNP	9e-05	0.95496
GENE EXPRESSION	FZD9	9e-05	0.95505
GENE EXPRESSION	CNKSR1	9e-05	0.95514
GENE EXPRESSION	TBX3	9e-05	0.95522
GENE EXPRESSION	NPPC	9e-05	0.95531
GENE EXPRESSION	YKT6	9e-05	0.95539
METABOLITES	hpyr	9e-05	0.95548
MUTATION	IL20RB | DEL	9e-05	0.95556
GENE EXPRESSION	C7orf69	9e-05	0.95565
METABOLITES	co	8e-05	0.95573
GENE EXPRESSION	RHEB	8e-05	0.95582
METABOLITES	M02616	8e-05	0.9559
GENE EXPRESSION	PRO0611	8e-05	0.95599
MUTATION	FRAS1 | SNP	8e-05	0.95607
METABOLITES	dolglcp_L	8e-05	0.95616
GENE EXPRESSION	KRT27	8e-05	0.95624
METABOLITES	pdx5p	8e-05	0.95632
GENE EXPRESSION	ELFN2	8e-05	0.95641
METABOLITES	2hb	8e-05	0.95649
GENE EXPRESSION	RIMS3	8e-05	0.95657
GENE EXPRESSION	TMPRSS13	8e-05	0.95666
METABOLITES	CE4837	8e-05	0.95674
MUTATION	SLITRK4 | SNP	8e-05	0.95682
GENE EXPRESSION	ZSWIM2	8e-05	0.95691
GENE EXPRESSION	CYP2U1	8e-05	0.95699
GENE EXPRESSION	LOC100505875	8e-05	0.95707
GENE EXPRESSION	NLGN4Y	8e-05	0.95715
GENE EXPRESSION	PFKFB3	8e-05	0.95724
METABOLITES	acgam	8e-05	0.95732
GENE EXPRESSION	ST20	8e-05	0.9574
GENE EXPRESSION	TBC1D10B	8e-05	0.95748
GENE EXPRESSION	PGLYRP2	8e-05	0.95756
GENE EXPRESSION	PAX8	8e-05	0.95765
METABOLITES	44mctr	8e-05	0.95773
GENE EXPRESSION	LOC100134868	8e-05	0.95781
GENE EXPRESSION	CLPTM1L	8e-05	0.95789
METABOLITES	xylu_L	8e-05	0.95797
GENE EXPRESSION	CLEC4GP1	8e-05	0.95805
METABOLITES	gam6p	8e-05	0.95813
GENE EXPRESSION	GNAL	8e-05	0.95821
METABOLITES	M03122	8e-05	0.95829
GENE EXPRESSION	CECR6	8e-05	0.95837
GENE EXPRESSION	IFIT3	8e-05	0.95845
GENE EXPRESSION	KCNJ16	8e-05	0.95853
GENE EXPRESSION	SPOCK3	8e-05	0.95861
GENE EXPRESSION	PLXNB3	8e-05	0.95869
MUTATION	ABCB5 | SNP	8e-05	0.95877
METABOLITES	HC01412	8e-05	0.95885
GENE EXPRESSION	CELF3	8e-05	0.95893
GENE EXPRESSION	ARHGAP8	8e-05	0.959
METABOLITES	2pg	8e-05	0.95908
METABOLITES	M00241	8e-05	0.95916
MUTATION	PDZD2 | SNP	8e-05	0.95924
GENE EXPRESSION	SOX21	8e-05	0.95931
GENE EXPRESSION	UXT	8e-05	0.95939
GENE EXPRESSION	TMEM39A	8e-05	0.95947
GENE EXPRESSION	YWHAH	8e-05	0.95955
METABOLITES	nadph	8e-05	0.95962
GENE EXPRESSION	DDR1	8e-05	0.9597
GENE EXPRESSION	KIAA1797	8e-05	0.95978
METABOLITES	CE0955	8e-05	0.95985
MUTATION	KIF13B | SNP	8e-05	0.95993
MUTATION	FOLH1B | SNP	8e-05	0.96
METABOLITES	damp	8e-05	0.96008
GENE EXPRESSION	RPN1	8e-05	0.96016
GENE EXPRESSION	CHL1	8e-05	0.96023
MUTATION	PCDHB8 | SNP	8e-05	0.96031
GENE EXPRESSION	MTRNR2L4	8e-05	0.96038
GENE EXPRESSION	PSMF1	8e-05	0.96046
METABOLITES	pail45p_hs	8e-05	0.96053
GENE EXPRESSION	CD5L	8e-05	0.96061
GENE EXPRESSION	GCET2	8e-05	0.96068
GENE EXPRESSION	GABRR2	7e-05	0.96076
GENE EXPRESSION	ACER3	7e-05	0.96083
METABOLITES	pcholmyr_hs	7e-05	0.96091
MUTATION	LRP2 | SNP	7e-05	0.96098
GENE EXPRESSION	SQRDL	7e-05	0.96105
METABOLITES	3oddcoa	7e-05	0.96113
GENE EXPRESSION	LEFTY1	7e-05	0.9612
GENE EXPRESSION	ZNF696	7e-05	0.96128
GENE EXPRESSION	SPTA1	7e-05	0.96135
GENE EXPRESSION	GPR146	7e-05	0.96142
GENE EXPRESSION	MAPK8IP1	7e-05	0.9615
METABOLITES	dheas	7e-05	0.96157
GENE EXPRESSION	BAAT	7e-05	0.96164
METABOLITES	ga1_hs	7e-05	0.96171
GENE EXPRESSION	NUP93	7e-05	0.96179
GENE EXPRESSION	TRIM55	7e-05	0.96186
MUTATION	FCRL3 | SNP	7e-05	0.96193
GENE EXPRESSION	NAT1	7e-05	0.962
MUTATION	MAGI2 | SNP	7e-05	0.96207
GENE EXPRESSION	GATA3	7e-05	0.96214
GENE EXPRESSION	C17orf51	7e-05	0.96221
MUTATION	DMD | SNP	7e-05	0.96229
METABOLITES	HC02214	7e-05	0.96236
METABOLITES	M00341	7e-05	0.96243
GENE EXPRESSION	PCDP1	7e-05	0.9625
METABOLITES	Lfmkynr	7e-05	0.96257
METABOLITES	so3	7e-05	0.96264
GENE EXPRESSION	SLC35B4	7e-05	0.96271
GENE EXPRESSION	MEOX1	7e-05	0.96278
METABOLITES	HC02217	7e-05	0.96285
GENE EXPRESSION	SCPEP1	7e-05	0.96292
MUTATION	NLRP4 | SNP	7e-05	0.96299
GENE EXPRESSION	NTNG2	7e-05	0.96306
MUTATION	MED23 | SNP	7e-05	0.96313
METABOLITES	pail4p_hs	7e-05	0.9632
MUTATION	BRWD3 | SNP	7e-05	0.96327
GENE EXPRESSION	NAV2	7e-05	0.96334
METABOLITES	C03405	7e-05	0.96341
GENE EXPRESSION	SCN2B	7e-05	0.96348
METABOLITES	nformanth	7e-05	0.96355
GENE EXPRESSION	KRT77	7e-05	0.96362
GENE EXPRESSION	C10orf91	7e-05	0.96369
GENE EXPRESSION	FLNB	7e-05	0.96376
GENE EXPRESSION	UBE2Z	7e-05	0.96383
GENE EXPRESSION	C3orf52	7e-05	0.9639
GENE EXPRESSION	CD164	7e-05	0.96397
GENE EXPRESSION	LINC00339	7e-05	0.96404
MUTATION	DNAH5 | SNP	7e-05	0.96411
GENE EXPRESSION	LOC285972	7e-05	0.96417
METABOLITES	34hpp	7e-05	0.96424
GENE EXPRESSION	TAF4	7e-05	0.96431
GENE EXPRESSION	TMEM198	7e-05	0.96438
GENE EXPRESSION	SCGB2A2	7e-05	0.96445
GENE EXPRESSION	C20orf202	7e-05	0.96451
GENE EXPRESSION	ARSA	7e-05	0.96458
GENE EXPRESSION	SPON1	7e-05	0.96465
METABOLITES	abt	7e-05	0.96472
GENE EXPRESSION	KRT18	7e-05	0.96478
METABOLITES	CE5155	7e-05	0.96485
GENE EXPRESSION	P2RY2	7e-05	0.96492
GENE EXPRESSION	SYCP2L	7e-05	0.96499
GENE EXPRESSION	C7orf65	7e-05	0.96505
GENE EXPRESSION	SCN3B	7e-05	0.96512
METABOLITES	M00550	7e-05	0.96519
GENE EXPRESSION	APEH	7e-05	0.96525
METABOLITES	C02470	7e-05	0.96532
MUTATION	COL6A3 | SNP	7e-05	0.96539
METABOLITES	3php	7e-05	0.96545
GENE EXPRESSION	GABRB3	7e-05	0.96552
MUTATION	F8 | SNP	7e-05	0.96559
METABOLITES	lnlncacoa	7e-05	0.96565
METABOLITES	nrvnccoa	7e-05	0.96572
GENE EXPRESSION	LOC727915	7e-05	0.96579
MUTATION	WDR19 | SNP	7e-05	0.96585
GENE EXPRESSION	DNM3	7e-05	0.96592
METABOLITES	hxdcal	7e-05	0.96598
GENE EXPRESSION	GGT6	7e-05	0.96605
GENE EXPRESSION	LOC729966	7e-05	0.96612
METABOLITES	hdcea	7e-05	0.96618
GENE EXPRESSION	SLC5A10	7e-05	0.96625
GENE EXPRESSION	SNORD2	7e-05	0.96631
GENE EXPRESSION	EN2	7e-05	0.96638
GENE EXPRESSION	C1orf186	7e-05	0.96644
METABOLITES	spmd	7e-05	0.96651
GENE EXPRESSION	ANKRD65	7e-05	0.96657
METABOLITES	ala_B	7e-05	0.96664
GENE EXPRESSION	HTR2A	7e-05	0.96671
GENE EXPRESSION	ALDOC	7e-05	0.96677
GENE EXPRESSION	ZNF557	7e-05	0.96684
GENE EXPRESSION	GJA3	6e-05	0.9669
GENE EXPRESSION	GPX8	6e-05	0.96696
GENE EXPRESSION	RPH3A	6e-05	0.96703
METABOLITES	M00510	6e-05	0.96709
MUTATION	CDH23 | SNP	6e-05	0.96716
METABOLITES	dttp	6e-05	0.96722
MUTATION	DNMT3A | SNP	6e-05	0.96729
GENE EXPRESSION	TMEM37	6e-05	0.96735
METABOLITES	HC01377	6e-05	0.96742
GENE EXPRESSION	TMC8	6e-05	0.96748
MUTATION	DSG1 | SNP	6e-05	0.96754
GENE EXPRESSION	TMEM41A	6e-05	0.96761
METABOLITES	fmn	6e-05	0.96767
METABOLITES	M03117	6e-05	0.96773
GENE EXPRESSION	CCDC155	6e-05	0.9678
GENE EXPRESSION	AGPAT4	6e-05	0.96786
GENE EXPRESSION	MFAP5	6e-05	0.96792
MUTATION	CDKN2A | SNP	6e-05	0.96799
GENE EXPRESSION	C11orf16	6e-05	0.96805
METABOLITES	aact	6e-05	0.96811
GENE EXPRESSION	FAM185A	6e-05	0.96818
MUTATION	OR2T11 | SNP	6e-05	0.96824
GENE EXPRESSION	KBTBD11	6e-05	0.9683
GENE EXPRESSION	TJP3	6e-05	0.96836
GENE EXPRESSION	GPR17	6e-05	0.96843
GENE EXPRESSION	LGI1	6e-05	0.96849
MUTATION	POTEH | SNP	6e-05	0.96855
METABOLITES	M00653	6e-05	0.96861
GENE EXPRESSION	PLD6	6e-05	0.96867
MUTATION	SPATA31B1P | SNP	6e-05	0.96873
GENE EXPRESSION	PELI3	6e-05	0.9688
METABOLITES	gd1b_hs	6e-05	0.96886
METABOLITES	anth	6e-05	0.96892
GENE EXPRESSION	BRSK2	6e-05	0.96898
MUTATION	TACC2 | SNP	6e-05	0.96904
GENE EXPRESSION	ZBED2	6e-05	0.9691
METABOLITES	CE4843	6e-05	0.96916
MUTATION	TNXB | SNP	6e-05	0.96922
MUTATION	HERC2P3 | SNP	6e-05	0.96928
MUTATION	MAP1A | SNP	6e-05	0.96934
METABOLITES	C04843	6e-05	0.9694
GENE EXPRESSION	MTCH2	6e-05	0.96946
MUTATION	MYH7B | SNP	6e-05	0.96952
GENE EXPRESSION	GPR45	6e-05	0.96958
GENE EXPRESSION	NFKBIL1	6e-05	0.96964
GENE EXPRESSION	GLDN	6e-05	0.9697
GENE EXPRESSION	ATP6V1G2-DDX39B	6e-05	0.96976
GENE EXPRESSION	TTC27	6e-05	0.96982
METABOLITES	4abutn	6e-05	0.96988
MUTATION	PALM2-AKAP2 | SNP	6e-05	0.96994
MUTATION	CROCC | SNP	6e-05	0.97
GENE EXPRESSION	TSTA3	6e-05	0.97006
METABOLITES	malcoa	6e-05	0.97012
GENE EXPRESSION	H19	6e-05	0.97018
GENE EXPRESSION	CA9	6e-05	0.97023
GENE EXPRESSION	OR2H1	6e-05	0.97029
GENE EXPRESSION	ZNF44	6e-05	0.97035
MUTATION	PIK3R1 | INS	6e-05	0.97041
MUTATION	FMN2 | SNP	6e-05	0.97047
GENE EXPRESSION	SYT16	6e-05	0.97053
METABOLITES	man	6e-05	0.97058
MUTATION	CIC | DEL	6e-05	0.97064
GENE EXPRESSION	TNFAIP2	6e-05	0.9707
GENE EXPRESSION	KRT19P2	6e-05	0.97076
METABOLITES	dhor_S	6e-05	0.97082
GENE EXPRESSION	F3	6e-05	0.97087
GENE EXPRESSION	SLC26A10	6e-05	0.97093
GENE EXPRESSION	EXTL3	6e-05	0.97099
GENE EXPRESSION	CELA2A	6e-05	0.97105
GENE EXPRESSION	WIPI2	6e-05	0.9711
GENE EXPRESSION	CILP2	6e-05	0.97116
GENE EXPRESSION	MIR497HG	6e-05	0.97122
GENE EXPRESSION	MFAP2	6e-05	0.97128
GENE EXPRESSION	SLAIN1	6e-05	0.97133
METABOLITES	leuktrA4	6e-05	0.97139
METABOLITES	dopa	6e-05	0.97145
GENE EXPRESSION	LOC157627	6e-05	0.97151
METABOLITES	HC02057	6e-05	0.97156
MUTATION	ZNF790 | SNP	6e-05	0.97162
MUTATION	SLC6A6 | SNP	6e-05	0.97168
GENE EXPRESSION	SCN4A	6e-05	0.97173
MUTATION	GRM8 | SNP	6e-05	0.97179
MUTATION	MAP1B | SNP	6e-05	0.97185
GENE EXPRESSION	HERC2P4	6e-05	0.9719
METABOLITES	L_dpchrm	6e-05	0.97196
GENE EXPRESSION	OPN1SW	6e-05	0.97202
MUTATION	FRMPD3 | SNP	6e-05	0.97207
GENE EXPRESSION	AKR1C1	6e-05	0.97213
METABOLITES	M01408	6e-05	0.97218
GENE EXPRESSION	TMEM139	6e-05	0.97224
GENE EXPRESSION	CAPN1	6e-05	0.9723
GENE EXPRESSION	SEPT7L	6e-05	0.97235
GENE EXPRESSION	LOC283683	6e-05	0.97241
GENE EXPRESSION	PCGF5	6e-05	0.97247
METABOLITES	HC01231	6e-05	0.97252
MUTATION	CEP170B | SNP	6e-05	0.97258
METABOLITES	Sfglutth	6e-05	0.97263
METABOLITES	pail345p_hs	6e-05	0.97269
METABOLITES	C14825	6e-05	0.97274
GENE EXPRESSION	LRRC55	6e-05	0.9728
GENE EXPRESSION	LOC100129316	5e-05	0.97285
METABOLITES	gd3_hs	5e-05	0.97291
METABOLITES	glyclt	5e-05	0.97296
GENE EXPRESSION	C16orf42	5e-05	0.97302
MUTATION	DOPEY2 | SNP	5e-05	0.97307
GENE EXPRESSION	TIMP4	5e-05	0.97313
MUTATION	DLGAP2 | SNP	5e-05	0.97318
GENE EXPRESSION	CCDC144NL	5e-05	0.97323
MUTATION	CIC | INS	5e-05	0.97329
MUTATION	PLEC | SNP	5e-05	0.97334
GENE EXPRESSION	TMEM236	5e-05	0.97339
GENE EXPRESSION	KCND3	5e-05	0.97345
GENE EXPRESSION	MIR25	5e-05	0.9735
GENE EXPRESSION	FXYD1	5e-05	0.97355
GENE EXPRESSION	SNORD9	5e-05	0.97361
GENE EXPRESSION	MAP6D1	5e-05	0.97366
GENE EXPRESSION	ADRA1D	5e-05	0.97371
GENE EXPRESSION	DCC	5e-05	0.97377
GENE EXPRESSION	FHOD3	5e-05	0.97382
GENE EXPRESSION	ST7-OT3	5e-05	0.97387
GENE EXPRESSION	SYNDIG1L	5e-05	0.97392
METABOLITES	ins	5e-05	0.97398
GENE EXPRESSION	ZDHHC20	5e-05	0.97403
GENE EXPRESSION	VIPR2	5e-05	0.97408
MUTATION	SYNE2 | SNP	5e-05	0.97413
METABOLITES	M03166	5e-05	0.97419
GENE EXPRESSION	ZNF835	5e-05	0.97424
GENE EXPRESSION	SHOX2	5e-05	0.97429
MUTATION	HYDIN | SNP	5e-05	0.97434
GENE EXPRESSION	MYH2	5e-05	0.97439
GENE EXPRESSION	OPTN	5e-05	0.97445
GENE EXPRESSION	ST3GAL3	5e-05	0.9745
METABOLITES	estrone	5e-05	0.97455
GENE EXPRESSION	C18orf42	5e-05	0.9746
METABOLITES	cpppg1	5e-05	0.97465
MUTATION	CDH9 | SNP	5e-05	0.9747
GENE EXPRESSION	IGFBP1	5e-05	0.97476
MUTATION	HECW1 | SNP	5e-05	0.97481
GENE EXPRESSION	SAMD12-AS1	5e-05	0.97486
METABOLITES	ppmi1346p	5e-05	0.97491
GENE EXPRESSION	LOC339535	5e-05	0.97496
GENE EXPRESSION	FAM82A2	5e-05	0.97501
GENE EXPRESSION	DHRS7C	5e-05	0.97506
MUTATION	GAPDHS | SNP	5e-05	0.97511
MUTATION	RXRA | SNP	5e-05	0.97516
GENE EXPRESSION	LOC100507472	5e-05	0.97521
GENE EXPRESSION	GSTZ1	5e-05	0.97526
GENE EXPRESSION	CRIP1	5e-05	0.97531
METABOLITES	cbl2	5e-05	0.97536
GENE EXPRESSION	GPR61	5e-05	0.97541
MUTATION	SLCO4C1 | SNP	5e-05	0.97546
GENE EXPRESSION	NKD1	5e-05	0.97551
METABOLITES	34dhoxpeg	5e-05	0.97556
MUTATION	ITGAV | SNP	5e-05	0.97561
GENE EXPRESSION	HSD17B14	5e-05	0.97566
GENE EXPRESSION	TEPP	5e-05	0.97571
METABOLITES	5mthf	5e-05	0.97576
GENE EXPRESSION	CKAP5	5e-05	0.9758
GENE EXPRESSION	CDX2	5e-05	0.97585
METABOLITES	acmanap	5e-05	0.9759
MUTATION	CRB1 | SNP	5e-05	0.97595
GENE EXPRESSION	TMEM191A	5e-05	0.976
MUTATION	ZFYVE16 | SNP	5e-05	0.97605
METABOLITES	am6sa	5e-05	0.9761
GENE EXPRESSION	ATP1A2	5e-05	0.97614
METABOLITES	3dhguln	5e-05	0.97619
GENE EXPRESSION	GPR157	5e-05	0.97624
GENE EXPRESSION	LOC154860	5e-05	0.97629
GENE EXPRESSION	HAPLN2	5e-05	0.97634
MUTATION	ZNF286A | SNP	5e-05	0.97638
MUTATION	KIAA1549L | SNP	5e-05	0.97643
GENE EXPRESSION	CDKL2	5e-05	0.97648
GENE EXPRESSION	LOC100133985	5e-05	0.97653
GENE EXPRESSION	TMEM132E	5e-05	0.97657
GENE EXPRESSION	CNTNAP5	5e-05	0.97662
METABOLITES	M00819	5e-05	0.97667
GENE EXPRESSION	GNG3	5e-05	0.97672
MUTATION	BPIFB2 | SNP	5e-05	0.97676
GENE EXPRESSION	ZP1	5e-05	0.97681
GENE EXPRESSION	LINC00536	5e-05	0.97686
GENE EXPRESSION	SSX3	5e-05	0.9769
MUTATION	ARFGEF3 | SNP	5e-05	0.97695
MUTATION	HERC2 | SNP	5e-05	0.977
METABOLITES	M00603	5e-05	0.97705
GENE EXPRESSION	ABCG8	5e-05	0.97709
METABOLITES	pep	5e-05	0.97714
MUTATION	SPPL2C | SNP	5e-05	0.97719
METABOLITES	CE2957	5e-05	0.97723
GENE EXPRESSION	LOC100192378	5e-05	0.97728
GENE EXPRESSION	ADAM21P1	5e-05	0.97733
GENE EXPRESSION	FAM215A	5e-05	0.97737
GENE EXPRESSION	GRP	5e-05	0.97742
GENE EXPRESSION	RABAC1	5e-05	0.97746
GENE EXPRESSION	LOC100287834	5e-05	0.97751
GENE EXPRESSION	LOC284578	5e-05	0.97756
GENE EXPRESSION	GJD3	5e-05	0.9776
MUTATION	SCAF4 | SNP	5e-05	0.97765
MUTATION	DPYSL2 | SNP	5e-05	0.9777
GENE EXPRESSION	SMOC1	5e-05	0.97774
GENE EXPRESSION	CA10	5e-05	0.97779
METABOLITES	10fthf	5e-05	0.97783
GENE EXPRESSION	C1orf140	5e-05	0.97788
MUTATION	NBEAL2 | SNP	5e-05	0.97792
GENE EXPRESSION	EIF1AY	5e-05	0.97797
MUTATION	DST | SNP	5e-05	0.97801
GENE EXPRESSION	FGF14	5e-05	0.97806
GENE EXPRESSION	DCLK2	4e-05	0.9781
METABOLITES	thbpt4acam	4e-05	0.97815
MUTATION	CHD7 | SNP	4e-05	0.97819
GENE EXPRESSION	LOC283761	4e-05	0.97824
MUTATION	NCS1 | DEL	4e-05	0.97828
GENE EXPRESSION	LOC100507091	4e-05	0.97833
GENE EXPRESSION	RDX	4e-05	0.97837
GENE EXPRESSION	NADSYN1	4e-05	0.97842
METABOLITES	HC01223	4e-05	0.97846
GENE EXPRESSION	TSPAN9	4e-05	0.9785
GENE EXPRESSION	SNX3	4e-05	0.97855
GENE EXPRESSION	RIMS1	4e-05	0.97859
GENE EXPRESSION	WDR1	4e-05	0.97863
MUTATION	GBF1 | SNP	4e-05	0.97868
MUTATION	SPATA31D5P | SNP	4e-05	0.97872
METABOLITES	bilglcur	4e-05	0.97876
GENE EXPRESSION	LOC147093	4e-05	0.97881
MUTATION	VEZT | SNP	4e-05	0.97885
GENE EXPRESSION	LOC154822	4e-05	0.97889
METABOLITES	6htststerone	4e-05	0.97894
METABOLITES	M01750	4e-05	0.97898
GENE EXPRESSION	NRON	4e-05	0.97902
MUTATION	CIC | SNP	4e-05	0.97906
METABOLITES	urcan	4e-05	0.97911
MUTATION	SLC8A3 | SNP	4e-05	0.97915
GENE EXPRESSION	MYO16	4e-05	0.97919
MUTATION	GRIN2A | SNP	4e-05	0.97923
GENE EXPRESSION	FAM155A	4e-05	0.97927
MUTATION	SLIT2 | SNP	4e-05	0.97932
MUTATION	HSPG2 | SNP	4e-05	0.97936
METABOLITES	biocyt	4e-05	0.9794
GENE EXPRESSION	CALML6	4e-05	0.97944
GENE EXPRESSION	LOC100505576	4e-05	0.97948
GENE EXPRESSION	CDH26	4e-05	0.97953
GENE EXPRESSION	CLDN10	4e-05	0.97957
GENE EXPRESSION	SLC2A5	4e-05	0.97961
GENE EXPRESSION	RIMKLA	4e-05	0.97965
GENE EXPRESSION	CITED2	4e-05	0.97969
MUTATION	IDH2 | SNP	4e-05	0.97973
GENE EXPRESSION	DAZL	4e-05	0.97977
METABOLITES	2maacoa	4e-05	0.97981
MUTATION	CACNA1C | SNP	4e-05	0.97986
GENE EXPRESSION	OCA2	4e-05	0.9799
MUTATION	TMPRSS9 | SNP	4e-05	0.97994
METABOLITES	hista	4e-05	0.97998
GENE EXPRESSION	RPAP1	4e-05	0.98002
MUTATION	CUBN | SNP	4e-05	0.98006
GENE EXPRESSION	SMPD2	4e-05	0.9801
METABOLITES	3htdcoa	4e-05	0.98014
GENE EXPRESSION	LOC284837	4e-05	0.98018
GENE EXPRESSION	NCCRP1	4e-05	0.98022
METABOLITES	ak2lgchol_hs	4e-05	0.98026
GENE EXPRESSION	BRP44L	4e-05	0.9803
GENE EXPRESSION	MYBPHL	4e-05	0.98034
GENE EXPRESSION	C6orf106	4e-05	0.98038
METABOLITES	dtdp4d6dg	4e-05	0.98042
GENE EXPRESSION	EVI2B	4e-05	0.98046
GENE EXPRESSION	CLCNKB	4e-05	0.9805
GENE EXPRESSION	FBXL17	4e-05	0.98054
GENE EXPRESSION	IKBIP	4e-05	0.98058
MUTATION	PCDHB4 | SNP	4e-05	0.98062
GENE EXPRESSION	ERP27	4e-05	0.98066
GENE EXPRESSION	PGBD2	4e-05	0.9807
GENE EXPRESSION	CD99L2	4e-05	0.98074
GENE EXPRESSION	FGF22	4e-05	0.98078
GENE EXPRESSION	GATSL1	4e-05	0.98082
GENE EXPRESSION	GSDMD	4e-05	0.98086
GENE EXPRESSION	PDCD4	4e-05	0.9809
GENE EXPRESSION	SELE	4e-05	0.98094
GENE EXPRESSION	GALR1	4e-05	0.98098
GENE EXPRESSION	FAM83B	4e-05	0.98102
GENE EXPRESSION	PPA2	4e-05	0.98106
GENE EXPRESSION	RCC2	4e-05	0.9811
GENE EXPRESSION	PLA2G3	4e-05	0.98114
GENE EXPRESSION	ARHGAP9	4e-05	0.98118
GENE EXPRESSION	TFF3	4e-05	0.98122
GENE EXPRESSION	CDH13	4e-05	0.98126
GENE EXPRESSION	IGSF9	4e-05	0.9813
GENE EXPRESSION	DMRT3	4e-05	0.98134
GENE EXPRESSION	C7orf45	4e-05	0.98138
GENE EXPRESSION	IFRD1	4e-05	0.98142
MUTATION	AIFM3 | SNP	4e-05	0.98145
GENE EXPRESSION	NECAB3	4e-05	0.98149
MUTATION	FBN2 | SNP	4e-05	0.98153
METABOLITES	dolmanp_L	4e-05	0.98157
GENE EXPRESSION	SLC33A1	4e-05	0.98161
GENE EXPRESSION	RALA	4e-05	0.98165
GENE EXPRESSION	LAMB1	4e-05	0.98169
GENE EXPRESSION	SLC4A10	4e-05	0.98173
GENE EXPRESSION	RAB11FIP1	4e-05	0.98177
GENE EXPRESSION	INSL3	4e-05	0.9818
METABOLITES	galt	4e-05	0.98184
GENE EXPRESSION	APOBEC3D	4e-05	0.98188
GENE EXPRESSION	CHRM4	4e-05	0.98192
GENE EXPRESSION	TFAP2C	4e-05	0.98196
GENE EXPRESSION	LNX1	4e-05	0.982
GENE EXPRESSION	ALG12	4e-05	0.98203
GENE EXPRESSION	ADAP2	4e-05	0.98207
GENE EXPRESSION	PIGC	4e-05	0.98211
GENE EXPRESSION	FAM27B	4e-05	0.98215
GENE EXPRESSION	TDRD3	4e-05	0.98219
GENE EXPRESSION	CRB1	4e-05	0.98223
GENE EXPRESSION	STAP1	4e-05	0.98226
GENE EXPRESSION	CHRM5	4e-05	0.9823
GENE EXPRESSION	FOXE1	4e-05	0.98234
GENE EXPRESSION	LHFPL4	4e-05	0.98238
GENE EXPRESSION	DCAF6	4e-05	0.98241
GENE EXPRESSION	PACS2	4e-05	0.98245
GENE EXPRESSION	LRRC8A	4e-05	0.98249
GENE EXPRESSION	CYP26A1	4e-05	0.98253
MUTATION	ELOVL2 | SNP	4e-05	0.98256
GENE EXPRESSION	OPTC	4e-05	0.9826
GENE EXPRESSION	LOC284998	4e-05	0.98264
GENE EXPRESSION	CD37	4e-05	0.98267
GENE EXPRESSION	PRRG2	4e-05	0.98271
GENE EXPRESSION	PITX3	4e-05	0.98275
GENE EXPRESSION	GPR34	4e-05	0.98279
GENE EXPRESSION	LOC399715	4e-05	0.98282
METABOLITES	25aics	4e-05	0.98286
GENE EXPRESSION	ZIC5	4e-05	0.9829
GENE EXPRESSION	ANKHD1-EIF4EBP3	4e-05	0.98293
MUTATION	ZNF681 | SNP	4e-05	0.98297
MUTATION	COL12A1 | SNP	4e-05	0.98301
GENE EXPRESSION	GXYLT2	4e-05	0.98304
GENE EXPRESSION	EGFR	4e-05	0.98308
GENE EXPRESSION	PTPRZ1	4e-05	0.98312
GENE EXPRESSION	ACSS2	4e-05	0.98315
GENE EXPRESSION	TRIL	4e-05	0.98319
GENE EXPRESSION	HMGCLL1	4e-05	0.98323
METABOLITES	dha	4e-05	0.98326
MUTATION	PDXDC1 | SNP	4e-05	0.9833
MUTATION	NAV3 | SNP	4e-05	0.98334
MUTATION	LMTK2 | SNP	4e-05	0.98337
GENE EXPRESSION	SCAMP3	4e-05	0.98341
GENE EXPRESSION	PDYN	4e-05	0.98345
MUTATION	THSD7A | SNP	4e-05	0.98348
GENE EXPRESSION	FZD6	4e-05	0.98352
MUTATION	PLXNB2 | SNP	4e-05	0.98355
GENE EXPRESSION	HSD17B13	4e-05	0.98359
GENE EXPRESSION	ULK4	4e-05	0.98363
GENE EXPRESSION	COPB2	4e-05	0.98366
GENE EXPRESSION	XG	4e-05	0.9837
GENE EXPRESSION	PRSS3	4e-05	0.98374
GENE EXPRESSION	GEMIN4	4e-05	0.98377
GENE EXPRESSION	CDH1	4e-05	0.98381
GENE EXPRESSION	CNP	4e-05	0.98384
GENE EXPRESSION	SYDE2	4e-05	0.98388
GENE EXPRESSION	SHISA2	4e-05	0.98391
GENE EXPRESSION	ASTN2	4e-05	0.98395
GENE EXPRESSION	VPS29	4e-05	0.98399
GENE EXPRESSION	PEX5L	4e-05	0.98402
GENE EXPRESSION	PPP3CA	4e-05	0.98406
GENE EXPRESSION	BTF3	4e-05	0.98409
GENE EXPRESSION	NFATC3	4e-05	0.98413
GENE EXPRESSION	THBS2	4e-05	0.98416
GENE EXPRESSION	GTPBP6	4e-05	0.9842
GENE EXPRESSION	CHGB	4e-05	0.98423
GENE EXPRESSION	APOBEC3H	4e-05	0.98427
GENE EXPRESSION	GFPT1	4e-05	0.98431
GENE EXPRESSION	TDRD7	4e-05	0.98434
GENE EXPRESSION	PSMB6	4e-05	0.98438
MUTATION	OLFML2B | SNP	4e-05	0.98441
GENE EXPRESSION	ARHGEF25	4e-05	0.98445
GENE EXPRESSION	SYNCRIP	4e-05	0.98448
GENE EXPRESSION	SF3B2	4e-05	0.98452
METABOLITES	cgly	4e-05	0.98455
GENE EXPRESSION	HOXA7	4e-05	0.98459
GENE EXPRESSION	TP53RK	4e-05	0.98462
GENE EXPRESSION	ASPDH	3e-05	0.98466
GENE EXPRESSION	SV2B	3e-05	0.98469
METABOLITES	f1p	3e-05	0.98473
GENE EXPRESSION	MIR23A	3e-05	0.98476
GENE EXPRESSION	SLC9A9	3e-05	0.98479
MUTATION	ANO2 | SNP	3e-05	0.98483
METABOLITES	C13856	3e-05	0.98486
GENE EXPRESSION	IRS2	3e-05	0.9849
MUTATION	RYR3 | SNP	3e-05	0.98493
GENE EXPRESSION	JAKMIP3	3e-05	0.98497
GENE EXPRESSION	EFNA4	3e-05	0.985
METABOLITES	M02694	3e-05	0.98504
GENE EXPRESSION	LETM2	3e-05	0.98507
GENE EXPRESSION	LOC440288	3e-05	0.98511
GENE EXPRESSION	DACT2	3e-05	0.98514
GENE EXPRESSION	WNT16	3e-05	0.98518
MUTATION	BRINP3 | SNP	3e-05	0.98521
METABOLITES	adn	3e-05	0.98524
GENE EXPRESSION	CXorf26	3e-05	0.98528
GENE EXPRESSION	CENPM	3e-05	0.98531
GENE EXPRESSION	TGM3	3e-05	0.98535
GENE EXPRESSION	SRSF7	3e-05	0.98538
METABOLITES	56dihindlcrbxlt	3e-05	0.98542
GENE EXPRESSION	SLC6A9	3e-05	0.98545
GENE EXPRESSION	AK4	3e-05	0.98548
MUTATION	SEMA4C | SNP	3e-05	0.98552
GENE EXPRESSION	LOC729177	3e-05	0.98555
GENE EXPRESSION	BIN3	3e-05	0.98559
GENE EXPRESSION	USP21	3e-05	0.98562
GENE EXPRESSION	ATP2A3	3e-05	0.98565
GENE EXPRESSION	C10orf82	3e-05	0.98569
GENE EXPRESSION	MTRNR2L8	3e-05	0.98572
GENE EXPRESSION	ITPK1	3e-05	0.98576
GENE EXPRESSION	ABCB1	3e-05	0.98579
GENE EXPRESSION	KDM4DL	3e-05	0.98582
GENE EXPRESSION	PCDH9	3e-05	0.98586
GENE EXPRESSION	ROBO3	3e-05	0.98589
GENE EXPRESSION	SH3D21	3e-05	0.98592
METABOLITES	56dura	3e-05	0.98596
GENE EXPRESSION	USH1C	3e-05	0.98599
GENE EXPRESSION	KLRG2	3e-05	0.98602
MUTATION	BOD1L1 | SNP	3e-05	0.98606
METABOLITES	C04849	3e-05	0.98609
GENE EXPRESSION	CBWD1	3e-05	0.98613
METABOLITES	air	3e-05	0.98616
GENE EXPRESSION	KIAA1274	3e-05	0.98619
METABOLITES	5htrp	3e-05	0.98623
GENE EXPRESSION	CSPG5	3e-05	0.98626
GENE EXPRESSION	TNFAIP8	3e-05	0.98629
METABOLITES	C03820	3e-05	0.98633
GENE EXPRESSION	AFG3L2	3e-05	0.98636
GENE EXPRESSION	LOC100130000	3e-05	0.98639
GENE EXPRESSION	MYBPC1	3e-05	0.98642
GENE EXPRESSION	FLRT3	3e-05	0.98646
GENE EXPRESSION	WDR72	3e-05	0.98649
GENE EXPRESSION	ODF2L	3e-05	0.98652
GENE EXPRESSION	CPA5	3e-05	0.98656
MUTATION	CFAP47 | SNP	3e-05	0.98659
GENE EXPRESSION	IHH	3e-05	0.98662
MUTATION	SLC6A4 | SNP	3e-05	0.98666
GENE EXPRESSION	GPR20	3e-05	0.98669
GENE EXPRESSION	KLHL23	3e-05	0.98672
GENE EXPRESSION	SLC45A2	3e-05	0.98675
GENE EXPRESSION	DLEU1	3e-05	0.98679
GENE EXPRESSION	LOC100132163	3e-05	0.98682
GENE EXPRESSION	ZNF295-AS1	3e-05	0.98685
GENE EXPRESSION	CAPN5	3e-05	0.98688
GENE EXPRESSION	BET3L	3e-05	0.98692
GENE EXPRESSION	EYA4	3e-05	0.98695
GENE EXPRESSION	SLC6A11	3e-05	0.98698
GENE EXPRESSION	KLRF1	3e-05	0.98701
GENE EXPRESSION	CLDN5	3e-05	0.98705
METABOLITES	3hibutcoa	3e-05	0.98708
GENE EXPRESSION	PLEKHD1	3e-05	0.98711
GENE EXPRESSION	KCTD10	3e-05	0.98714
GENE EXPRESSION	SNORA53	3e-05	0.98717
GENE EXPRESSION	LINC00277	3e-05	0.98721
GENE EXPRESSION	ARF6	3e-05	0.98724
GENE EXPRESSION	MRPL46	3e-05	0.98727
GENE EXPRESSION	RNF39	3e-05	0.9873
GENE EXPRESSION	STAB2	3e-05	0.98733
GENE EXPRESSION	ZCCHC24	3e-05	0.98737
GENE EXPRESSION	LNX2	3e-05	0.9874
GENE EXPRESSION	DUSP28	3e-05	0.98743
GENE EXPRESSION	SOX2-OT	3e-05	0.98746
METABOLITES	C14826	3e-05	0.98749
GENE EXPRESSION	INHA	3e-05	0.98753
METABOLITES	CE1261	3e-05	0.98756
GENE EXPRESSION	ADHFE1	3e-05	0.98759
MUTATION	SATB1 | SNP	3e-05	0.98762
GENE EXPRESSION	CDHR5	3e-05	0.98765
GENE EXPRESSION	GPR82	3e-05	0.98768
MUTATION	AGPAT9 | DEL	3e-05	0.98772
MUTATION	SEL1L2 | SNP	3e-05	0.98775
MUTATION	MYO7B | SNP	3e-05	0.98778
GENE EXPRESSION	SPICE1	3e-05	0.98781
MUTATION	ZNF449 | SNP	3e-05	0.98784
GENE EXPRESSION	GCKR	3e-05	0.98787
GENE EXPRESSION	HSD17B11	3e-05	0.9879
GENE EXPRESSION	ECEL1	3e-05	0.98793
GENE EXPRESSION	IL10RA	3e-05	0.98797
GENE EXPRESSION	NDUFV1	3e-05	0.988
MUTATION	MDGA1 | SNP	3e-05	0.98803
GENE EXPRESSION	ANKRD20A4	3e-05	0.98806
GENE EXPRESSION	DMRT1	3e-05	0.98809
GENE EXPRESSION	SRPRB	3e-05	0.98812
MUTATION	MTHFD1 | SNP	3e-05	0.98815
GENE EXPRESSION	ZNRF2P2	3e-05	0.98818
MUTATION	STAB2 | SNP	3e-05	0.98822
GENE EXPRESSION	HCCS	3e-05	0.98825
MUTATION	CCDC180 | SNP	3e-05	0.98828
GENE EXPRESSION	BTBD17	3e-05	0.98831
MUTATION	THSD7B | SNP	3e-05	0.98834
GENE EXPRESSION	KIF24	3e-05	0.98837
GENE EXPRESSION	TSPAN8	3e-05	0.9884
GENE EXPRESSION	FAM174A	3e-05	0.98843
GENE EXPRESSION	ZNF880	3e-05	0.98846
MUTATION	TECTA | SNP	3e-05	0.98849
GENE EXPRESSION	ZC3H12C	3e-05	0.98852
GENE EXPRESSION	SSX8	3e-05	0.98856
GENE EXPRESSION	EPYC	3e-05	0.98859
MUTATION	FAT2 | SNP	3e-05	0.98862
METABOLITES	2mpdhl	3e-05	0.98865
METABOLITES	4aphdob	3e-05	0.98868
GENE EXPRESSION	C2orf72	3e-05	0.98871
GENE EXPRESSION	FAM131B	3e-05	0.98874
GENE EXPRESSION	KLF14	3e-05	0.98877
GENE EXPRESSION	PCDHA7	3e-05	0.9888
GENE EXPRESSION	SNX16	3e-05	0.98883
MUTATION	FAM47B | SNP	3e-05	0.98886
GENE EXPRESSION	MYO1C	3e-05	0.98889
GENE EXPRESSION	MYT1L	3e-05	0.98892
GENE EXPRESSION	TMEM192	3e-05	0.98895
GENE EXPRESSION	PLTP	3e-05	0.98898
MUTATION	CSMD1 | SNP	3e-05	0.98901
GENE EXPRESSION	RIPK3	3e-05	0.98904
GENE EXPRESSION	SLITRK3	3e-05	0.98907
GENE EXPRESSION	PYY	3e-05	0.9891
METABOLITES	M02723	3e-05	0.98913
GENE EXPRESSION	ZSWIM6	3e-05	0.98916
GENE EXPRESSION	NME1-NME2	3e-05	0.98919
GENE EXPRESSION	RTN1	3e-05	0.98922
MUTATION	ANKS4B | SNP	3e-05	0.98925
GENE EXPRESSION	NPY1R	3e-05	0.98928
GENE EXPRESSION	LOC100131626	3e-05	0.98931
MUTATION	CDC42 | SNP	3e-05	0.98934
GENE EXPRESSION	HSP90B1	3e-05	0.98937
GENE EXPRESSION	LEKR1	3e-05	0.9894
GENE EXPRESSION	MAB21L2	3e-05	0.98943
GENE EXPRESSION	CLIP2	3e-05	0.98946
GENE EXPRESSION	CD47	3e-05	0.98949
GENE EXPRESSION	KDM5D	3e-05	0.98952
MUTATION	DNAH7 | SNP	3e-05	0.98955
GENE EXPRESSION	HTR3C	3e-05	0.98958
GENE EXPRESSION	AEN	3e-05	0.98961
GENE EXPRESSION	LOC63930	3e-05	0.98964
GENE EXPRESSION	DOK5	3e-05	0.98967
GENE EXPRESSION	PROK2	3e-05	0.9897
GENE EXPRESSION	TMSB4Y	3e-05	0.98973
GENE EXPRESSION	SAMM50	3e-05	0.98976
GENE EXPRESSION	CMA1	3e-05	0.98979
GENE EXPRESSION	FRMD6-AS1	3e-05	0.98982
METABOLITES	gthrd	3e-05	0.98985
GENE EXPRESSION	NDUFC2	3e-05	0.98988
GENE EXPRESSION	SCRT2	3e-05	0.98991
MUTATION	OR5D14 | SNP	3e-05	0.98994
GENE EXPRESSION	LINC00535	3e-05	0.98997
GENE EXPRESSION	PLCXD3	3e-05	0.98999
GENE EXPRESSION	HMGN2	3e-05	0.99002
GENE EXPRESSION	HCRTR2	3e-05	0.99005
GENE EXPRESSION	HAR1B	3e-05	0.99008
GENE EXPRESSION	MIR2861	3e-05	0.99011
GENE EXPRESSION	NF1P2	3e-05	0.99014
GENE EXPRESSION	OLFM4	3e-05	0.99017
MUTATION	NDST4 | SNP	3e-05	0.9902
MUTATION	COL27A1 | SNP	3e-05	0.99022
METABOLITES	3hddcoa	3e-05	0.99025
GENE EXPRESSION	PCK2	3e-05	0.99028
GENE EXPRESSION	MTRNR2L7	3e-05	0.99031
MUTATION	FNDC1 | SNP	3e-05	0.99034
GENE EXPRESSION	CCDC168	3e-05	0.99037
GENE EXPRESSION	CCDC81	3e-05	0.9904
METABOLITES	hcys_L	3e-05	0.99043
GENE EXPRESSION	BEST3	3e-05	0.99045
GENE EXPRESSION	RP1L1	3e-05	0.99048
MUTATION	AKAP9 | SNP	3e-05	0.99051
GENE EXPRESSION	CST9L	3e-05	0.99054
MUTATION	RELN | SNP	3e-05	0.99057
MUTATION	MAGEB3 | SNP	3e-05	0.99059
METABOLITES	C05279	3e-05	0.99062
GENE EXPRESSION	MAP3K5	3e-05	0.99065
GENE EXPRESSION	DAGLA	3e-05	0.99068
GENE EXPRESSION	ACSL6	3e-05	0.99071
GENE EXPRESSION	FAM135B	3e-05	0.99074
GENE EXPRESSION	CALY	3e-05	0.99076
METABOLITES	hgentis	3e-05	0.99079
MUTATION	ANK2 | SNP	3e-05	0.99082
GENE EXPRESSION	RASGEF1C	3e-05	0.99085
GENE EXPRESSION	GRM5	3e-05	0.99087
GENE EXPRESSION	TSC2	3e-05	0.9909
GENE EXPRESSION	TCF15	3e-05	0.99093
GENE EXPRESSION	TBC1D10C	3e-05	0.99096
MUTATION	ZFHX4 | SNP	3e-05	0.99098
METABOLITES	M01389	3e-05	0.99101
MUTATION	ZNF521 | SNP	3e-05	0.99104
MUTATION	TSPAN2 | SNP	3e-05	0.99107
GENE EXPRESSION	BAI3	3e-05	0.99109
GENE EXPRESSION	C1orf172	3e-05	0.99112
MUTATION	GNAS | SNP	3e-05	0.99115
MUTATION	PCDH15 | SNP	3e-05	0.99118
METABOLITES	3hpcoa	3e-05	0.9912
GENE EXPRESSION	THG1L	3e-05	0.99123
MUTATION	PXDNL | SNP	3e-05	0.99126
GENE EXPRESSION	HIST4H4	3e-05	0.99129
GENE EXPRESSION	FAM123C	3e-05	0.99131
MUTATION	GAB2 | SNP	3e-05	0.99134
GENE EXPRESSION	C3orf45	3e-05	0.99137
GENE EXPRESSION	SLC6A3	3e-05	0.99139
GENE EXPRESSION	MCM3	3e-05	0.99142
MUTATION	MYO18A | SNP	3e-05	0.99145
GENE EXPRESSION	PRKY	3e-05	0.99147
GENE EXPRESSION	ADCY2	3e-05	0.9915
GENE EXPRESSION	CNTN1	3e-05	0.99153
GENE EXPRESSION	SUSD3	3e-05	0.99155
METABOLITES	ppi	3e-05	0.99158
GENE EXPRESSION	GP9	3e-05	0.99161
METABOLITES	34dhpha	3e-05	0.99164
GENE EXPRESSION	EMID2	3e-05	0.99166
GENE EXPRESSION	FXR2	3e-05	0.99169
GENE EXPRESSION	GPR111	3e-05	0.99172
GENE EXPRESSION	NHP2L1	3e-05	0.99174
GENE EXPRESSION	FEZF2	3e-05	0.99177
GENE EXPRESSION	UBA7	3e-05	0.99179
GENE EXPRESSION	GALR2	3e-05	0.99182
GENE EXPRESSION	C6orf115	3e-05	0.99185
GENE EXPRESSION	DUSP26	3e-05	0.99187
MUTATION	LILRA1 | SNP	3e-05	0.9919
METABOLITES	CE4824	3e-05	0.99193
GENE EXPRESSION	FAM66E	3e-05	0.99195
METABOLITES	dhf	3e-05	0.99198
METABOLITES	crvnc	3e-05	0.99201
METABOLITES	HC01496	3e-05	0.99203
MUTATION	TLR4 | SNP	3e-05	0.99206
MUTATION	ATP7A | SNP	3e-05	0.99208
METABOLITES	35cgmp	3e-05	0.99211
GENE EXPRESSION	PHACTR3	3e-05	0.99214
GENE EXPRESSION	SATL1	3e-05	0.99216
GENE EXPRESSION	CLTB	3e-05	0.99219
GENE EXPRESSION	KCTD7	3e-05	0.99221
GENE EXPRESSION	WT1	3e-05	0.99224
GENE EXPRESSION	FADD	3e-05	0.99227
GENE EXPRESSION	EMX2OS	3e-05	0.99229
GENE EXPRESSION	C6orf211	3e-05	0.99232
METABOLITES	4abut	3e-05	0.99234
METABOLITES	5hxkyn	3e-05	0.99237
GENE EXPRESSION	STON1-GTF2A1L	3e-05	0.99239
GENE EXPRESSION	TREX2	3e-05	0.99242
GENE EXPRESSION	C1QL4	3e-05	0.99244
GENE EXPRESSION	SNORD15A	3e-05	0.99247
GENE EXPRESSION	SNORD77	3e-05	0.99249
GENE EXPRESSION	MIR9-1	3e-05	0.99252
GENE EXPRESSION	NPAS4	3e-05	0.99254
GENE EXPRESSION	COLEC11	3e-05	0.99257
GENE EXPRESSION	PTGES2	2e-05	0.99259
GENE EXPRESSION	RPE65	2e-05	0.99262
GENE EXPRESSION	PCDHA1	2e-05	0.99264
GENE EXPRESSION	MCART2	2e-05	0.99267
GENE EXPRESSION	TSPYL6	2e-05	0.99269
GENE EXPRESSION	LOC440900	2e-05	0.99272
METABOLITES	glyc_R	2e-05	0.99274
GENE EXPRESSION	KRT23	2e-05	0.99277
GENE EXPRESSION	BAK1	2e-05	0.99279
GENE EXPRESSION	MEFV	2e-05	0.99282
MUTATION	DNAH11 | SNP	2e-05	0.99284
METABOLITES	M03134	2e-05	0.99287
GENE EXPRESSION	C9orf86	2e-05	0.99289
GENE EXPRESSION	SLC6A7	2e-05	0.99291
GENE EXPRESSION	HHLA2	2e-05	0.99294
GENE EXPRESSION	COL12A1	2e-05	0.99296
MUTATION	GRID2 | SNP	2e-05	0.99299
MUTATION	TP63 | SNP	2e-05	0.99301
GENE EXPRESSION	ASB11	2e-05	0.99304
GENE EXPRESSION	RBMXL2	2e-05	0.99306
GENE EXPRESSION	JAM3	2e-05	0.99308
GENE EXPRESSION	TWIST1	2e-05	0.99311
GENE EXPRESSION	AGSK1	2e-05	0.99313
GENE EXPRESSION	SCAF1	2e-05	0.99316
GENE EXPRESSION	DPF3	2e-05	0.99318
GENE EXPRESSION	TCEB1	2e-05	0.9932
GENE EXPRESSION	MT1B	2e-05	0.99323
METABOLITES	icit	2e-05	0.99325
GENE EXPRESSION	LOC550643	2e-05	0.99328
GENE EXPRESSION	CCDC144A	2e-05	0.9933
MUTATION	CORIN | SNP	2e-05	0.99332
GENE EXPRESSION	ACCN4	2e-05	0.99335
METABOLITES	odecoa	2e-05	0.99337
GENE EXPRESSION	SYTL1	2e-05	0.99339
METABOLITES	udpgal	2e-05	0.99342
GENE EXPRESSION	KRT85	2e-05	0.99344
GENE EXPRESSION	SLCO1A2	2e-05	0.99346
GENE EXPRESSION	NAT8B	2e-05	0.99349
GENE EXPRESSION	TNR	2e-05	0.99351
METABOLITES	pser_L	2e-05	0.99353
GENE EXPRESSION	MIR92B	2e-05	0.99356
MUTATION	EPPK1 | SNP	2e-05	0.99358
GENE EXPRESSION	POLR3F	2e-05	0.9936
MUTATION	SERPINB8 | SNP	2e-05	0.99363
METABOLITES	akgp_hs	2e-05	0.99365
GENE EXPRESSION	TMEFF2	2e-05	0.99367
CLINICAL	RESPONSE DRUG Bevacizumab	2e-05	0.9937
MUTATION	CNTNAP5 | SNP	2e-05	0.99372
GENE EXPRESSION	ENPP2	2e-05	0.99374
GENE EXPRESSION	RASL12	2e-05	0.99376
GENE EXPRESSION	CXXC11	2e-05	0.99379
GENE EXPRESSION	LOC100288077	2e-05	0.99381
MUTATION	TMOD2 | SNP	2e-05	0.99383
MUTATION	TTC21A | SNP	2e-05	0.99386
GENE EXPRESSION	MAEL	2e-05	0.99388
GENE EXPRESSION	PPP1R3F	2e-05	0.9939
GENE EXPRESSION	GCNT4	2e-05	0.99392
MUTATION	NOTCH1 | DEL	2e-05	0.99395
GENE EXPRESSION	MYEOV	2e-05	0.99397
GENE EXPRESSION	LILRB4	2e-05	0.99399
GENE EXPRESSION	C10orf71	2e-05	0.99401
GENE EXPRESSION	KRTCAP3	2e-05	0.99404
GENE EXPRESSION	THRSP	2e-05	0.99406
MUTATION	KIF26B | SNP	2e-05	0.99408
GENE EXPRESSION	SQSTM1	2e-05	0.9941
GENE EXPRESSION	HERC5	2e-05	0.99413
GENE EXPRESSION	KIAA1211	2e-05	0.99415
GENE EXPRESSION	SLC4A11	2e-05	0.99417
GENE EXPRESSION	RNF5	2e-05	0.99419
GENE EXPRESSION	ANKK1	2e-05	0.99421
GENE EXPRESSION	PCGF3	2e-05	0.99423
MUTATION	FLNB | SNP	2e-05	0.99426
GENE EXPRESSION	NALCN	2e-05	0.99428
GENE EXPRESSION	LINC00469	2e-05	0.9943
GENE EXPRESSION	MS4A8B	2e-05	0.99432
GENE EXPRESSION	RFPL3-AS1	2e-05	0.99434
GENE EXPRESSION	LOC147804	2e-05	0.99436
GENE EXPRESSION	LOC100130899	2e-05	0.99439
GENE EXPRESSION	CA12	2e-05	0.99441
GENE EXPRESSION	CNOT10	2e-05	0.99443
MUTATION	LCE2A | SNP	2e-05	0.99445
GENE EXPRESSION	UQCRHL	2e-05	0.99447
MUTATION	HUWE1 | SNP	2e-05	0.99449
GENE EXPRESSION	VASP	2e-05	0.99451
GENE EXPRESSION	TPBG	2e-05	0.99453
GENE EXPRESSION	SPRR1A	2e-05	0.99456
GENE EXPRESSION	RYBP	2e-05	0.99458
GENE EXPRESSION	HHIP	2e-05	0.9946
MUTATION	ROBO2 | SNP	2e-05	0.99462
GENE EXPRESSION	SEC24D	2e-05	0.99464
GENE EXPRESSION	LOC100507117	2e-05	0.99466
GENE EXPRESSION	LOC148145	2e-05	0.99468
GENE EXPRESSION	WFDC6	2e-05	0.9947
GENE EXPRESSION	PPARD	2e-05	0.99472
MUTATION	PRDM9 | SNP	2e-05	0.99475
GENE EXPRESSION	CLRN1-AS1	2e-05	0.99477
GENE EXPRESSION	HEPACAM2	2e-05	0.99479
MUTATION	PEG3 | SNP	2e-05	0.99481
GENE EXPRESSION	SNORA24	2e-05	0.99483
GENE EXPRESSION	MAGEA6	2e-05	0.99485
GENE EXPRESSION	C11orf2	2e-05	0.99487
GENE EXPRESSION	C2orf65	2e-05	0.99489
GENE EXPRESSION	TP53I11	2e-05	0.99491
GENE EXPRESSION	CTRB1	2e-05	0.99493
GENE EXPRESSION	VSTM2B	2e-05	0.99495
GENE EXPRESSION	CD44	2e-05	0.99497
GENE EXPRESSION	PGA3	2e-05	0.99499
MUTATION	PKM | SNP	2e-05	0.99501
GENE EXPRESSION	ZNF536	2e-05	0.99503
MUTATION	GIMAP8 | SNP	2e-05	0.99505
GENE EXPRESSION	WFIKKN1	2e-05	0.99507
GENE EXPRESSION	RP9P	2e-05	0.99509
GENE EXPRESSION	LRRC1	2e-05	0.99511
GENE EXPRESSION	MIR940	2e-05	0.99513
GENE EXPRESSION	MSL3	2e-05	0.99515
GENE EXPRESSION	MMD2	2e-05	0.99517
GENE EXPRESSION	DHX34	2e-05	0.99519
METABOLITES	cholp	2e-05	0.99521
GENE EXPRESSION	CHST9	2e-05	0.99523
GENE EXPRESSION	MYL1	2e-05	0.99525
GENE EXPRESSION	CTAGE4	2e-05	0.99527
GENE EXPRESSION	ZXDC	2e-05	0.99529
MUTATION	AMOTL1 | SNP	2e-05	0.99531
GENE EXPRESSION	CDC42BPB	2e-05	0.99533
MUTATION	FUBP1 | DEL	2e-05	0.99535
GENE EXPRESSION	GRIK1	2e-05	0.99537
GENE EXPRESSION	LOC647012	2e-05	0.99539
GENE EXPRESSION	NGRN	2e-05	0.99541
MUTATION	OR4C16 | SNP	2e-05	0.99543
GENE EXPRESSION	LOC145663	2e-05	0.99545
GENE EXPRESSION	SYT4	2e-05	0.99547
GENE EXPRESSION	OR51B5	2e-05	0.99549
METABOLITES	chito2pdol_L	2e-05	0.99551
GENE EXPRESSION	MRVI1	2e-05	0.99552
GENE EXPRESSION	ASTL	2e-05	0.99554
MUTATION	FBN3 | SNP	2e-05	0.99556
GENE EXPRESSION	LINC00244	2e-05	0.99558
GENE EXPRESSION	SAR1A	2e-05	0.9956
GENE EXPRESSION	AOC3	2e-05	0.99562
MUTATION	SPEF2 | SNP	2e-05	0.99564
GENE EXPRESSION	TNS4	2e-05	0.99566
GENE EXPRESSION	GSTM2	2e-05	0.99568
METABOLITES	homoval	2e-05	0.99569
GENE EXPRESSION	GCGR	2e-05	0.99571
GENE EXPRESSION	SEPHS2	2e-05	0.99573
MUTATION	HSP90AB3P | SNP	2e-05	0.99575
GENE EXPRESSION	MASP1	2e-05	0.99577
GENE EXPRESSION	CAPG	2e-05	0.99579
GENE EXPRESSION	SAAL1	2e-05	0.99581
MUTATION	CHD3 | SNP	2e-05	0.99582
GENE EXPRESSION	LOC158435	2e-05	0.99584
GENE EXPRESSION	SETD7	2e-05	0.99586
GENE EXPRESSION	SNORD24	2e-05	0.99588
GENE EXPRESSION	POLR3G	2e-05	0.9959
MUTATION	CARD11 | SNP	2e-05	0.99591
GENE EXPRESSION	GUSBP5	2e-05	0.99593
GENE EXPRESSION	LOC283856	2e-05	0.99595
GENE EXPRESSION	HIGD1C	2e-05	0.99597
METABOLITES	HC02059	2e-05	0.99599
MUTATION	MTMR4 | SNP	2e-05	0.996
GENE EXPRESSION	SNORD56	2e-05	0.99602
MUTATION	SPTAN1 | SNP	2e-05	0.99604
GENE EXPRESSION	UNC13C	2e-05	0.99606
MUTATION	RYR1 | SNP	2e-05	0.99607
METABOLITES	stcoa	2e-05	0.99609
METABOLITES	fum	2e-05	0.99611
GENE EXPRESSION	PRKACG	2e-05	0.99613
GENE EXPRESSION	ZDHHC4	2e-05	0.99614
MUTATION	IGF1R | SNP	2e-05	0.99616
MUTATION	TNFRSF21 | SNP	2e-05	0.99618
GENE EXPRESSION	LOC100505679	2e-05	0.99619
MUTATION	TG | SNP	2e-05	0.99621
GENE EXPRESSION	C21orf37	2e-05	0.99623
GENE EXPRESSION	PRR14	2e-05	0.99624
GENE EXPRESSION	LOC100289509	2e-05	0.99626
GENE EXPRESSION	MYLPF	2e-05	0.99628
GENE EXPRESSION	LOC100128811	2e-05	0.9963
MUTATION	PLCB1 | SNP	2e-05	0.99631
GENE EXPRESSION	ATP2B3	2e-05	0.99633
GENE EXPRESSION	INSM2	2e-05	0.99634
GENE EXPRESSION	HTR3A	2e-05	0.99636
MUTATION	SDK2 | SNP	2e-05	0.99638
GENE EXPRESSION	PROP1	2e-05	0.99639
MUTATION	KAT8 | SNP	2e-05	0.99641
MUTATION	COL6A6 | SNP	2e-05	0.99643
MUTATION	UTRN | SNP	2e-05	0.99644
GENE EXPRESSION	FSTL5	2e-05	0.99646
MUTATION	RIMS2 | SNP	2e-05	0.99648
MUTATION	GABRA3 | SNP	2e-05	0.99649
GENE EXPRESSION	FAM110C	2e-05	0.99651
GENE EXPRESSION	H2BFWT	2e-05	0.99653
MUTATION	KIF1B | SNP	2e-05	0.99654
MUTATION	ABCA12 | SNP	2e-05	0.99656
MUTATION	OR5B3 | SNP	2e-05	0.99657
MUTATION	RGS7 | SNP	2e-05	0.99659
GENE EXPRESSION	WDR49	2e-05	0.99661
GENE EXPRESSION	WNT4	2e-05	0.99662
MUTATION	LRRK2 | SNP	2e-05	0.99664
MUTATION	ZGRF1 | SNP	2e-05	0.99665
MUTATION	VCAN | SNP	2e-05	0.99667
GENE EXPRESSION	MIR765	2e-05	0.99668
GENE EXPRESSION	RHCG	2e-05	0.9967
GENE EXPRESSION	MIR3609	2e-05	0.99672
GENE EXPRESSION	LOC440040	2e-05	0.99673
MUTATION	XDH | SNP	2e-05	0.99675
MUTATION	ATP2B2 | SNP	2e-05	0.99676
GENE EXPRESSION	DKFZp451B082	2e-05	0.99678
MUTATION	BTN2A2 | SNP	2e-05	0.99679
GENE EXPRESSION	MIR223	2e-05	0.99681
GENE EXPRESSION	HES1	2e-05	0.99682
GENE EXPRESSION	FLJ46300	2e-05	0.99684
GENE EXPRESSION	CSTL1	2e-05	0.99685
MUTATION	NLRP11 | SNP	2e-05	0.99687
METABOLITES	ac	2e-05	0.99688
MUTATION	HTR5A | SNP	2e-05	0.9969
MUTATION	LILRB4 | SNP	2e-05	0.99691
GENE EXPRESSION	LOC731779	1e-05	0.99693
GENE EXPRESSION	LINC00520	1e-05	0.99694
GENE EXPRESSION	HEATR1	1e-05	0.99696
METABOLITES	gua	1e-05	0.99697
GENE EXPRESSION	RELA	1e-05	0.99699
GENE EXPRESSION	LOC100505659	1e-05	0.997
MUTATION	PCDHGA8 | SNP	1e-05	0.99702
MUTATION	FLG | SNP	1e-05	0.99703
METABOLITES	3mlda	1e-05	0.99704
MUTATION	THOC2 | SNP	1e-05	0.99706
MUTATION	SNRNP35 | SNP	1e-05	0.99707
MUTATION	FLNA | SNP	1e-05	0.99709
GENE EXPRESSION	LOC285000	1e-05	0.9971
METABOLITES	lnlccoa	1e-05	0.99712
MUTATION	MKI67 | SNP	1e-05	0.99713
GENE EXPRESSION	GADL1	1e-05	0.99714
MUTATION	ATP13A5 | SNP	1e-05	0.99716
GENE EXPRESSION	SLC6A5	1e-05	0.99717
MUTATION	MYO18B | SNP	1e-05	0.99719
MUTATION	SPATA31D1 | SNP	1e-05	0.9972
GENE EXPRESSION	MIR1910	1e-05	0.99721
MUTATION	ALPP | SNP	1e-05	0.99723
MUTATION	GIGYF1 | SNP	1e-05	0.99724
GENE EXPRESSION	MEPE	1e-05	0.99726
METABOLITES	sphings	1e-05	0.99727
METABOLITES	42A3HP24DB	1e-05	0.99728
MUTATION	CBLN4 | SNP	1e-05	0.9973
GENE EXPRESSION	SGK110	1e-05	0.99731
MUTATION	MCF2L2 | SNP	1e-05	0.99732
GENE EXPRESSION	SPACA3	1e-05	0.99734
MUTATION	CACNA1D | SNP	1e-05	0.99735
MUTATION	NPAP1 | SNP	1e-05	0.99736
GENE EXPRESSION	IL12B	1e-05	0.99738
GENE EXPRESSION	C1QL2	1e-05	0.99739
MUTATION	OR51E2 | SNP	1e-05	0.9974
MUTATION	TXNDC11 | SNP	1e-05	0.99742
MUTATION	KCNQ3 | SNP	1e-05	0.99743
MUTATION	ALOX12B | SNP	1e-05	0.99744
METABOLITES	ametam	1e-05	0.99746
GENE EXPRESSION	LOC100133050	1e-05	0.99747
MUTATION	UNC79 | SNP	1e-05	0.99748
GENE EXPRESSION	SNTG2	1e-05	0.9975
MUTATION	NF1 | SNP	1e-05	0.99751
MUTATION	NUMA1 | SNP	1e-05	0.99752
MUTATION	ANKZF1 | SNP	1e-05	0.99754
GENE EXPRESSION	H1FOO	1e-05	0.99755
MUTATION	PIKFYVE | SNP	1e-05	0.99756
GENE EXPRESSION	PRLHR	1e-05	0.99757
MUTATION	BRCA2 | SNP	1e-05	0.99759
MUTATION	ABCA13 | SNP	1e-05	0.9976
MUTATION	VPS16 | SNP	1e-05	0.99761
MUTATION	OR5M8 | SNP	1e-05	0.99762
GENE EXPRESSION	LOC285577	1e-05	0.99764
GENE EXPRESSION	MAP3K6	1e-05	0.99765
GENE EXPRESSION	ZAR1L	1e-05	0.99766
GENE EXPRESSION	LOC100129636	1e-05	0.99767
GENE EXPRESSION	NBPF6	1e-05	0.99769
METABOLITES	f5hoxkyn	1e-05	0.9977
MUTATION	FAM47C | SNP	1e-05	0.99771
METABOLITES	5fthf	1e-05	0.99772
GENE EXPRESSION	SNORA5A	1e-05	0.99774
MUTATION	LTBP4 | SNP	1e-05	0.99775
MUTATION	TMEM132A | SNP	1e-05	0.99776
GENE EXPRESSION	C6orf58	1e-05	0.99777
GENE EXPRESSION	SIM1	1e-05	0.99778
MUTATION	CNTNAP4 | SNP	1e-05	0.9978
MUTATION	GSTCD | SNP	1e-05	0.99781
GENE EXPRESSION	LRRTM2	1e-05	0.99782
MUTATION	PTPRC | SNP	1e-05	0.99783
METABOLITES	gdpmann	1e-05	0.99784
MUTATION	CUL4B | SNP	1e-05	0.99785
GENE EXPRESSION	GLA	1e-05	0.99787
MUTATION	ZNF280A | SNP	1e-05	0.99788
CLINICAL	RESPONSE DRUG Vincristine	1e-05	0.99789
MUTATION	NUTM2G | SNP	1e-05	0.9979
GENE EXPRESSION	MIR26A1	1e-05	0.99791
MUTATION	OTOF | SNP	1e-05	0.99792
MUTATION	DNAH3 | SNP	1e-05	0.99793
MUTATION	CTCFL | SNP	1e-05	0.99794
METABOLITES	dna5mtc	1e-05	0.99796
GENE EXPRESSION	RHAG	1e-05	0.99797
MUTATION	ANK1 | SNP	1e-05	0.99798
MUTATION	APC | SNP	1e-05	0.99799
MUTATION	ATP10A | SNP	1e-05	0.998
GENE EXPRESSION	KIAA1751	1e-05	0.99801
MUTATION	MXRA5 | SNP	1e-05	0.99802
GENE EXPRESSION	CELA3B	1e-05	0.99803
MUTATION	AMY2B | SNP	1e-05	0.99804
MUTATION	MALAT1 | SNP	1e-05	0.99805
MUTATION	PCDHB12 | SNP	1e-05	0.99806
MUTATION	ATP1A3 | SNP	1e-05	0.99807
MUTATION	PDLIM3 | SNP	1e-05	0.99809
MUTATION	STK11IP | SNP	1e-05	0.9981
MUTATION	CELSR1 | SNP	1e-05	0.99811
GENE EXPRESSION	CYP3A43	1e-05	0.99812
MUTATION	LCT | SNP	1e-05	0.99813
GENE EXPRESSION	SPRR4	1e-05	0.99814
MUTATION	TPTE | SNP	1e-05	0.99815
MUTATION	OBSCN | SNP	1e-05	0.99816
MUTATION	DACT1 | SNP	1e-05	0.99817
MUTATION	DCHS2 | SNP	1e-05	0.99818
METABOLITES	betald	1e-05	0.99819
METABOLITES	b2coa	1e-05	0.9982
MUTATION	CNTNAP2 | SNP	1e-05	0.99821
MUTATION	CREBBP | SNP	1e-05	0.99822
MUTATION	ACTR6 | SNP	1e-05	0.99823
METABOLITES	leuktrC4	1e-05	0.99824
MUTATION	PAPPA2 | SNP	1e-05	0.99825
MUTATION	MYH4 | SNP	1e-05	0.99825
MUTATION	EGF | SNP	1e-05	0.99826
METABOLITES	M00627	1e-05	0.99827
MUTATION	CD1C | SNP	1e-05	0.99828
MUTATION	C2CD3 | SNP	1e-05	0.99829
MUTATION	REN | SNP	1e-05	0.9983
GENE EXPRESSION	ERAS	1e-05	0.99831
MUTATION	ZNF536 | SNP	1e-05	0.99832
MUTATION	TXNDC2 | SNP	1e-05	0.99833
MUTATION	HS6ST2 | SNP	1e-05	0.99834
METABOLITES	wharachd	1e-05	0.99835
MUTATION	SPTA1 | SNP	1e-05	0.99836
GENE EXPRESSION	TTTY10	1e-05	0.99837
GENE EXPRESSION	MIR4690	1e-05	0.99837
MUTATION	SLC4A4 | SNP	1e-05	0.99838
MUTATION	PTCHD4 | SNP	1e-05	0.99839
MUTATION	FUBP1 | INS	1e-05	0.9984
MUTATION	ADAMTS2 | SNP	1e-05	0.99841
GENE EXPRESSION	MLN	1e-05	0.99842
MUTATION	CTNNA3 | SNP	1e-05	0.99843
MUTATION	BRWD1 | SNP	1e-05	0.99844
MUTATION	BBS9 | SNP	1e-05	0.99844
MUTATION	MEGF8 | SNP	1e-05	0.99845
MUTATION	DYNC1H1 | SNP	1e-05	0.99846
MUTATION	SIGLEC1 | SNP	1e-05	0.99847
GENE EXPRESSION	PCSK4	1e-05	0.99848
MUTATION	FAM135B | SNP	1e-05	0.99849
MUTATION	MYO15A | SNP	1e-05	0.99849
MUTATION	CNGB3 | SNP	1e-05	0.9985
MUTATION	ADAMTS8 | SNP	1e-05	0.99851
GENE EXPRESSION	GKN2	1e-05	0.99852
MUTATION	ITSN2 | SNP	1e-05	0.99853
MUTATION	KMT2C | SNP	1e-05	0.99853
MUTATION	DPEP3 | SNP	1e-05	0.99854
MUTATION	RB1 | DEL	1e-05	0.99855
MUTATION	FRY | SNP	1e-05	0.99856
MUTATION	IL11RA | SNP	1e-05	0.99857
MUTATION	RUNX1T1 | SNP	1e-05	0.99857
MUTATION	IQGAP1 | SNP	1e-05	0.99858
MUTATION	MYO19 | SNP	1e-05	0.99859
MUTATION	TUBA3C | SNP	1e-05	0.9986
MUTATION	TMPRSS11F | SNP	1e-05	0.9986
GENE EXPRESSION	PAEP	1e-05	0.99861
MUTATION	LRRC7 | SNP	1e-05	0.99862
MUTATION	LRRTM4 | SNP	1e-05	0.99863
MUTATION	FAT3 | SNP	1e-05	0.99863
MUTATION	LAMA1 | SNP	1e-05	0.99864
MUTATION	COL7A1 | SNP	1e-05	0.99865
METABOLITES	HC01408	1e-05	0.99865
MUTATION	PHLDB1 | SNP	1e-05	0.99866
MUTATION	KIAA1755 | SNP	1e-05	0.99867
METABOLITES	acglcgalgluside_hs	1e-05	0.99867
GENE EXPRESSION	TFPI2	1e-05	0.99868
MUTATION	CHD9 | SNP	1e-05	0.99869
MUTATION	ERICH3 | SNP	1e-05	0.9987
MUTATION	C5orf42 | SNP	1e-05	0.9987
MUTATION	DCDC1 | SNP	1e-05	0.99871
MUTATION	DYNC2LI1 | SNP	1e-05	0.99872
MUTATION	PKHD1L1 | SNP	1e-05	0.99872
MUTATION	UNC45B | SNP	1e-05	0.99873
MUTATION	BNIP3P1 | SNP	1e-05	0.99873
MUTATION	DNAH6 | SNP	1e-05	0.99874
MUTATION	DSEL | SNP	1e-05	0.99875
MUTATION	HIST1H2BD | SNP	1e-05	0.99875
MUTATION	MOS | SNP	1e-05	0.99876
MUTATION	ARID1A | DEL	1e-05	0.99877
MUTATION	MYH2 | SNP	1e-05	0.99877
MUTATION	SETD1A | SNP	1e-05	0.99878
MUTATION	SYT1 | SNP	1e-05	0.99879
MUTATION	ADGRV1 | SNP	1e-05	0.99879
MUTATION	SCML2 | SNP	1e-05	0.9988
MUTATION	CDC25C | SNP	1e-05	0.9988
MUTATION	AMPH | SNP	1e-05	0.99881
MUTATION	TOX2 | SNP	1e-05	0.99882
METABOLITES	lcts	1e-05	0.99882
MUTATION	CRB2 | SNP	1e-05	0.99883
MUTATION	MMP9 | SNP	1e-05	0.99884
MUTATION	PCDH11X | SNP	1e-05	0.99884
METABOLITES	M00512	1e-05	0.99885
MUTATION	ADCY10 | SNP	1e-05	0.99885
MUTATION	TLL2 | SNP	1e-05	0.99886
MUTATION	ARID2 | SNP	1e-05	0.99887
MUTATION	KIAA2022 | SNP	1e-05	0.99887
MUTATION	NCAM2 | SNP	1e-05	0.99888
MUTATION	FASN | SNP	1e-05	0.99888
MUTATION	OR51G1 | SNP	1e-05	0.99889
GENE EXPRESSION	ANKRD30B	1e-05	0.9989
MUTATION	NCOR2 | SNP	1e-05	0.9989
MUTATION	AKAP6 | SNP	1e-05	0.99891
MUTATION	PLEKHD1 | SNP	1e-05	0.99891
MUTATION	GALNT11 | SNP	1e-05	0.99892
CLINICAL	RESPONSE DRUG Carmustine	1e-05	0.99893
MUTATION	ACAN | SNP	1e-05	0.99893
MUTATION	SPG11 | SNP	1e-05	0.99894
MUTATION	UNC13D | SNP	1e-05	0.99894
MUTATION	XXbac-BPG308J9.3 | SNP	1e-05	0.99895
MUTATION	SVIL | SNP	1e-05	0.99895
MUTATION	LARGE | SNP	1e-05	0.99896
MUTATION	BIN3 | SNP	1e-05	0.99896
[truncated: 50,224 more rows]

## Sheet: 4c
Dataset	Feature	Mean |ΔP|	Standard Error
CLINICAL	HISTOLOGIC	0.11288	0.00358
CLINICAL	RESPONSE DRUG Cisplatin	0.05905	0.00526
CLINICAL	COHORT	0.05875	0.00161
CLINICAL	PATHOLOGIC M	0.05512	0.00165
CLINICAL	CLINICAL STAGE	0.03803	0.00217
CLINICAL	RESPONSE DRUG Temozolomide	0.0375	0.00388
MUTATION	IDH1 | SNP	0.02869	0.0014
CLINICAL	RESPONSE DRUG Fluorouracil	0.02723	0.00334
CLINICAL	RESPONSE DRUG Cyclophosphamide	0.02516	0.0027
CLINICAL	LOCATION	0.02429	0.00165
CLINICAL	AGE	0.02286	0.00113
CLINICAL	PATHOLOGIC T	0.02142	0.001
CLINICAL	RESPONSE DRUG Carboplatin	0.01573	0.00191
CLINICAL	PATHOLOGIC N	0.01477	0.00082
CLINICAL	PATHOLOGIC STAGE	0.01033	0.00068
CLINICAL	RESPONSE DRUG Paclitaxel	0.01019	0.00132
METABOLITES	but	0.0092	0.00027
METABOLITES	prostgd2	0.00746	0.00022
METABOLITES	hs	0.00563	0.00018
CLINICAL	RACE	0.00559	0.00028
MUTATION	BRAF | SNP	0.00554	0.00023
CLINICAL	GENDER	0.00531	0.0003
MUTATION	EGFR | SNP	0.00501	0.00044
METABOLITES	M02645	0.00488	0.00016
METABOLITES	saccrp_L	0.00453	0.00015
METABOLITES	digalsgalside_hs	0.00447	0.0002
METABOLITES	HC01712	0.00421	0.00019
CLINICAL	GRADE	0.0042	0.00022
METABOLITES	estrones	0.0042	0.00015
GENE EXPRESSION	CDH10	0.004	0.00014
METABOLITES	5oxpro	0.00383	0.0001
METABOLITES	3sala	0.00383	0.00017
GENE EXPRESSION	CDK5R2	0.00377	0.00012
METABOLITES	4ppcys	0.00357	0.00012
GENE EXPRESSION	LY75	0.00345	0.0001
METABOLITES	dgtp	0.0034	0.00017
CLINICAL	CLINICAL T	0.00338	0.0004
METABOLITES	C05957	0.00336	0.00011
METABOLITES	M02749	0.00324	0.00028
METABOLITES	pan4p	0.00307	0.00017
METABOLITES	elaid	0.003	0.00019
CLINICAL	SMOKING HISTORY	0.00298	0.00028
METABOLITES	HC02065	0.00295	0.00012
CLINICAL	ALCOHOL PER DAY	0.00282	0.00054
GENE EXPRESSION	HOMER2	0.0027	9e-05
METABOLITES	adrn	0.00266	0.00013
GENE EXPRESSION	P2RX6	0.00261	0.0001
METABOLITES	dca	0.00252	9e-05
MUTATION	DNAH9 | SNP	0.00241	0.00016
CLINICAL	PACK YEARS	0.00227	0.00028

## Sheet: 4de
Sample	Gene Expression	Mutation	Metabolites	Clinical	Clinical Subgroup
TCGA-05-4424-01A	0.18129	0.05577	0.10416	0.58167	Medium
TCGA-05-5428-01A	0.04302	0.03177	0.05125	0.85646	High
TCGA-15-1444-01A	0.44693	0	0.39834	0.10105	Low
TCGA-2A-A8VT-01A	0.18577	0.28786	0.20389	0.24153	Low
TCGA-2E-A9G8-01A	0.10714	0.02195	0.18446	0.65394	Medium
TCGA-2W-A8YY-01A	0.06121	0.11986	0.06474	0.70191	High
TCGA-33-AASI-01A	0.17772	0.178	0.1581	0.43063	Medium
TCGA-3M-AB46-01A	0.09015	0.04044	0.11447	0.70854	High
TCGA-3M-AB47-01A	0.03209	0.01028	0.02812	0.91771	High
TCGA-43-A475-01A	0.04419	0.02709	0.05972	0.83574	High
TCGA-49-AAR4-01A	0.04659	0.03944	0.11383	0.78231	High
TCGA-4J-AA1J-01A	0.1563	0.04709	0.1689	0.55265	Medium
TCGA-50-6592-01A	0.14016	0.14276	0.25319	0.2938	Low
TCGA-50-6593-01A	0.11449	0.06909	0.19576	0.56391	Medium
TCGA-50-6595-01A	0.08045	0.06401	0.05239	0.78007	High
TCGA-50-6673-01A	0.28036	0.02715	0.04181	0.62806	Medium
TCGA-50-8460-01A	0.1357	0.08274	0.17828	0.57138	Medium
TCGA-52-7812-01A	0.22169	0.04638	0.13861	0.55124	Medium
TCGA-55-6970-01A	0.03034	0.01072	0.08037	0.87039	High
TCGA-55-6981-01A	0.23095	0.07096	0.24389	0.38126	Low
TCGA-55-7911-01A	0.10254	0.12509	0.28343	0.42405	Medium
TCGA-55-A48Z-01A	0.0908	0.06093	0.07139	0.76087	High
TCGA-56-7579-01A	0.14161	0.02782	0.10014	0.66165	Medium
TCGA-56-7730-01A	0.21709	0.15853	0.28149	0.23432	Low
TCGA-56-8308-01A	0.07871	0.13185	0.07039	0.65439	Medium
TCGA-56-A4BY-01A	0.28675	0.09843	0.25944	0.30531	Low
TCGA-56-A62T-01A	0.09348	0.104	0.08493	0.67708	Medium
TCGA-5S-A9Q8-01A	0.10542	0.0704	0.11492	0.65222	Medium
TCGA-66-2757-01A	0.08715	0.06539	0.12776	0.67367	Medium
TCGA-66-2759-01A	0.13807	0.10067	0.11338	0.57917	Medium
TCGA-66-2778-01A	0.06144	0.03311	0.09467	0.75996	High
TCGA-66-2783-01A	0.05042	0.04659	0.0506	0.82225	High
TCGA-66-2794-01A	0.14342	0.07554	0.17658	0.53531	Medium
TCGA-71-6725-01A	0.03874	0.01787	0.03754	0.87679	High
TCGA-73-A9RS-01A	0.21174	0.0662	0.2307	0.45904	Medium
TCGA-78-8660-01A	0.07083	0.24292	0.15223	0.46269	Medium
TCGA-86-7955-01A	0.0286	0.03484	0.0376	0.88142	High
TCGA-86-8279-01A	0.01939	0.02812	0.02766	0.90798	High
TCGA-86-A4P8-01A	0.04296	0.00905	0.06517	0.87223	High
TCGA-A2-A0CO-01A	0.04506	0	0.06883	0.86411	High
TCGA-A2-A0EW-01A	0.14206	0.057	0.33679	0.40026	Low
TCGA-A2-A3XT-01A	0.09283	0.05593	0.08034	0.74327	High
TCGA-A2-A3XV-01A	0.08138	0.05173	0.17807	0.64761	Medium
TCGA-A2-A3XW-01A	0.05179	0.01307	0.08731	0.82978	High
TCGA-A2-A4RY-01A	0.04585	0	0.09969	0.83867	High
TCGA-A2-A4S1-01A	0.26713	0.07087	0.24543	0.34841	Low
TCGA-A5-A1OH-01A	0.10822	0.10838	0.12661	0.60664	Medium
TCGA-A5-AB3J-01A	0.18739	0.07526	0.13663	0.53433	Medium
TCGA-A7-A3IZ-01A	0.24172	0	0.48089	0.23046	Low
TCGA-A7-A3J1-01A	0.24377	0	0.35317	0.32538	Low
TCGA-A7-A3RF-01A	0.15966	0.05678	0.31574	0.37848	Low
TCGA-A7-A425-01A	0.09463	0.04585	0.36258	0.41266	Low
TCGA-A7-A426-01A	0.34008	0	0.18107	0.45614	Medium
TCGA-A7-A4SB-01A	0.08596	0	0.13932	0.74211	High
TCGA-A7-A4SC-01A	0.20458	0.07417	0.16932	0.47461	Medium
TCGA-A7-A4SF-01A	0.09534	0	0.2148	0.64673	Medium
TCGA-A7-A5ZV-01A	0.05851	0	0.09965	0.82521	High
TCGA-A7-A5ZW-01A	0.05437	0.01547	0.0446	0.86973	High
TCGA-A7-A5ZX-01A	0.03729	0.01711	0.03965	0.88749	High
TCGA-A7-A6VW-01A	0.08169	0.02198	0.10692	0.76339	High
TCGA-A7-A6VX-01A	0.05302	0.03234	0.08853	0.81266	High
TCGA-A7-A6VY-01A	0.04095	0.01238	0.08406	0.83344	High
TCGA-A8-A06R-01A	0.04036	0.01982	0.06595	0.85964	High
TCGA-A8-A06Y-01A	0.1953	0.0383	0.30406	0.4067	Low
TCGA-A8-A075-01A	0.02211	0.0113	0.06371	0.8827	High
TCGA-A8-A07C-01A	0.05127	0	0.05455	0.87966	High
TCGA-A8-A07F-01A	0.03724	0.02533	0.08242	0.83055	High
TCGA-A8-A07G-01A	0.03277	0.01223	0.0716	0.87463	High
TCGA-A8-A07I-01A	0.03489	0.0259	0.04435	0.87489	High
TCGA-A8-A07J-01A	0.02534	0.01537	0.0566	0.8873	High
TCGA-A8-A07L-01A	0.19848	0.04499	0.38978	0.30064	Low
TCGA-A8-A07O-01A	0.22415	0.03912	0.15662	0.53756	Medium
TCGA-A8-A07R-01A	0.18132	0	0.10505	0.66982	Medium
TCGA-A8-A07S-01A	0.38836	0	0.26552	0.30203	Low
TCGA-A8-A086-01A	0.06424	0	0.07824	0.84415	High
TCGA-A8-A08B-01A	0.02995	0.01581	0.06655	0.87078	High
TCGA-A8-A08C-01A	0.04432	0.01357	0.05043	0.87056	High
TCGA-A8-A08F-01A	0.0299	0.03053	0.07664	0.85012	High
TCGA-A8-A08G-01A	0.02571	0.01885	0.07647	0.86583	High
TCGA-A8-A08I-01A	0.05062	0	0.04287	0.89071	High
TCGA-A8-A08P-01A	0.02585	0.0165	0.04062	0.90017	High
TCGA-A8-A08S-01A	0.2067	0.03292	0.22174	0.49536	Medium
TCGA-A8-A08X-01A	0.03851	0.02396	0.04185	0.87079	High
TCGA-A8-A092-01A	0.04688	0.01118	0.13881	0.78391	High
TCGA-A8-A093-01A	0.09361	0.06046	0.17969	0.61677	Medium
TCGA-A8-A095-01A	0.05568	0.0133	0.07412	0.84754	High
TCGA-A8-A097-01A	0.0594	0.04246	0.15165	0.70063	High
TCGA-A8-A099-01A	0.06863	0.02363	0.1307	0.71963	High
TCGA-A8-A09D-01A	0.03463	0.02207	0.08013	0.85092	High
TCGA-A8-A09E-01A	0.29883	0.03089	0.1592	0.48689	Medium
TCGA-A8-A09M-01A	0.10636	0.06962	0.12968	0.61414	Medium
TCGA-A8-A09R-01A	0.10979	0	0.26858	0.55758	Medium
TCGA-A8-A09T-01A	0.15799	0.05268	0.252	0.4562	Medium
TCGA-A8-A09V-01A	0.07637	0.04987	0.13923	0.66674	Medium
TCGA-A8-A0A6-01A	0.06647	0.02926	0.12003	0.76722	High
TCGA-A8-A0A9-01A	0.15023	0.02823	0.42312	0.34077	Low
TCGA-AA-3713-01A	0.11216	0.03311	0.16061	0.63232	Medium
TCGA-AA-3844-01A	0.07064	0.02636	0.14051	0.73606	High
TCGA-AA-A01R-01A	0.07252	0.14237	0.0999	0.62379	Medium
TCGA-AC-A23E-01A	0.23088	0.04095	0.37641	0.31894	Low
TCGA-AC-A2B8-01A	0.08855	0.08528	0.18443	0.55609	Medium
TCGA-AC-A2BK-01A	0.05209	0.09826	0.08338	0.73014	High
TCGA-AC-A2FE-01A	0.03747	0	0.0487	0.9084	High
TCGA-AC-A2FF-01A	0.08909	0.04061	0.07382	0.76084	High
TCGA-AC-A2FK-01A	0.05071	0.03263	0.10152	0.77564	High
TCGA-AC-A2QH-01A	0.12206	0.0727	0.13009	0.59621	Medium
TCGA-AC-A2QH-01B	0.10335	0	0.15891	0.69868	High
TCGA-AC-A2QI-01A	0.06452	0	0.10187	0.81813	High
TCGA-AC-A2QJ-01A	0.046	0	0.13829	0.77271	High
TCGA-AC-A3BB-01A	0.07676	0	0.12669	0.77383	High
TCGA-AC-A3OD-01A	0.14247	0.04668	0.29101	0.47581	Medium
TCGA-AC-A3OD-01B	0.20062	0	0.25087	0.47883	Medium
TCGA-AC-A3QP-01A	0.22662	0.03516	0.18721	0.51919	Medium
TCGA-AC-A3TM-01A	0.1228	0	0.28122	0.57888	Medium
TCGA-AC-A3TN-01A	0.26836	0	0.36594	0.30874	Low
TCGA-AC-A3W5-01A	0.05307	0.0267	0.13605	0.7495	High
TCGA-AC-A3YI-01A	0.03989	0.01287	0.06445	0.87035	High
TCGA-AC-A5EH-01A	0.19018	0.04157	0.16078	0.56643	Medium
TCGA-AC-A5XU-01A	0.14577	0.0599	0.24868	0.50217	Medium
TCGA-AF-A56N-01A	0.12365	0.06587	0.29144	0.47447	Medium
TCGA-AG-3591-01A	0.16667	0.07936	0.31473	0.3582	Low
TCGA-AG-3593-01A	0.06373	0	0.12563	0.78226	High
TCGA-AG-3600-01A	0.15415	0	0.15974	0.6345	Medium
TCGA-AG-3885-01A	0.20928	0.10196	0.3021	0.27438	Low
TCGA-AG-3894-01A	0.27022	0.01669	0.13739	0.56615	Medium
TCGA-AG-4022-01A	0.08547	0.03542	0.13579	0.70551	High
TCGA-AG-A00C-01A	0.05296	0.07613	0.13451	0.6652	Medium
TCGA-AG-A00H-01A	0.11575	0	0.23534	0.6349	Medium
TCGA-AG-A01L-01A	0.10184	0.03179	0.10177	0.72668	High
TCGA-AG-A01W-01A	0.21704	0.05441	0.10157	0.58091	Medium
TCGA-AG-A01Y-01A	0.16803	0.01684	0.23196	0.56725	Medium
TCGA-AG-A02N-01A	0.15772	0.14962	0.27549	0.29045	Low
TCGA-AG-A032-01A	0.21371	0.13851	0.36064	0.18325	Low
TCGA-AG-A036-01A	0.14023	0.05236	0.11432	0.63877	Medium
TCGA-AJ-A23M-01A	0.13343	0.07914	0.07087	0.67085	Medium
TCGA-AJ-A23N-01A	0.0823	0.02188	0.06598	0.80669	High
TCGA-AJ-A2QK-01A	0.15193	0.0756	0.20027	0.45451	Medium
TCGA-AJ-A2QM-01A	0.17693	0.14992	0.15722	0.41589	Medium
TCGA-AJ-A3BD-01A	0.24037	0.03206	0.18738	0.51161	Medium
TCGA-AJ-A3BF-01A	0.13287	0.02011	0.06825	0.74388	High
TCGA-AJ-A3BG-01A	0.10102	0.39818	0.14692	0.20938	Low
TCGA-AJ-A3BK-01A	0.24919	0.0763	0.20389	0.38561	Low
TCGA-AJ-A3EK-01A	0.2227	0.29409	0.15726	0.19288	Low
TCGA-AJ-A3I9-01A	0.11212	0.10632	0.08752	0.56399	Medium
TCGA-AJ-A3NF-01A	0.18739	0.07167	0.16664	0.48171	Medium
TCGA-AJ-A3NG-01A	0.15093	0.12497	0.26432	0.38799	Low
TCGA-AJ-A3OJ-01A	0.07292	0.27198	0.08068	0.51321	Medium
TCGA-AJ-A3OK-01A	0.12475	0.16004	0.1216	0.48228	Medium
TCGA-AJ-A3QS-01A	0.08694	0.04026	0.08787	0.76736	High
TCGA-AJ-A3TW-01A	0.17222	0.08136	0.14935	0.52058	Medium
TCGA-AP-A5FX-01A	0.19723	0.0534	0.07692	0.63352	Medium
TCGA-AQ-A7U7-01A	0.05077	0.0458	0.09699	0.75074	High
TCGA-BA-A4IF-01A	0.05264	0.03066	0.052	0.84356	High
TCGA-BA-A4IH-01A	0.04014	0.03579	0.03582	0.86469	High
TCGA-BA-A6D8-01A	0.02782	0.01146	0.03346	0.91683	High
TCGA-BA-A6DA-01A	0.02676	0.04036	0.03942	0.86882	High
TCGA-BA-A6DD-01A	0.03293	0.01062	0.03814	0.90934	High
TCGA-BA-A6DG-01A	0.15126	0.05886	0.19268	0.5453	Medium
TCGA-BA-A6DI-01A	0.06809	0.02102	0.05285	0.84685	High
TCGA-BA-A6DJ-01A	0.02095	0.01267	0.03255	0.91323	High
TCGA-BB-A5HU-01A	0.04286	0.01763	0.05918	0.85693	High
TCGA-BB-A5HY-01A	0.03106	0.20042	0.03922	0.71115	High
TCGA-BB-A5HZ-01A	0.08783	0.03538	0.08693	0.72346	High
TCGA-BB-A6UO-01A	0.15632	0.04869	0.17709	0.51424	Medium
TCGA-BG-A0MH-01A	0.16473	0	0.25094	0.50266	Medium
TCGA-BG-A0MK-01A	0.25574	0.07287	0.47684	0.14884	Low
TCGA-BG-A0VX-01A	0.19438	0.10057	0.46885	0.18063	Low
TCGA-BG-A2AE-01A	0.18572	0.05876	0.18609	0.53208	Medium
TCGA-BG-A2L7-01A	0.17072	0.10145	0.30976	0.35535	Low
TCGA-BG-A3EW-01A	0.354	0.09191	0.18506	0.2948	Low
TCGA-BG-A3PP-01A	0.17529	0.03749	0.06869	0.67905	High
TCGA-BH-A0AV-01A	0.0374	0.01878	0.05529	0.86779	High
TCGA-BH-A0B0-01A	0.03814	0.03139	0.07448	0.83116	High
TCGA-BH-A0B5-01A	0.06126	0.03456	0.09175	0.75575	High
TCGA-BH-A0B6-01A	0.16943	0.05475	0.22225	0.50217	Medium
TCGA-BH-A0B7-01A	0.05308	0.02659	0.1101	0.78532	High
TCGA-BH-A0BG-01A	0.16313	0.04255	0.21569	0.5263	Medium
TCGA-BH-A0BO-01A	0.05116	0.06131	0.13918	0.71352	High
TCGA-BH-A0BP-01A	0.09111	0.06275	0.27957	0.51037	Medium
TCGA-BH-A0BR-01A	0.193	0.06177	0.20947	0.47605	Medium
TCGA-BH-A0BS-01A	0.0791	0.02016	0.06941	0.8072	High
TCGA-BH-A0BT-01A	0.03696	0.02054	0.05767	0.86005	High
TCGA-BH-A0BW-01A	0.06064	0.03546	0.07357	0.79608	High
TCGA-BH-A0BZ-01A	0.0666	0.02122	0.16091	0.72577	High
TCGA-BH-A0C3-01A	0.07918	0.03366	0.10132	0.7682	High
TCGA-BH-A0DE-01A	0.05379	0.03402	0.16536	0.72628	High
TCGA-BH-A0DG-01A	0.04156	0.02723	0.08597	0.81974	High
TCGA-BH-A0DI-01A	0.04384	0.01535	0.07887	0.84622	High
TCGA-BH-A0DL-01A	0.08845	0.02703	0.12141	0.70967	High
TCGA-BH-A0DV-01A	0.03671	0.0155	0.03623	0.89323	High
TCGA-BH-A0DX-01A	0.04628	0.02064	0.15229	0.7547	High
TCGA-BH-A0E9-01B	0.09805	0.0527	0.18195	0.59002	Medium
TCGA-BH-A0EI-01A	0.08872	0.03677	0.14436	0.68475	High
TCGA-BH-A0H3-01A	0.10861	0.03264	0.13321	0.67874	High
TCGA-BH-A0W3-01A	0.11678	0.05346	0.21358	0.551	Medium
TCGA-BH-A0W5-01A	0.05442	0.03177	0.13871	0.74926	High
TCGA-BH-A0W7-01A	0.04338	0.01874	0.1019	0.8214	High
TCGA-BH-A18F-01A	0.04076	0.02005	0.10391	0.82305	High
TCGA-BH-A18G-01A	0.07985	0.13239	0.24099	0.48877	Medium
TCGA-BH-A18H-01A	0.04747	0.02546	0.07378	0.82618	High
TCGA-BH-A1EV-01A	0.0567	0.0224	0.10825	0.75285	High
TCGA-BH-A201-01A	0.0766	0.05893	0.09757	0.71483	High
TCGA-BH-A202-01A	0.04492	0.02085	0.07543	0.82119	High
TCGA-BH-A42V-01A	0.149	0.05733	0.16158	0.58963	Medium
TCGA-BH-A6R8-01A	0.11348	0.03769	0.09886	0.7208	High
TCGA-BH-A8FZ-01A	0.3154	0.0544	0.20695	0.37245	Low
TCGA-BJ-A18Z-01A	0.09926	0.02884	0.51051	0.35062	Low
TCGA-BJ-A28Z-01A	0.30268	0.03619	0.21763	0.38622	Low
TCGA-BJ-A290-01A	0.12275	0.06383	0.41158	0.28557	Low
TCGA-BJ-A2N7-01A	0.09098	0.05516	0.33723	0.4797	Medium
TCGA-BJ-A3PT-01A	0.19064	0.04636	0.24205	0.45711	Medium
TCGA-BJ-A3PU-01A	0.47937	0.02799	0.076	0.38848	Low
TCGA-BJ-A45C-01A	0.20373	0	0.25657	0.49317	Medium
TCGA-BJ-A45F-01A	0.18051	0.03869	0.15131	0.58408	Medium
TCGA-BJ-A45G-01A	0.19989	0.05056	0.34453	0.33406	Low
TCGA-BJ-A45H-01A	0.22226	0.04942	0.27927	0.37103	Low
TCGA-BJ-A45I-01A	0.19075	0.06478	0.48291	0.19412	Low
TCGA-BJ-A45J-01A	0.09657	0.08657	0.21812	0.53945	Medium
TCGA-BJ-A4O8-01A	0.2486	0.04524	0.23967	0.43107	Medium
TCGA-BK-A56F-01A	0.37887	0.07015	0.16837	0.3409	Low
TCGA-BK-A6W4-01A	0.20318	0.07127	0.26767	0.38866	Low
TCGA-C5-A1BQ-01C	0.05978	0	0.04153	0.87572	High
TCGA-C5-A2LZ-01A	0.22701	0	0.33228	0.32202	Low
TCGA-CF-A27C-01A	0.30018	0.09723	0.2682	0.24262	Low
TCGA-CF-A3MF-01A	0.28144	0.07369	0.30393	0.23731	Low
TCGA-CF-A3MH-01A	0.27375	0.031	0.25217	0.39229	Low
TCGA-CF-A47S-01A	0.29771	0.04254	0.20262	0.41973	Medium
TCGA-CG-4444-01A	0.10857	0.01908	0.11947	0.74622	High
TCGA-CG-4477-01A	0.02415	0.0268	0.04037	0.89342	High
TCGA-CN-6998-01A	0.09137	0.03497	0.07568	0.76222	High
TCGA-CN-A498-01A	0.0743	0.0702	0.06582	0.74853	High
TCGA-CN-A49A-01A	0.08191	0.14163	0.1263	0.59724	Medium
TCGA-CN-A49B-01A	0.19802	0.0457	0.18396	0.50584	Medium
TCGA-CN-A49C-01A	0.28115	0.03976	0.10599	0.45423	Medium
TCGA-CN-A63T-01A	0.03684	0.01566	0.04848	0.87429	High
TCGA-CN-A63U-01A	0.22551	0.12612	0.14222	0.40581	Low
TCGA-CN-A63W-01A	0.0338	0.02044	0.02478	0.88851	High
TCGA-CN-A641-01A	0.05855	0.02054	0.03393	0.86833	High
TCGA-CN-A6UY-01A	0.10621	0.13752	0.1319	0.52853	Medium
TCGA-CN-A6V3-01A	0.04054	0.01886	0.04799	0.87188	High
TCGA-CN-A6V6-01A	0.03247	0.01404	0.0601	0.86994	High
TCGA-CN-A6V7-01A	0.05608	0.01606	0.06254	0.85111	High
TCGA-CQ-7071-01A	0.13624	0.14767	0.15707	0.49161	Medium
TCGA-CQ-7072-01A	0.12308	0.10523	0.2225	0.48496	Medium
TCGA-CQ-A4C9-01A	0.2138	0.05429	0.15213	0.52982	Medium
TCGA-CQ-A4CD-01A	0.16661	0.09416	0.14637	0.54036	Medium
TCGA-CQ-A4CH-01A	0.03375	0.01421	0.01723	0.9273	High
TCGA-CQ-A4CI-01A	0.13997	0.07631	0.203	0.55133	Medium
TCGA-CR-6491-01A	0.1559	0.0437	0.11037	0.64649	Medium
TCGA-CR-6493-01A	0.18375	0.08094	0.16206	0.50203	Medium
TCGA-CR-7390-01A	0.02678	0.02312	0.05445	0.87785	High
TCGA-CR-7392-01A	0.16842	0.07437	0.16081	0.4771	Medium
TCGA-CR-7393-01A	0.10242	0.03076	0.11392	0.71111	High
TCGA-CR-7394-01A	0.11325	0.05987	0.13563	0.63156	Medium
TCGA-CR-7397-01A	0.0867	0.03507	0.09255	0.73619	High
TCGA-CV-5966-01A	0.28939	0.10389	0.17063	0.34166	Low
TCGA-CV-5973-01A	0.15972	0.06946	0.15109	0.53262	Medium
TCGA-CV-5977-01A	0.21954	0.04291	0.33694	0.33078	Low
TCGA-CV-6936-01A	0.13238	0.06386	0.30059	0.44495	Medium
TCGA-CV-6941-01A	0.24553	0.11183	0.19805	0.34594	Low
TCGA-CV-6950-01A	0.11473	0.098	0.10397	0.61472	Medium
TCGA-CV-6954-01A	0.15662	0.08134	0.13987	0.54856	Medium
TCGA-CV-6959-01A	0.21865	0.04385	0.25757	0.34704	Low
TCGA-CV-7090-01A	0.29545	0.06884	0.22365	0.30906	Low
TCGA-CV-7235-01A	0.10397	0.36199	0.09836	0.36332	Low
TCGA-CV-7238-01A	0.29015	0.07836	0.30132	0.24919	Low
TCGA-CV-7250-01A	0.21093	0.23095	0.16513	0.32219	Low
TCGA-CV-7252-01A	0.10297	0.13966	0.19262	0.45048	Medium
TCGA-CV-7422-01A	0.17519	0.06484	0.2445	0.42082	Medium
TCGA-CV-7429-01A	0.25141	0.11302	0.30483	0.28847	Low
TCGA-CV-7435-01A	0.26852	0.08892	0.17351	0.40595	Low
TCGA-CV-A45R-01A	0.09368	0.09862	0.12416	0.61563	Medium
TCGA-CV-A45U-01A	0.11259	0.10505	0.17627	0.51847	Medium
TCGA-CV-A45X-01A	0.16628	0.06109	0.19362	0.40698	Low
TCGA-CV-A45Y-01A	0.05376	0.03545	0.07344	0.81655	High
TCGA-CV-A45Z-01A	0.16	0.12492	0.12985	0.49488	Medium
TCGA-CV-A460-01A	0.22803	0.04032	0.14357	0.55068	Medium
TCGA-CV-A461-01A	0.23146	0.09841	0.17986	0.38641	Low
TCGA-CV-A468-01A	0.15517	0.06345	0.16712	0.54535	Medium
TCGA-CV-A6JD-01A	0.1957	0.08114	0.16303	0.51378	Medium
TCGA-CV-A6JN-01A	0.16517	0.05382	0.14309	0.57008	Medium
TCGA-CV-A6JO-01B	0.16896	0.04999	0.16349	0.5694	Medium
TCGA-CV-A6JU-01A	0.1882	0.05582	0.12425	0.56583	Medium
TCGA-CV-A6JY-01A	0.30328	0.05495	0.08708	0.52024	Medium
TCGA-CV-A6K1-01A	0.2036	0.13998	0.09801	0.48997	Medium
TCGA-CV-A6K2-01A	0.15619	0.11788	0.09369	0.57112	Medium
TCGA-CX-A4AQ-01A	0.09238	0.04874	0.18999	0.58258	Medium
TCGA-D1-A3DH-01A	0.25024	0.06696	0.29013	0.35073	Low
TCGA-D6-A6EK-01A	0.14183	0.08347	0.0824	0.62572	Medium
TCGA-D6-A6EM-01A	0.21398	0.052	0.25898	0.44464	Medium
TCGA-D6-A6EN-01A	0.14221	0.15315	0.20255	0.42662	Medium
TCGA-D6-A6EO-01A	0.21769	0.07278	0.16005	0.49886	Medium
TCGA-D6-A6EQ-01A	0.28024	0.04547	0.18551	0.38916	Low
TCGA-D6-A6ES-01A	0.11728	0.07715	0.18311	0.5786	Medium
TCGA-D6-A74Q-01A	0.09981	0.06325	0.15844	0.61934	Medium
TCGA-D7-8574-01A	0.21409	0.06637	0.2086	0.45127	Medium
TCGA-D7-8579-01A	0.08909	0.06523	0.15025	0.65456	Medium
TCGA-D7-A4YY-01A	0.23368	0.08156	0.20774	0.43222	Medium
TCGA-D7-A4Z0-01A	0.19261	0.11608	0.26237	0.3457	Low
TCGA-D7-A748-01A	0.03527	0.0076	0.05734	0.89051	High
TCGA-D8-A3Z6-01A	0.12435	0.01805	0.07625	0.77163	High
TCGA-D8-A73X-01A	0.24378	0.03671	0.29211	0.40893	Low
TCGA-DB-A4XA-01A	0.30726	0.17178	0.32492	0.16539	Low
TCGA-DB-A4XB-01A	0.05033	0.07203	0.06551	0.79395	High
TCGA-DB-A4XC-01A	0.13271	0.28734	0.24471	0.28767	Low
TCGA-DB-A4XD-01A	0.07159	0.06025	0.0925	0.73531	High
TCGA-DB-A4XE-01A	0.2151	0.19931	0.2366	0.30284	Low
TCGA-DB-A4XF-01A	0.04592	0.05586	0.05421	0.82814	High
TCGA-DB-A64O-01A	0.06957	0.03893	0.08543	0.78448	High
TCGA-DB-A64W-01A	0.04472	0.09453	0.07093	0.76388	High
TCGA-DB-A64X-01A	0.03614	0.05267	0.03487	0.86346	High
TCGA-DB-A75K-01A	0.14086	0.23256	0.13908	0.4167	Medium
TCGA-DB-A75L-01A	0.1416	0.22998	0.24453	0.33003	Low
TCGA-DB-A75M-01A	0.24497	0.30216	0.21053	0.172	Low
TCGA-DE-A0XZ-01A	0.16836	0.07092	0.12068	0.6021	Medium
TCGA-DE-A2OL-01A	0.27731	0.0315	0.23347	0.39473	Low
TCGA-DE-A3KN-01A	0.22822	0.05231	0.3135	0.33056	Low
TCGA-DE-A4M8-01A	0.10995	0.04284	0.27504	0.48755	Medium
TCGA-DE-A4M9-01A	0.11534	0.04523	0.2041	0.52493	Medium
TCGA-DE-A4MA-01A	0.15702	0.07349	0.24647	0.44171	Medium
TCGA-DE-A4MB-01A	0.09704	0.05816	0.28577	0.52811	Medium
TCGA-DE-A4MC-01A	0.51486	0.05256	0.10118	0.29226	Low
TCGA-DE-A4MD-01A	0.14483	0.05537	0.33694	0.37667	Low
TCGA-DE-A69J-01A	0.15425	0.05585	0.13148	0.5983	Medium
TCGA-DE-A69K-01A	0.17965	0.03937	0.29709	0.45805	Medium
TCGA-DF-A2KS-01A	0.13819	0.07271	0.32591	0.35947	Low
TCGA-DH-A66B-01A	0.03589	0.07928	0.07008	0.7884	High
TCGA-DH-A66D-01A	0.04014	0.05206	0.05505	0.84513	High
TCGA-DH-A66G-01A	0.09096	0.16421	0.10972	0.60454	Medium
TCGA-DH-A7UR-01A	0.10562	0.06377	0.26235	0.55062	Medium
TCGA-DH-A7UT-01A	0.04415	0.08093	0.0659	0.78836	High
TCGA-DH-A7UU-01A	0.04379	0.07162	0.07165	0.79858	High
TCGA-DH-A7UV-01A	0.04174	0.04788	0.09286	0.80199	High
TCGA-DI-A2QY-01A	0.10407	0.05453	0.25354	0.53088	Medium
TCGA-DJ-A13U-01A	0.14141	0.03945	0.47664	0.29843	Low
TCGA-DJ-A13V-01A	0.12011	0.02655	0.42276	0.41587	Medium
TCGA-DJ-A1QH-01A	0.17079	0.07094	0.3755	0.27334	Low
TCGA-DJ-A1QO-01A	0.37797	0.0432	0.0865	0.45119	Medium
TCGA-DJ-A2PQ-01A	0.14504	0.04587	0.21707	0.54262	Medium
TCGA-DJ-A2PS-01A	0.21105	0.04442	0.35895	0.33703	Low
TCGA-DJ-A2PT-01A	0.17556	0.04807	0.27428	0.41578	Medium
TCGA-DJ-A2PW-01A	0.22607	0.05004	0.30408	0.3427	Low
TCGA-DJ-A2Q1-01A	0.16616	0.03602	0.20805	0.5332	Medium
TCGA-DJ-A2Q3-01A	0.13737	0.07128	0.48066	0.21543	Low
TCGA-DJ-A2Q5-01A	0.20561	0.04725	0.17546	0.52433	Medium
TCGA-DJ-A2Q6-01A	0.11903	0.04869	0.33807	0.42237	Medium
TCGA-DJ-A2Q9-01A	0.22745	0.02496	0.33937	0.36491	Low
TCGA-DJ-A2QB-01A	0.14141	0.05535	0.20447	0.4748	Medium
TCGA-DJ-A3UO-01A	0.30432	0.0379	0.25614	0.34352	Low
TCGA-DJ-A3UP-01A	0.2225	0.07484	0.18195	0.4717	Medium
TCGA-DJ-A3UQ-01A	0.33392	0.08412	0.28256	0.22127	Low
TCGA-DJ-A3UU-01A	0.08031	0.05537	0.2938	0.46289	Medium
TCGA-DJ-A3V0-01A	0.366	0.05716	0.30961	0.23041	Low
TCGA-DJ-A3V4-01A	0.14462	0.08644	0.36992	0.28327	Low
TCGA-DJ-A3V5-01A	0.35974	0.03644	0.49372	0.07051	Low
TCGA-DJ-A3V6-01A	0.42749	0.0451	0.33521	0.13798	Low
TCGA-DJ-A3V7-01A	0.1893	0.14365	0.40702	0.16964	Low
TCGA-DJ-A3V8-01A	0.20005	0.06438	0.4563	0.1625	Low
TCGA-DJ-A3V9-01A	0.08058	0.03943	0.20113	0.64736	Medium
TCGA-DJ-A3VB-01A	0.15825	0.07697	0.20636	0.52714	Medium
TCGA-DJ-A3VD-01A	0.19109	0.0403	0.21241	0.51535	Medium
TCGA-DJ-A3VF-01A	0.13389	0.06355	0.47597	0.24357	Low
TCGA-DJ-A3VJ-01A	0.14216	0.03543	0.324	0.43952	Medium
TCGA-DJ-A3VK-01A	0.21879	0.05538	0.25818	0.3957	Low
TCGA-DJ-A3VM-01A	0.12609	0.0499	0.20083	0.57819	Medium
TCGA-DJ-A4UP-01A	0.14871	0.03183	0.29818	0.47848	Medium
TCGA-DJ-A4UQ-01A	0.07418	0.01904	0.47419	0.36917	Low
TCGA-DJ-A4UR-01A	0.24964	0.03582	0.16823	0.48879	Medium
TCGA-DJ-A4UW-01A	0.21698	0.14448	0.08778	0.49188	Medium
TCGA-DJ-A4V5-01A	0.39144	0.02619	0.06879	0.4809	Medium
TCGA-DK-AA6T-01A	0.30042	0.04794	0.30726	0.28855	Low
TCGA-DK-AA6W-01A	0.12353	0.0691	0.25806	0.51364	Medium
TCGA-DS-A5RQ-01A	0.08948	0.01137	0.01354	0.87651	High
TCGA-DS-A7WF-01A	0.0746	0.01825	0.13607	0.75008	High
TCGA-DS-A7WH-01A	0.03854	0.01109	0.05381	0.87607	High
TCGA-DS-A7WI-01A	0.04025	0.01488	0.06001	0.85715	High
TCGA-DU-8158-01A	0.16721	0.17532	0.21624	0.3869	Low
TCGA-DU-8161-01A	0.04878	0.05449	0.06921	0.80278	High
TCGA-DU-8162-01A	0.04659	0.04428	0.02906	0.86866	High
TCGA-DU-8163-01A	0.06366	0.04059	0.04738	0.83773	High
TCGA-DU-8165-01A	0.03734	0.0167	0.01276	0.92326	High
TCGA-DU-8166-01A	0.06503	0.05148	0.04154	0.82456	High
TCGA-DU-8167-01A	0.12481	0.29053	0.21375	0.30164	Low
TCGA-DU-8168-01A	0.04373	0.05169	0.0456	0.84295	High
TCGA-DU-A5TP-01A	0.12361	0.20912	0.17629	0.43923	Medium
TCGA-DU-A5TR-01A	0.14447	0.30074	0.16958	0.33131	Low
TCGA-DU-A5TS-01A	0.05197	0.05644	0.06241	0.81376	High
TCGA-DU-A5TT-01A	0.19616	0.32248	0.18966	0.20863	Low
TCGA-DU-A5TU-01A	0.04046	0.08076	0.04253	0.81949	High
TCGA-DU-A5TY-01A	0.04106	0.03868	0.05872	0.84711	High
TCGA-DU-A6S7-01A	0.04049	0.09368	0.04578	0.80566	High
TCGA-DU-A76K-01A	0.11936	0.07604	0.17281	0.59038	Medium
TCGA-DU-A76L-01A	0.03942	0.02997	0.0446	0.86987	High
TCGA-DU-A76O-01A	0.0503	0	0.07363	0.86256	High
TCGA-DU-A76R-01A	0.06995	0.08253	0.10908	0.70959	High
TCGA-DU-A7T8-01A	0.05077	0.04163	0.06447	0.82867	High
TCGA-DU-A7TA-01A	0.03568	0.01474	0.06928	0.87268	High
TCGA-DU-A7TB-01A	0.06912	0.03542	0.07172	0.7998	High
TCGA-DU-A7TD-01A	0.04173	0.10485	0.04764	0.77427	High
TCGA-DU-A7TI-01A	0.17906	0	0.15763	0.63247	Medium
TCGA-E1-A7YD-01A	0.1799	0.19617	0.23212	0.34	Low
TCGA-E1-A7YE-01A	0.10369	0.13323	0.04898	0.6853	High
TCGA-E1-A7YJ-01A	0.04634	0.04882	0.06475	0.82375	High
TCGA-E1-A7YL-01A	0.05513	0.04216	0.12563	0.75369	High
TCGA-E1-A7YM-01A	0.07846	0.09711	0.138	0.6636	Medium
TCGA-E1-A7YV-01A	0.07184	0.11646	0.15089	0.62698	Medium
TCGA-E1-A7YW-01A	0.06932	0.0979	0.15043	0.66475	Medium
TCGA-E1-A7YY-01A	0.05245	0.0685	0.04258	0.81382	High
TCGA-E1-A7Z2-01A	0.14324	0.08933	0.15213	0.60153	Medium
TCGA-E1-A7Z3-01A	0.3216	0.18056	0.19382	0.26306	Low
TCGA-E1-A7Z4-01A	0.05023	0.07369	0.06988	0.79512	High
TCGA-E1-A7Z6-01A	0.04026	0.09292	0.07696	0.76841	High
TCGA-E2-A1L7-01A	0.13515	0.03682	0.11609	0.67098	Medium
TCGA-E2-A572-01A	0.19047	0.05101	0.26436	0.44444	Medium
TCGA-E2-A574-01A	0.13485	0.0338	0.24053	0.53988	Medium
TCGA-E2-A9RU-01A	0.12098	0.0444	0.11865	0.6693	Medium
TCGA-E3-A3DY-01A	0.19307	0.05689	0.36159	0.32989	Low
TCGA-E3-A3DZ-01A	0.30907	0.0616	0.19324	0.36497	Low
TCGA-E3-A3E2-01A	0.12944	0.02437	0.30946	0.51187	Medium
TCGA-E3-A3E3-01A	0.17687	0.04406	0.58919	0.13938	Low
TCGA-E3-A3E5-01A	0.15109	0.06189	0.31109	0.41382	Medium
TCGA-E6-A2P9-01A	0.27262	0.21847	0.09848	0.32077	Low
TCGA-E7-A3Y1-01A	0.29587	0.07714	0.28166	0.25815	Low
TCGA-E8-A3X7-01A	0.22832	0.04101	0.38493	0.29231	Low
TCGA-E8-A419-01A	0.12057	0.03536	0.34272	0.46762	Medium
TCGA-E8-A44M-01A	0.09378	0.04677	0.19408	0.64261	Medium
TCGA-E9-A1R2-01A	0.04314	0.03542	0.08895	0.803	High
TCGA-E9-A1RH-01A	0.17974	0.06089	0.31951	0.38763	Low
TCGA-E9-A227-01A	0.18362	0.07266	0.13608	0.56305	Medium
TCGA-E9-A2JS-01A	0.02571	0.02317	0.0334	0.89727	High
TCGA-E9-A2JT-01A	0.38317	0.08247	0.24764	0.23602	Low
TCGA-E9-A5UP-01A	0.22189	0	0.36882	0.31151	Low
TCGA-E9-A6HE-01A	0.07339	0.02004	0.08075	0.80535	High
TCGA-EA-A3QD-01A	0.06235	0.00834	0.0648	0.85149	High
TCGA-EA-A3Y4-01A	0.22088	0.09306	0.18427	0.42272	Medium
TCGA-EA-A439-01A	0.18161	0.19215	0.19385	0.35774	Low
TCGA-EA-A43B-01A	0.03808	0.01974	0.03583	0.88868	High
TCGA-EA-A44S-01A	0.14229	0	0.13665	0.66453	Medium
TCGA-EA-A4BA-01A	0.05626	0	0.06305	0.87172	High
TCGA-EA-A5FO-01A	0.17902	0.0539	0.25456	0.43007	Medium
TCGA-EA-A5O9-01A	0.14814	0.05149	0.17539	0.57889	Medium
TCGA-EB-A6QZ-01A	0.22923	0.26831	0.20733	0.20793	Low
TCGA-ED-A459-01A	0.30502	0.07457	0.1788	0.35907	Low
TCGA-EJ-A65F-01A	0.22992	0.30963	0.16509	0.18798	Low
TCGA-EL-A3H4-01A	0.11592	0.05076	0.33576	0.41684	Medium
TCGA-EL-A3T3-01A	0.16748	0.02865	0.15254	0.61511	Medium
TCGA-EL-A3T6-01A	0.16675	0.04188	0.24674	0.48375	Medium
TCGA-EL-A3TB-01A	0.12519	0.05078	0.25802	0.45267	Medium
TCGA-EL-A4JW-01A	0.15395	0.03678	0.32915	0.43589	Medium
TCGA-EM-A1YA-01A	0.15742	0.07513	0.20043	0.49475	Medium
TCGA-EM-A1YB-01A	0.28122	0.05218	0.10846	0.52764	Medium
TCGA-EM-A1YC-01A	0.19439	0.06137	0.27755	0.41062	Low
TCGA-EM-A22J-01A	0.18253	0.04314	0.25459	0.41924	Medium
TCGA-EM-A22K-01A	0.09981	0.04288	0.223	0.58061	Medium
TCGA-EM-A22O-01A	0.44187	0.0559	0.28285	0.18498	Low
TCGA-EM-A22P-01A	0.10964	0.06437	0.12196	0.63351	Medium
TCGA-EM-A2CS-01A	0.14805	0.03586	0.37747	0.40577	Low
TCGA-EM-A2OV-01A	0.23823	0.05129	0.26443	0.36478	Low
TCGA-EM-A2OX-01A	0.09974	0.03674	0.27703	0.5693	Medium
TCGA-EM-A2OY-01A	0.27454	0.05472	0.1454	0.43038	Medium
TCGA-EM-A2P0-01A	0.13927	0.06502	0.17735	0.52055	Medium
TCGA-EM-A2P1-01A	0.08322	0.05088	0.15811	0.65147	Medium
TCGA-EM-A3AJ-01A	0.12777	0.0365	0.24542	0.53548	Medium
TCGA-EM-A3AN-01A	0.21013	0.03598	0.34229	0.35273	Low
TCGA-EM-A3AR-01A	0.13122	0.03561	0.40667	0.39388	Low
TCGA-EM-A3FQ-01A	0.19804	0.03986	0.38076	0.29721	Low
TCGA-EM-A3O3-01A	0.08487	0.03189	0.34707	0.52291	Medium
TCGA-EM-A3O6-01A	0.21305	0.03303	0.18902	0.49618	Medium
TCGA-EM-A3ST-01A	0.23424	0.02523	0.29557	0.41648	Medium
TCGA-EM-A4FF-01A	0.17174	0.03461	0.21499	0.55967	Medium
TCGA-EM-A4FH-01A	0.20113	0.04975	0.24843	0.40984	Low
TCGA-EM-A4FN-01A	0.20021	0.05721	0.33921	0.35956	Low
TCGA-EM-A4FO-01A	0.24789	0.02998	0.20574	0.46555	Medium
TCGA-EM-A4FQ-01A	0.24055	0.03334	0.1739	0.50162	Medium
TCGA-EM-A4FR-01A	0.19411	0.032	0.20644	0.51993	Medium
TCGA-EM-A4FU-01A	0.15166	0.06592	0.21489	0.48697	Medium
TCGA-EO-A1Y7-01A	0.25192	0.088	0.12357	0.48372	Medium
TCGA-EO-A22Y-01A	0.23312	0.05754	0.34021	0.28302	Low
TCGA-EO-A2CG-01A	0.15025	0.03944	0.42485	0.34658	Low
TCGA-EO-A3AV-01A	0.06821	0.10974	0.2052	0.51023	Medium
TCGA-EO-A3B1-01A	0.07763	0.03831	0.07038	0.78765	High
TCGA-EO-A3KU-01A	0.13477	0.06936	0.25646	0.48136	Medium
TCGA-EQ-A4SO-01A	0.11565	0.09225	0.23767	0.45998	Medium
TCGA-ET-A39J-01A	0.06773	0.06536	0.09948	0.73061	High
TCGA-ET-A39K-01A	0.19118	0.04589	0.39806	0.30006	Low
TCGA-ET-A39M-01A	0.10754	0.07679	0.14729	0.58741	Medium
TCGA-ET-A39N-01A	0.24704	0.0416	0.20603	0.46021	Medium
TCGA-ET-A39P-01A	0.16575	0.07179	0.35331	0.34366	Low
TCGA-ET-A3BS-01A	0.20788	0.04282	0.28326	0.41339	Medium
TCGA-ET-A3BT-01A	0.28436	0.06551	0.35224	0.23463	Low
TCGA-ET-A3BV-01A	0.12299	0.04415	0.26001	0.5289	Medium
TCGA-ET-A3DO-01A	0.15266	0.04988	0.20638	0.48657	Medium
TCGA-ET-A3DU-01A	0.14078	0.04277	0.24415	0.52468	Medium
TCGA-ET-A3DV-01A	0.13165	0.03896	0.22529	0.54725	Medium
TCGA-ET-A3DW-01A	0.23485	0.03641	0.37067	0.27625	Low
TCGA-EW-A3E8-01B	0.1305	0	0.39803	0.37599	Low
TCGA-EW-A423-01A	0.37625	0.04126	0.24288	0.29797	Low
TCGA-EW-A424-01A	0.02816	0	0.04306	0.91632	High
TCGA-EX-A3L1-01A	0.03716	0.01708	0.09913	0.82269	High
TCGA-EX-A449-01A	0.08839	0.02671	0.06438	0.80805	High
TCGA-EY-A3L3-01A	0.11928	0.03951	0.13212	0.63741	Medium
TCGA-EY-A4KR-01A	0.11533	0.02427	0.1011	0.71004	High
TCGA-EY-A547-01A	0.1757	0.09854	0.22917	0.40868	Low
TCGA-EY-A549-01A	0.2305	0.13015	0.20737	0.31517	Low
TCGA-EY-A54A-01A	0.13395	0.05315	0.11612	0.65965	Medium
TCGA-F1-A448-01A	0.05654	0.03928	0.11599	0.75733	High
TCGA-F7-7848-01A	0.14085	0.06204	0.18248	0.53592	Medium
TCGA-F7-A50G-01A	0.29482	0.04938	0.14435	0.46988	Medium
TCGA-F7-A50J-01A	0.06805	0.04813	0.05449	0.78716	High
TCGA-F7-A61S-01A	0.13967	0.04296	0.11801	0.54756	Medium
TCGA-F7-A623-01A	0.17781	0.04456	0.11264	0.6019	Medium
TCGA-F7-A624-01A	0.19278	0.18058	0.11646	0.40789	Low
TCGA-FA-A86F-01A	0.41806	0.09823	0.261	0.11615	Low
TCGA-FC-A4JI-01A	0.27416	0.20668	0.26433	0.12953	Low
TCGA-FE-A22Z-01A	0.09669	0.05566	0.20269	0.61844	Medium
TCGA-FE-A3PA-01A	0.11344	0.03905	0.30656	0.45227	Medium
TCGA-FE-A3PB-01A	0.1132	0.02983	0.3684	0.46621	Medium
TCGA-FE-A3PD-01A	0.13139	0.04368	0.22361	0.54264	Medium
TCGA-FG-8185-01A	0.02912	0.0589	0.08196	0.81538	High
TCGA-FG-8186-01A	0.28581	0.2294	0.17328	0.26992	Low
TCGA-FG-8189-01B	0.03987	0.02291	0.05287	0.8702	High
TCGA-FG-8191-01A	0.05217	0.07718	0.07615	0.78333	High
TCGA-FG-A4MW-01A	0.03702	0.05195	0.04191	0.85604	High
TCGA-FG-A4MX-01A	0.10507	0.12806	0.26377	0.42915	Medium
TCGA-FG-A4MY-01A	0.2753	0.18844	0.22045	0.25969	Low
TCGA-FG-A6IZ-01A	0.24845	0.12382	0.22683	0.30207	Low
TCGA-FG-A6J1-01A	0.1361	0.21761	0.22416	0.33983	Low
TCGA-FG-A6J3-01A	0.05225	0.0602	0.03897	0.8339	High
TCGA-FG-A70Y-01A	0.03636	0.04442	0.05861	0.84464	High
TCGA-FG-A70Z-01A	0.22493	0.17643	0.24223	0.29528	Low
TCGA-FG-A711-01A	0.06803	0.09938	0.13134	0.66002	Medium
TCGA-FG-A87Q-01A	0.25494	0.17683	0.24918	0.26831	Low
TCGA-FK-A3S3-01A	0.07818	0.02821	0.23646	0.57825	Medium
TCGA-FK-A3SE-01A	0.12335	0.0341	0.25406	0.5029	Medium
TCGA-FK-A3SH-01A	0.12091	0.04931	0.18254	0.59845	Medium
TCGA-FN-7833-01A	0.11848	0.18206	0.1673	0.47878	Medium
TCGA-FP-7829-01A	0.07886	0.06216	0.09747	0.73927	High
TCGA-FP-8209-01A	0.11656	0	0.09719	0.76642	High
TCGA-FP-8210-01A	0.05193	0.01587	0.05501	0.8583	High
TCGA-FP-8211-01A	0.34435	0.06992	0.22344	0.29451	Low
TCGA-FP-A4BE-01A	0.06676	0.08316	0.05662	0.7732	High
TCGA-FP-A9TM-01A	0.07535	0.04248	0.08035	0.78607	High
TCGA-FU-A23L-01A	0.04302	0.01911	0.04445	0.86403	High
TCGA-FU-A3EO-01A	0.12692	0.04935	0.16701	0.6052	Medium
TCGA-FU-A3HY-01A	0.0647	0.01712	0.04012	0.8619	High
TCGA-FU-A3HZ-01A	0.05458	0.09896	0.07641	0.73915	High
TCGA-FU-A3WB-01A	0.06049	0.01239	0.05269	0.84666	High
TCGA-FU-A40J-01A	0.11122	0.06908	0.213	0.52266	Medium
TCGA-FU-A5XV-01A	0.19606	0.04993	0.15654	0.53206	Medium
TCGA-FY-A3I4-01A	0.12112	0.08342	0.19051	0.52339	Medium
TCGA-FY-A3NP-01A	0.08863	0.03447	0.26524	0.58656	Medium
TCGA-FY-A3ON-01A	0.19256	0.03061	0.21383	0.53113	Medium
TCGA-FY-A3R8-01A	0.29179	0.07034	0.16158	0.37781	Low
TCGA-FY-A3RA-01A	0.16828	0.03921	0.15706	0.59129	Medium
TCGA-FY-A3W9-01A	0.16142	0.04684	0.18668	0.54502	Medium
TCGA-FY-A3YR-01A	0.20237	0.05281	0.3414	0.3415	Low
TCGA-FY-A40K-01A	0.11373	0.04976	0.24597	0.54596	Medium
TCGA-FY-A40L-01A	0.24032	0.05653	0.21039	0.43084	Medium
TCGA-FY-A40M-01A	0.13522	0.04074	0.29545	0.47892	Medium
TCGA-FY-A4B0-01A	0.23391	0	0.2653	0.45712	Medium
TCGA-FY-A4B4-01A	0.134	0.03822	0.27287	0.50991	Medium
TCGA-G9-6339-01A	0.15625	0.31715	0.12397	0.33568	Low
TCGA-G9-6498-01A	0.25846	0.13435	0.36555	0.18719	Low
TCGA-G9-A9S7-01A	0.30192	0.26289	0.20653	0.07966	Low
TCGA-GM-A2DA-01A	0.0115	0.0102	0.01989	0.95253	High
TCGA-GM-A2DB-01A	0.02246	0.02097	0.03823	0.8951	High
TCGA-GM-A2DC-01A	0.05224	0.02486	0.08083	0.81876	High
TCGA-GM-A2DF-01A	0.03496	0.02565	0.06663	0.86436	High
TCGA-GM-A2DK-01A	0.07452	0.02917	0.12585	0.72885	High
TCGA-GM-A2DL-01A	0.08227	0.05147	0.2057	0.61955	Medium
TCGA-GM-A2DM-01A	0.03357	0.02309	0.05584	0.86737	High
TCGA-GM-A2DO-01A	0.16177	0.08655	0.2855	0.39571	Low
TCGA-GM-A3NY-01A	0.12793	0	0.23122	0.58016	Medium
TCGA-GM-A3XL-01A	0.0422	0.01601	0.06747	0.8608	High
TCGA-GM-A3XN-01A	0.03405	0	0.04205	0.90053	High
TCGA-GM-A4E0-01A	0.05427	0.03869	0.09568	0.79465	High
TCGA-GR-7351-01A	0.43495	0	0.33256	0.17419	Low
TCGA-GS-A9TU-01A	0.33094	0.1243	0.19163	0.25524	Low
TCGA-GS-A9TV-01A	0.12523	0.11462	0.29684	0.37208	Low
TCGA-GS-A9TW-01A	0.15735	0.05341	0.461	0.22931	Low
TCGA-GS-A9TX-01A	0.20809	0.06745	0.3276	0.30782	Low
TCGA-GS-A9TZ-01A	0.23104	0.14205	0.27051	0.23089	Low
TCGA-H2-A3RI-01A	0.1403	0.03811	0.18902	0.56115	Medium
TCGA-H7-A76A-01A	0.07256	0.05279	0.08125	0.76299	High
TCGA-HC-7081-01A	0.23393	0.19266	0.29768	0.13919	Low
TCGA-HC-7212-01A	0.14759	0.40552	0.22005	0.10885	Low
TCGA-HC-7232-01A	0.33612	0.27186	0.13598	0.15969	Low
TCGA-HC-7744-01A	0.23726	0.14648	0.20396	0.32107	Low
TCGA-HC-7747-01A	0.28063	0.30699	0.18432	0.10846	Low
TCGA-HC-7817-01B	0.242	0.09291	0.35576	0.22772	Low
TCGA-HC-8265-01A	0.27193	0.24631	0.28493	0.1109	Low
TCGA-HC-8265-01B	0.27056	0	0.38016	0.25024	Low
TCGA-HC-A48F-01A	0.13061	0.20011	0.45014	0.14313	Low
TCGA-HC-A9TE-01A	0.34395	0.08121	0.22356	0.28942	Low
TCGA-HD-7753-01A	0.14428	0.04183	0.2585	0.45125	Medium
TCGA-HD-7831-01A	0.13303	0.09541	0.22016	0.45491	Medium
TCGA-HD-7832-01A	0.09207	0.1342	0.19853	0.52214	Medium
TCGA-HD-8224-01A	0.16273	0.17799	0.18196	0.40951	Low
TCGA-HD-8314-01A	0.04766	0.02593	0.04542	0.85667	High
TCGA-HM-A4S6-01A	0.03968	0	0.05199	0.90189	High
TCGA-HT-7477-01B	0.11359	0.27134	0.20457	0.35934	Low
TCGA-HT-7483-01A	0.11387	0.14928	0.19573	0.50764	Medium
TCGA-HT-7873-01B	0.15111	0.24556	0.42028	0.13105	Low
TCGA-HT-7884-01B	0.05627	0.06653	0.06644	0.78454	High
TCGA-HT-8011-01A	0.039	0.0465	0.05052	0.85069	High
TCGA-HT-8013-01A	0.09959	0.07865	0.05379	0.74978	High
TCGA-HT-8104-01A	0.24999	0.25281	0.17899	0.24564	Low
TCGA-HT-8105-01A	0.11594	0.29845	0.25368	0.24739	Low
TCGA-HT-8110-01A	0.25296	0.06655	0.47824	0.19243	Low
TCGA-HT-A4DV-01A	0.15363	0.12414	0.13611	0.56143	Medium
TCGA-HT-A5R7-01A	0.17588	0.28935	0.20525	0.26565	Low
TCGA-HT-A5RA-01A	0.07424	0.06032	0.08643	0.74799	High
TCGA-HT-A5RC-01A	0.08185	0.07795	0.0654	0.74773	High
TCGA-HT-A615-01A	0.2502	0.2928	0.21069	0.18522	Low
TCGA-HT-A618-01A	0.19986	0.08816	0.26901	0.37231	Low
TCGA-HT-A61A-01A	0.1226	0.07914	0.14592	0.57623	Medium
TCGA-HT-A61B-01A	0.23346	0.27139	0.17566	0.27691	Low
TCGA-HT-A61C-01A	0.09209	0.0998	0.26587	0.50309	Medium
TCGA-HT-A74H-01A	0.18659	0.05488	0.30709	0.41832	Medium
TCGA-HT-A74K-01A	0.12196	0.15335	0.11558	0.5636	Medium
TCGA-HW-7487-01A	0.22815	0.20398	0.14318	0.37719	Low
TCGA-HW-8320-01A	0.03284	0.05714	0.06251	0.83594	High
TCGA-HW-8321-01A	0.04239	0.04817	0.05478	0.84019	High
TCGA-HW-A5KL-01A	0.02756	0.02554	0.03587	0.90283	High
TCGA-IM-A3EB-01A	0.07124	0.04381	0.1405	0.66924	Medium
TCGA-IN-A6RO-01A	0.05253	0.01081	0.02758	0.89634	High
TCGA-IQ-7630-01A	0.17046	0.10478	0.13001	0.5457	Medium
TCGA-IQ-7632-01A	0.11667	0.11714	0.20031	0.46575	Medium
TCGA-IQ-A61E-01A	0.04435	0.04115	0.07762	0.82226	High
TCGA-IQ-A61G-01A	0.01434	0.04299	0.02405	0.90196	High
TCGA-IQ-A61J-01A	0.0355	0.0741	0.04672	0.82467	High
TCGA-IQ-A61O-01A	0.08388	0.01353	0.07464	0.80693	High
TCGA-IR-A3L7-01A	0.04378	0.01065	0.05843	0.87491	High
TCGA-IR-A3LA-01A	0.04914	0.07994	0.03716	0.79945	High
TCGA-IR-A3LB-01A	0.02208	0.00462	0.02695	0.94039	High
TCGA-IR-A3LC-01A	0.06033	0.0219	0.07387	0.80429	High
TCGA-IR-A3LF-01A	0.19897	0.1107	0.18992	0.42887	Medium
TCGA-IR-A3LH-01A	0.03487	0.03357	0.06144	0.85284	High
TCGA-IR-A3LI-01A	0.03213	0.03282	0.06543	0.84892	High
TCGA-IR-A3LK-01A	0.01079	0.02861	0.01966	0.92856	High
TCGA-IR-A3LL-01A	0.0517	0.01997	0.0464	0.86786	High
TCGA-J4-A83M-01A	0.16996	0.22434	0.35985	0.12402	Low
TCGA-J4-AATZ-01A	0.20265	0.28041	0.24466	0.15041	Low
TCGA-J8-A3NZ-01A	0.13859	0.06151	0.28123	0.45798	Medium
TCGA-J8-A3O1-01A	0.1846	0.04034	0.28831	0.43667	Medium
TCGA-J8-A3YD-01A	0.1659	0.02543	0.43678	0.3133	Low
TCGA-J8-A3YE-01A	0.1854	0.06282	0.21903	0.42878	Medium
TCGA-J8-A3YF-01A	0.16123	0.03072	0.16633	0.59503	Medium
TCGA-J8-A3YG-01A	0.08682	0.0458	0.34094	0.45992	Medium
TCGA-J9-A52B-01A	0.21165	0.17371	0.19464	0.3345	Low
TCGA-J9-A52E-01A	0.18342	0.08986	0.43618	0.26167	Low
TCGA-JU-AAVI-01A	0.05348	0.02236	0.04443	0.85054	High
TCGA-JW-A5VG-01A	0.18435	0.03952	0.11466	0.62879	Medium
TCGA-JW-A5VI-01A	0.21147	0.06893	0.16628	0.47918	Medium
TCGA-JX-A3Q0-01A	0.15757	0.25196	0.16019	0.34508	Low
TCGA-JX-A5QV-01A	0.13992	0.03219	0.14225	0.58965	Medium
TCGA-K4-A4AC-01A	0.31106	0.0802	0.07385	0.50167	Medium
TCGA-KB-A6F7-01A	0.04385	0.02804	0.11098	0.78392	High
TCGA-KK-A59Y-01A	0.30896	0.23246	0.18954	0.05734	Low
TCGA-KK-A6E0-01A	0.16464	0.35519	0.29784	0.04496	Low
TCGA-KK-A6E1-01A	0.38099	0.17917	0.08038	0.29134	Low
TCGA-KK-A7AU-01A	0.10563	0.18935	0.38932	0.19136	Low
TCGA-KK-A7AY-01A	0.12298	0.24484	0.29269	0.25082	Low
TCGA-KK-A7B0-01A	0.32474	0.14863	0.25185	0.16107	Low
TCGA-KK-A8I7-01A	0.17046	0.26381	0.20135	0.27783	Low
TCGA-KK-A8I8-01A	0.27235	0.17713	0.28932	0.20812	Low
TCGA-KK-A8I9-01A	0.24501	0.06221	0.40426	0.20814	Low
TCGA-KK-A8IC-01A	0.40555	0.12101	0.2106	0.11926	Low
TCGA-KS-A4I1-01A	0.12846	0.05432	0.19085	0.58601	Medium
TCGA-KS-A4I3-01A	0.25078	0.06586	0.38228	0.2759	Low
TCGA-KS-A4I5-01A	0.17407	0.04278	0.27097	0.48864	Medium
TCGA-KS-A4I7-01A	0.06281	0.05256	0.29552	0.55059	Medium
TCGA-KS-A4I9-01A	0.22559	0.04261	0.38962	0.30371	Low
TCGA-KS-A4IB-01A	0.16254	0.04004	0.29845	0.4303	Medium
TCGA-KT-A74X-01A	0.05237	0.14394	0.0505	0.72886	High
TCGA-KT-A7W1-01A	0.06142	0.06137	0.09196	0.7758	High
TCGA-KU-A6H7-01A	0.05049	0.01011	0.06476	0.86325	High
TCGA-KU-A6H8-01A	0.19467	0.05353	0.21046	0.47992	Medium
TCGA-L6-A4EP-01A	0.10082	0.05781	0.21	0.57689	Medium
TCGA-L6-A4EQ-01A	0.16526	0.03704	0.32509	0.43059	Medium
TCGA-L6-A4ET-01A	0.12865	0.08259	0.2185	0.45953	Medium
TCGA-L6-A4EU-01A	0.1386	0.04374	0.46168	0.26738	Low
TCGA-LL-A441-01A	0.05214	0	0.09845	0.8211	High
TCGA-LL-A5YO-01A	0.04394	0.03264	0.04757	0.86352	High
TCGA-LL-A73Z-01A	0.05767	0.01781	0.05007	0.85992	High
TCGA-LL-A7SZ-01A	0.08757	0.01125	0.11918	0.74516	High
TCGA-LL-A8F5-01A	0.09019	0.07628	0.1062	0.67706	Medium
TCGA-LL-A9Q3-01A	0.10223	0.05585	0.30668	0.46456	Medium
TCGA-LP-A4AU-01A	0.03809	0.01102	0.05556	0.85785	High
TCGA-LQ-A4E4-01A	0.31275	0	0.25717	0.37049	Low
TCGA-M7-A723-01A	0.2554	0.18974	0.21067	0.27083	Low
TCGA-M7-A724-01A	0.24666	0.25002	0.20343	0.13075	Low
TCGA-MA-AA3W-01A	0.05625	0.01818	0.05692	0.85244	High
TCGA-MA-AA3X-01A	0.02413	0.01722	0.02867	0.91016	High
TCGA-MK-A4N6-01A	0.19833	0.04744	0.2985	0.41109	Low
TCGA-MK-A4N7-01A	0.15549	0.07514	0.37605	0.3401	Low
TCGA-MK-A4N9-01A	0.1437	0.08885	0.26537	0.42943	Medium
TCGA-MK-A84Z-01A	0.17311	0.05136	0.22165	0.47041	Medium
TCGA-MP-A4T9-01A	0.09209	0.08057	0.0797	0.72926	High
TCGA-MS-A51U-01A	0.07086	0	0.12901	0.78302	High
TCGA-MT-A51W-01A	0.21446	0.12449	0.09854	0.49588	Medium
TCGA-MU-A5YI-01A	0.14335	0.05657	0.1965	0.53006	Medium
TCGA-MY-A5BD-01A	0.07863	0	0.05926	0.85304	High
TCGA-MY-A913-01A	0.0373	0.0201	0.05559	0.86798	High
TCGA-MZ-A5BI-01A	0.04102	0.01336	0.05501	0.87575	High
TCGA-MZ-A6I9-01A	0.0295	0.0064	0.02803	0.9206	High
TCGA-N5-A4R8-01A	0.14724	0.08323	0.2776	0.41585	Medium
TCGA-N5-A4RF-01A	0.17706	0.12028	0.26618	0.35599	Low
TCGA-N5-A4RS-01A	0.04145	0.01821	0.03961	0.87999	High
TCGA-N5-A4RT-01A	0.04942	0.02238	0.04078	0.86654	High
TCGA-N5-A4RV-01A	0.16702	0.07266	0.14076	0.54291	Medium
TCGA-N5-A59F-01A	0.18748	0.05842	0.05422	0.67131	Medium
TCGA-N6-A4V9-01A	0.12333	0.03776	0.24919	0.55383	Medium
TCGA-N6-A4VE-01A	0.04964	0.02677	0.07554	0.82758	High
TCGA-N7-A59B-01A	0.12109	0.06736	0.17165	0.59511	Medium
TCGA-N8-A4PN-01A	0.17877	0.07416	0.21103	0.44084	Medium
TCGA-N9-A4Q1-01A	0.05541	0.0385	0.05289	0.82468	High
TCGA-NA-A4QW-01A	0.17647	0.15708	0.20225	0.36788	Low
TCGA-ND-A4WC-01A	0.07282	0.26648	0.21487	0.33577	Low
TCGA-ND-A4WF-01A	0.19761	0.12729	0.1486	0.47022	Medium
TCGA-OL-A5D7-01A	0.07183	0.02101	0.1467	0.7306	High
TCGA-OL-A5RW-01A	0.04564	0.02353	0.03151	0.88272	High
TCGA-OL-A66H-01A	0.16808	0.08312	0.2928	0.36769	Low
TCGA-OL-A66I-01A	0.01844	0.00771	0.04053	0.9148	High
TCGA-OL-A66L-01A	0.1277	0.04461	0.22253	0.5255	Medium
TCGA-OL-A66N-01A	0.22975	0.1318	0.28294	0.25481	Low
TCGA-OL-A66O-01A	0.05876	0.01914	0.06531	0.83446	High
TCGA-OL-A6VO-01A	0.04993	0.03708	0.0645	0.81991	High
TCGA-OR-A5JF-01A	0.16263	0.1919	0.24367	0.32894	Low
TCGA-OR-A5JK-01A	0.20691	0.09146	0.33265	0.29648	Low
TCGA-OR-A5K4-01A	0.20656	0.2098	0.27473	0.18805	Low
TCGA-P3-A5Q5-01A	0.35641	0.0483	0.06631	0.4609	Medium
TCGA-P3-A5Q6-01A	0.03453	0.0104	0.12277	0.81253	High
TCGA-P3-A5QE-01A	0.2754	0.0219	0.036	0.65006	Medium
TCGA-P3-A6SW-01A	0.07544	0.01199	0.02666	0.87794	High
TCGA-P3-A6SX-01A	0.13878	0.05926	0.18782	0.56382	Medium
TCGA-P3-A6T0-01A	0.152	0.04924	0.21109	0.51055	Medium
TCGA-P3-A6T3-01A	0.0683	0.0484	0.05751	0.81011	High
TCGA-P3-A6T6-01A	0.06339	0.02163	0.09391	0.77766	High
TCGA-P3-A6T7-01A	0.03607	0.03662	0.04633	0.85678	High
TCGA-P3-A6T8-01A	0.02667	0.05137	0.03229	0.874	High
TCGA-P5-A5EX-01A	0.09469	0.07654	0.08167	0.71733	High
TCGA-P5-A5F0-01A	0.16267	0.30531	0.22241	0.23059	Low
TCGA-P5-A5F4-01A	0.23471	0.17824	0.1965	0.34327	Low
TCGA-PE-A5DD-01A	0.09861	0.05641	0.194	0.62031	Medium
TCGA-PE-A5DE-01A	0.04541	0.06488	0.10869	0.74739	High
TCGA-PG-A914-01A	0.14875	0.1627	0.28323	0.30343	Low
TCGA-Q1-A5R2-01A	0.08829	0.04096	0.11001	0.72586	High
TCGA-Q1-A5R3-01A	0.17763	0.03597	0.12159	0.56933	Medium
TCGA-Q1-A73O-01A	0.03682	0.04401	0.05792	0.83145	High
TCGA-QF-A5YS-01A	0.08809	0.35276	0.12445	0.30292	Low
TCGA-QF-A5YT-01A	0.0587	0.02015	0.03833	0.86546	High
TCGA-QH-A65R-01A	0.04006	0.05331	0.05078	0.83816	High
TCGA-QH-A65X-01A	0.05802	0.023	0.11688	0.75899	High
TCGA-QH-A65Z-01A	0.1221	0.17061	0.38147	0.24713	Low
TCGA-QH-A6CS-01A	0.06668	0.0196	0.07432	0.81327	High
TCGA-QH-A6CU-01A	0.20924	0.19297	0.31347	0.23093	Low
TCGA-QH-A6CY-01A	0.04651	0.05679	0.05348	0.83116	High
TCGA-QH-A6X4-01A	0.08194	0.08663	0.16354	0.64392	Medium
TCGA-QH-A6X8-01A	0.05051	0.06191	0.04152	0.83448	High
TCGA-QH-A6XC-01A	0.0685	0.08698	0.10946	0.70123	High
TCGA-QK-A652-01A	0.22302	0.06937	0.24144	0.39722	Low
TCGA-QK-A6IF-01A	0.07233	0.03439	0.27452	0.60155	Medium
TCGA-QK-A6IG-01A	0.05527	0.0228	0.07391	0.8276	High
TCGA-QK-A6VB-01A	0.20483	0.0789	0.2165	0.37327	Low
TCGA-QK-A8Z7-01A	0.18154	0.02481	0.15402	0.60333	Medium
TCGA-QK-A8Z9-01B	0.14854	0.04956	0.11794	0.60088	Medium
TCGA-QK-A8ZB-01A	0.14523	0.04658	0.11232	0.66872	Medium
TCGA-QK-AA3J-01A	0.15502	0.0738	0.21465	0.52642	Medium
TCGA-RS-A6TO-01A	0.05135	0.10722	0.10974	0.69715	High
TCGA-S3-A6ZG-01A	0.05327	0.08289	0.16253	0.65942	Medium
TCGA-S3-AA11-01A	0.2586	0.0869	0.16426	0.46742	Medium
TCGA-S3-AA14-01A	0.03354	0.02099	0.11393	0.80275	High
TCGA-S3-AA15-01A	0.02948	0.01386	0.04565	0.9024	High
TCGA-S3-AA17-01A	0.17185	0.04093	0.09435	0.64919	Medium
TCGA-S9-A6TS-01A	0.05998	0.09905	0.08062	0.72798	High
TCGA-S9-A6TV-01A	0.03936	0.0762	0.09453	0.7699	High
TCGA-S9-A6TZ-01A	0.17685	0.15744	0.2783	0.34416	Low
TCGA-S9-A6U0-01A	0.04171	0.02377	0.05042	0.86889	High
TCGA-S9-A6U2-01A	0.18146	0.22207	0.26728	0.26351	Low
TCGA-S9-A6U6-01A	0.15759	0.1321	0.31554	0.36596	Low
TCGA-S9-A6U8-01A	0.04218	0.03195	0.05928	0.85455	High
TCGA-S9-A6U9-01A	0.13946	0.22856	0.21784	0.35437	Low
TCGA-S9-A6WG-01A	0.03746	0.05308	0.04105	0.85711	High
TCGA-S9-A6WI-01A	0.15221	0.30977	0.16226	0.31956	Low
TCGA-S9-A6WM-01A	0.0514	0.02294	0.07665	0.83436	High
TCGA-S9-A6WN-01A	0.04972	0.10172	0.06418	0.75975	High
TCGA-S9-A7IS-01A	0.18002	0.22125	0.22976	0.3253	Low
TCGA-S9-A7IX-01A	0.08911	0.10695	0.1124	0.65843	Medium
TCGA-S9-A7IY-01A	0.12832	0.31431	0.18444	0.28918	Low
TCGA-S9-A7IZ-01A	0.15861	0.22442	0.22831	0.31889	Low
TCGA-S9-A7J0-01A	0.03427	0.10514	0.03749	0.79137	High
TCGA-S9-A7J3-01A	0.15213	0.28513	0.2502	0.25017	Low
TCGA-S9-A7QW-01A	0.02808	0.04368	0.06954	0.84812	High
TCGA-S9-A7QX-01A	0.12354	0.20501	0.30617	0.32958	Low
TCGA-S9-A7R1-01A	0.04263	0.04625	0.08279	0.81651	High
TCGA-S9-A7R2-01A	0.21692	0.14781	0.33986	0.22465	Low
TCGA-S9-A7R4-01A	0.03907	0.05082	0.05387	0.84356	High
TCGA-S9-A7R7-01A	0.03042	0.09431	0.03837	0.81808	High
TCGA-S9-A7R8-01A	0.08424	0.09031	0.09161	0.71177	High
TCGA-S9-A89V-01A	0.09532	0.07515	0.23522	0.53705	Medium
TCGA-S9-A89Z-01A	0.04556	0.06083	0.03992	0.83935	High
TCGA-SJ-A6ZI-01A	0.24685	0.13842	0.24943	0.29037	Low
TCGA-SJ-A6ZJ-01A	0.17512	0.06853	0.31475	0.34806	Low
TCGA-T2-A6WX-01A	0.07437	0.04232	0.14199	0.69089	High
TCGA-T2-A6WZ-01A	0.13543	0.10216	0.17642	0.54273	Medium
TCGA-T2-A6X0-01A	0.07958	0.01867	0.05465	0.82014	High
TCGA-TM-A7C3-01A	0.16753	0.19027	0.21135	0.36451	Low
TCGA-TM-A7C5-01A	0.14444	0.29701	0.18733	0.31781	Low
TCGA-TM-A84F-01A	0.34227	0.15291	0.19844	0.26276	Low
TCGA-TM-A84G-01A	0.14518	0.25873	0.25381	0.26764	Low
TCGA-TM-A84H-01A	0.15773	0.18644	0.25106	0.3274	Low
TCGA-TM-A84I-01A	0.19507	0.21596	0.16925	0.37269	Low
TCGA-TM-A84J-01A	0.18363	0.17698	0.20999	0.36851	Low
TCGA-TM-A84M-01A	0.17212	0.28104	0.19973	0.28783	Low
TCGA-TM-A84O-01A	0.15043	0.26195	0.23987	0.2821	Low
TCGA-TM-A84Q-01A	0.2214	0.23469	0.16115	0.32524	Low
TCGA-UC-A7PG-01A	0.04532	0.02382	0.03862	0.88618	High
TCGA-UF-A71B-01A	0.19785	0.04873	0.15724	0.53437	Medium
TCGA-UF-A71D-01A	0.1293	0.08681	0.12342	0.58471	Medium
TCGA-UF-A71E-01A	0.09836	0.1197	0.18152	0.52522	Medium
TCGA-UF-A7J9-01A	0.11388	0.08415	0.15111	0.57468	Medium
TCGA-UF-A7JA-01A	0.10446	0.15899	0.12452	0.50574	Medium
TCGA-UF-A7JC-01A	0.06429	0.02235	0.06118	0.83468	High
TCGA-UF-A7JD-01A	0.15032	0.1125	0.15167	0.52626	Medium
TCGA-UF-A7JF-01A	0.05211	0.01068	0.05282	0.86273	High
TCGA-UF-A7JH-01A	0.11077	0.06661	0.13635	0.64539	Medium
TCGA-UF-A7JJ-01A	0.05185	0.00882	0.06861	0.86736	High
TCGA-UF-A7JK-01A	0.08655	0.0207	0.0346	0.82564	High
TCGA-UF-A7JO-01A	0.12359	0.05866	0.20166	0.5534	Medium
TCGA-UF-A7JS-01A	0.21303	0.0648	0.19615	0.45759	Medium
TCGA-UF-A7JT-01A	0.04997	0.02682	0.04119	0.86239	High
TCGA-UP-A6WW-01A	0.22641	0.05973	0.19143	0.42326	Medium
TCGA-V7-A7HQ-01A	0.12258	0.03943	0.45596	0.29559	Low
TCGA-VM-A8CF-01A	0.05414	0.05427	0.07312	0.81075	High
TCGA-VP-A87K-01A	0.31247	0.20601	0.17413	0.14878	Low
TCGA-VP-AA1N-01A	0.29053	0.24638	0.19569	0.14766	Low
TCGA-VQ-A8E0-01A	0.06238	0.02314	0.08907	0.80114	High
TCGA-VQ-A8E2-01A	0.09737	0.07335	0.13599	0.66074	Medium
TCGA-VQ-A8P3-01A	0.10178	0.04893	0.11673	0.66785	Medium
TCGA-VQ-A8P5-01A	0.19186	0.12013	0.16381	0.4728	Medium
TCGA-VQ-A8PB-01A	0.10542	0.07872	0.11456	0.64718	Medium
TCGA-VQ-A8PU-01A	0.05736	0.0214	0.1149	0.77949	High
TCGA-VQ-A8PY-01A	0.06003	0.0251	0.08657	0.80506	High
TCGA-VQ-A8PZ-01A	0.16327	0.093	0.05029	0.65199	Medium
TCGA-VQ-A91K-01A	0.07625	0.04771	0.17399	0.67793	High
TCGA-VQ-A91Q-01A	0.10069	0.01373	0.08567	0.78834	High
TCGA-VQ-A91V-01A	0.03597	0.0201	0.05708	0.86552	High
TCGA-VQ-A91W-01A	0.07152	0.01647	0.13282	0.73746	High
TCGA-VQ-A94R-01A	0.06789	0.0206	0.10431	0.7845	High
TCGA-VQ-AA64-01A	0.06431	0.04365	0.09471	0.76822	High
TCGA-VQ-AA6B-01A	0.09413	0.05056	0.1057	0.71635	High
TCGA-VQ-AA6D-01A	0.06329	0.05625	0.18303	0.65762	Medium
TCGA-VQ-AA6K-01A	0.06504	0.016	0.11195	0.77244	High
TCGA-VS-A8EG-01A	0.3113	0.07328	0.20639	0.35563	Low
TCGA-VS-A8EH-01A	0.03645	0.0094	0.05458	0.89185	High
TCGA-VS-A8EI-01A	0.02827	0.01457	0.02346	0.91679	High
TCGA-VS-A8EL-01A	0.0774	0.02946	0.03433	0.8304	High
TCGA-VS-A8Q9-01A	0.21895	0.06036	0.16667	0.49071	Medium
TCGA-VS-A8QF-01A	0.05595	0.04125	0.03767	0.84879	High
TCGA-VS-A8QH-01A	0.25215	0.02351	0.20446	0.47188	Medium
TCGA-VS-A94W-01A	0.07623	0.00746	0.06385	0.85022	High
TCGA-VS-A94X-01A	0.04653	0.02302	0.07459	0.83758	High
TCGA-VS-A94Z-01A	0.03729	0.03507	0.03969	0.87163	High
TCGA-VS-A950-01A	0.1906	0.06629	0.16905	0.52244	Medium
TCGA-VS-A954-01A	0.02409	0.02498	0.02958	0.91266	High
TCGA-VS-A958-01A	0.07644	0.03249	0.0242	0.85121	High
TCGA-VS-A959-01A	0.17635	0.12161	0.09983	0.55406	Medium
TCGA-VS-A9U5-01A	0.04098	0.01979	0.072	0.84809	High
TCGA-VS-A9U6-01A	0.052	0.02965	0.07665	0.80703	High
TCGA-VS-A9U7-01A	0.02819	0.04061	0.03749	0.86956	High
TCGA-VS-A9UB-01A	0.02835	0.015	0.0473	0.89149	High
TCGA-VS-A9UD-01A	0.03572	0.02123	0.03562	0.895	High
TCGA-VS-A9UI-01A	0.11191	0.04515	0.15048	0.64976	Medium
TCGA-VS-A9UL-01A	0.14331	0.08935	0.24775	0.48465	Medium
TCGA-VS-A9UM-01A	0.0229	0.0115	0.04029	0.91421	High
TCGA-VS-A9UO-01A	0.06386	0.01236	0.07176	0.83319	High
TCGA-VS-A9UP-01A	0.0481	0.02533	0.02987	0.87173	High
TCGA-VS-A9UQ-01A	0.23625	0.04572	0.18953	0.47123	Medium
TCGA-VS-A9UR-01A	0.07552	0.01656	0.06108	0.82684	High
TCGA-VS-A9UU-01A	0.02967	0.01612	0.01942	0.92386	High
TCGA-VS-A9UY-01A	0.06589	0.01283	0.04045	0.86657	High
TCGA-VS-A9UZ-01A	0.15166	0.19701	0.16791	0.37824	Low
TCGA-VS-A9V0-01A	0.03614	0.01628	0.04398	0.88964	High
TCGA-VS-A9V3-01A	0.05257	0.01614	0.05707	0.85844	High
TCGA-VS-AA62-01A	0.10986	0.01797	0.0485	0.79843	High
TCGA-VV-A829-01A	0.05426	0.05757	0.04068	0.83201	High
TCGA-VV-A86M-01A	0.13086	0.25458	0.26242	0.29172	Low
TCGA-WH-A86K-01A	0.03869	0.07206	0.07696	0.79751	High
TCGA-WL-A834-01A	0.20664	0.088	0.26752	0.30991	Low
TCGA-WT-AB44-01A	0.21306	0.03829	0.21771	0.46674	Medium
TCGA-WX-AA44-01A	0.245	0.06001	0.23834	0.38535	Low
TCGA-X4-A8KQ-01A	0.19374	0.25912	0.20241	0.25616	Low
TCGA-XJ-A9DI-01A	0.18111	0.15444	0.32103	0.26554	Low
TCGA-XJ-A9DX-01A	0.21225	0.08993	0.35646	0.26315	Low
TCGA-XK-AAIV-01A	0.22981	0.07858	0.36687	0.23413	Low
TCGA-XX-A899-01A	0.06821	0.02885	0.09288	0.77491	High
TCGA-XX-A89A-01A	0.09733	0.02262	0.15804	0.70293	High
TCGA-ZF-AA4X-01A	0.26009	0.1704	0.18531	0.28723	Low
TCGA-ZG-A8QZ-01A	0.19162	0.17588	0.17778	0.36392	Low
TCGA-ZG-A9L1-01A	0.18624	0.22829	0.23563	0.27396	Low
TCGA-ZG-A9LU-01A	0.38908	0.18221	0.13205	0.22329	Low
TCGA-ZG-A9LZ-01A	0.22846	0.17796	0.29952	0.19362	Low
TCGA-ZJ-A8QQ-01A	0.16994	0	0.19123	0.57357	Medium

## Sheet: 4f
Dataset	Feature	Mean |ΔP|	Standard Error
CLINICAL	HISTOLOGIC	0.08319	0.00468
MUTATION	IDH1 | SNP	0.05745	0.00409
CLINICAL	COHORT	0.05305	0.00268
CLINICAL	PATHOLOGIC M	0.03327	0.00293
CLINICAL	CLINICAL STAGE	0.02666	0.00377
CLINICAL	PATHOLOGIC T	0.02331	0.00262
CLINICAL	AGE	0.01703	0.00121
METABOLITES	but	0.014	0.00053
METABOLITES	prostgd2	0.01144	0.00046
MUTATION	EGFR | SNP	0.00926	0.00135
CLINICAL	PATHOLOGIC N	0.00925	0.00097
MUTATION	BRAF | SNP	0.00925	0.00052
METABOLITES	hs	0.00924	0.00038
METABOLITES	M02645	0.00851	0.00043
CLINICAL	PATHOLOGIC STAGE	0.00804	0.00128
METABOLITES	saccrp_L	0.00768	0.00039
METABOLITES	digalsgalside_hs	0.00729	0.00054
METABOLITES	HC01712	0.00719	0.0005
GENE EXPRESSION	CDH10	0.00701	0.00035
METABOLITES	estrones	0.0069	0.00038
CLINICAL	LOCATION	0.00681	0.00126
METABOLITES	3sala	0.00663	0.00047
METABOLITES	5oxpro	0.00587	0.00021
METABOLITES	pan4p	0.00578	0.0005
GENE EXPRESSION	CDK5R2	0.00575	0.00026
GENE EXPRESSION	LY75	0.00561	0.00022
METABOLITES	4ppcys	0.00534	0.00029
METABOLITES	HC02065	0.00513	0.00032
METABOLITES	dgtp	0.00476	0.00035
CLINICAL	RACE	0.00473	0.00052
METABOLITES	C05957	0.0047	0.00023
CLINICAL	GENDER	0.00461	0.0005
CLINICAL	CLINICAL T	0.00438	0.00106
GENE EXPRESSION	HOMER2	0.00433	0.00022
METABOLITES	elaid	0.00432	0.00047
GENE EXPRESSION	P2RX6	0.00424	0.00026
METABOLITES	M02749	0.00424	0.00054
MUTATION	DNAH9 | SNP	0.00421	0.00048
METABOLITES	dca	0.00414	0.00023
GENE EXPRESSION	TSC22D4	0.00402	0.00025
METABOLITES	3snpyr	0.00395	0.00028
METABOLITES	adrn	0.0036	0.00027
METABOLITES	pheacgln	0.00357	0.00024
CLINICAL	GRADE	0.00344	0.00042
METABOLITES	M03163	0.0034	0.00038
GENE EXPRESSION	INPP5J	0.00334	0.00018
METABOLITES	gtp	0.00327	0.00023
CLINICAL	RESPONSE DRUG Carboplatin	0.00323	0.00117
GENE EXPRESSION	SEMA5B	0.00295	0.00019
METABOLITES	HC02069	0.00279	0.00016

## Sheet: 4g
Feature	F	-log10(p)
Cancer Type	407.026	63.6518
Histology	467.735	52.3952
Pathologic T	186.09	19.3176
Pathologic Stage	132.175	14.741
Clinical T	107.598	11.8304
Temozolomide response	54.86	9.30565
Clinical Stage	99.142	6.63183
Pathologic N	82.0666	6.00328
Patient gender	15.2739	3.31669
Clinical N	26.3191	2.01452
Tumor location	134.757	1.64071
Anastrozole response	7	1.52003
Clinical grade	13.827	1.4999
Carboplatin response	21.8045	1.40044

## Sheet: 4h
Sample	Cohort	Percent Contribution - Clinical
TCGA-05-4424-01A	LUAD	0.581667
TCGA-05-5428-01A	LUAD	0.856461
TCGA-15-1444-01A	GBM	0.101049
TCGA-2A-A8VT-01A	PRAD	0.241526
TCGA-2E-A9G8-01A	UCEC	0.653943
TCGA-2W-A8YY-01A	CESC	0.701906
TCGA-33-AASI-01A	LUSC	0.430632
TCGA-3M-AB46-01A	STAD	0.708543
TCGA-3M-AB47-01A	STAD	0.917706
TCGA-43-A475-01A	LUSC	0.835743
TCGA-49-AAR4-01A	LUAD	0.78231
TCGA-4J-AA1J-01A	CESC	0.552653
TCGA-50-6592-01A	LUAD	0.293801
TCGA-50-6593-01A	LUAD	0.563907
TCGA-50-6595-01A	LUAD	0.780067
TCGA-50-6673-01A	LUAD	0.628063
TCGA-50-8460-01A	LUAD	0.571379
TCGA-52-7812-01A	LUSC	0.551238
TCGA-55-6970-01A	LUAD	0.870386
TCGA-55-6981-01A	LUAD	0.381261
TCGA-55-7911-01A	LUAD	0.424054
TCGA-55-A48Z-01A	LUAD	0.760867
TCGA-56-7579-01A	LUSC	0.661648
TCGA-56-7730-01A	LUSC	0.234321
TCGA-56-8308-01A	LUSC	0.654389
TCGA-56-A4BY-01A	LUSC	0.305313
TCGA-56-A62T-01A	LUSC	0.677078
TCGA-5S-A9Q8-01A	UCEC	0.652218
TCGA-66-2757-01A	LUSC	0.673668
TCGA-66-2759-01A	LUSC	0.579169
TCGA-66-2778-01A	LUSC	0.759962
TCGA-66-2783-01A	LUSC	0.822252
TCGA-66-2794-01A	LUSC	0.535313
TCGA-71-6725-01A	LUAD	0.876788
TCGA-73-A9RS-01A	LUAD	0.459036
TCGA-78-8660-01A	LUAD	0.462689
TCGA-86-7955-01A	LUAD	0.881417
TCGA-86-8279-01A	LUAD	0.907982
TCGA-86-A4P8-01A	LUAD	0.872227
TCGA-A2-A0CO-01A	BRCA	0.864107
TCGA-A2-A0EW-01A	BRCA	0.400255
TCGA-A2-A3XT-01A	BRCA	0.743275
TCGA-A2-A3XV-01A	BRCA	0.647613
TCGA-A2-A3XW-01A	BRCA	0.829783
TCGA-A2-A4RY-01A	BRCA	0.838669
TCGA-A2-A4S1-01A	BRCA	0.348412
TCGA-A5-A1OH-01A	UCEC	0.606636
TCGA-A5-AB3J-01A	UCEC	0.534334
TCGA-A7-A3IZ-01A	BRCA	0.230457
TCGA-A7-A3J1-01A	BRCA	0.32538
TCGA-A7-A3RF-01A	BRCA	0.378479
TCGA-A7-A425-01A	BRCA	0.412656
TCGA-A7-A426-01A	BRCA	0.456144
TCGA-A7-A4SB-01A	BRCA	0.74211
TCGA-A7-A4SC-01A	BRCA	0.474615
TCGA-A7-A4SF-01A	BRCA	0.646733
TCGA-A7-A5ZV-01A	BRCA	0.825208
TCGA-A7-A5ZW-01A	BRCA	0.869733
TCGA-A7-A5ZX-01A	BRCA	0.887489
TCGA-A7-A6VW-01A	BRCA	0.763394
TCGA-A7-A6VX-01A	BRCA	0.81266
TCGA-A7-A6VY-01A	BRCA	0.833436
TCGA-A8-A06R-01A	BRCA	0.859644
TCGA-A8-A06Y-01A	BRCA	0.4067
TCGA-A8-A075-01A	BRCA	0.882702
TCGA-A8-A07C-01A	BRCA	0.879658
TCGA-A8-A07F-01A	BRCA	0.830549
TCGA-A8-A07G-01A	BRCA	0.874625
TCGA-A8-A07I-01A	BRCA	0.874892
TCGA-A8-A07J-01A	BRCA	0.887299
TCGA-A8-A07L-01A	BRCA	0.300641
TCGA-A8-A07O-01A	BRCA	0.537559
TCGA-A8-A07R-01A	BRCA	0.669817
TCGA-A8-A07S-01A	BRCA	0.302026
TCGA-A8-A086-01A	BRCA	0.844153
TCGA-A8-A08B-01A	BRCA	0.870779
TCGA-A8-A08C-01A	BRCA	0.870559
TCGA-A8-A08F-01A	BRCA	0.850121
TCGA-A8-A08G-01A	BRCA	0.865833
TCGA-A8-A08I-01A	BRCA	0.890708
TCGA-A8-A08P-01A	BRCA	0.90017
TCGA-A8-A08S-01A	BRCA	0.495357
TCGA-A8-A08X-01A	BRCA	0.870789
TCGA-A8-A092-01A	BRCA	0.783908
TCGA-A8-A093-01A	BRCA	0.616767
TCGA-A8-A095-01A	BRCA	0.847542
TCGA-A8-A097-01A	BRCA	0.700625
TCGA-A8-A099-01A	BRCA	0.71963
TCGA-A8-A09D-01A	BRCA	0.85092
TCGA-A8-A09E-01A	BRCA	0.486887
TCGA-A8-A09M-01A	BRCA	0.614145
TCGA-A8-A09R-01A	BRCA	0.55758
TCGA-A8-A09T-01A	BRCA	0.456202
TCGA-A8-A09V-01A	BRCA	0.666742
TCGA-A8-A0A6-01A	BRCA	0.76722
TCGA-A8-A0A9-01A	BRCA	0.340773
TCGA-AA-3713-01A	COAD	0.632315
TCGA-AA-3844-01A	COAD	0.736062
TCGA-AA-A01R-01A	COAD	0.623795
TCGA-AC-A23E-01A	BRCA	0.318942
TCGA-AC-A2B8-01A	BRCA	0.556086
TCGA-AC-A2BK-01A	BRCA	0.730139
TCGA-AC-A2FE-01A	BRCA	0.908404
TCGA-AC-A2FF-01A	BRCA	0.760837
TCGA-AC-A2FK-01A	BRCA	0.775641
TCGA-AC-A2QH-01A	BRCA	0.59621
TCGA-AC-A2QH-01B	BRCA	0.698683
TCGA-AC-A2QI-01A	BRCA	0.818126
TCGA-AC-A2QJ-01A	BRCA	0.772714
TCGA-AC-A3BB-01A	BRCA	0.773828
TCGA-AC-A3OD-01A	BRCA	0.475808
TCGA-AC-A3OD-01B	BRCA	0.478826
TCGA-AC-A3QP-01A	BRCA	0.519186
TCGA-AC-A3TM-01A	BRCA	0.578875
TCGA-AC-A3TN-01A	BRCA	0.308737
TCGA-AC-A3W5-01A	BRCA	0.749497
TCGA-AC-A3YI-01A	BRCA	0.870352
TCGA-AC-A5EH-01A	BRCA	0.56643
TCGA-AC-A5XU-01A	BRCA	0.502168
TCGA-AF-A56N-01A	READ	0.474467
TCGA-AG-3591-01A	READ	0.3582
TCGA-AG-3593-01A	READ	0.782263
TCGA-AG-3600-01A	READ	0.634499
TCGA-AG-3885-01A	READ	0.274379
TCGA-AG-3894-01A	READ	0.566154
TCGA-AG-4022-01A	READ	0.70551
TCGA-AG-A00C-01A	READ	0.665205
TCGA-AG-A00H-01A	READ	0.634901
TCGA-AG-A01L-01A	READ	0.726684
TCGA-AG-A01W-01A	READ	0.580907
TCGA-AG-A01Y-01A	READ	0.567247
TCGA-AG-A02N-01A	READ	0.290447
TCGA-AG-A032-01A	READ	0.183255
TCGA-AG-A036-01A	READ	0.638767
TCGA-AJ-A23M-01A	UCEC	0.670849
TCGA-AJ-A23N-01A	UCEC	0.806687
TCGA-AJ-A2QK-01A	UCEC	0.454508
TCGA-AJ-A2QM-01A	UCEC	0.415889
TCGA-AJ-A3BD-01A	UCEC	0.511611
TCGA-AJ-A3BF-01A	UCEC	0.743877
TCGA-AJ-A3BG-01A	UCEC	0.20938
TCGA-AJ-A3BK-01A	UCEC	0.385611
TCGA-AJ-A3EK-01A	UCEC	0.192883
TCGA-AJ-A3I9-01A	UCEC	0.563991
TCGA-AJ-A3NF-01A	UCEC	0.48171
TCGA-AJ-A3NG-01A	UCEC	0.387994
TCGA-AJ-A3OJ-01A	UCEC	0.513214
TCGA-AJ-A3OK-01A	UCEC	0.482282
TCGA-AJ-A3QS-01A	UCEC	0.767362
TCGA-AJ-A3TW-01A	UCEC	0.520584
TCGA-AP-A5FX-01A	UCEC	0.633516
TCGA-AQ-A7U7-01A	BRCA	0.750742
TCGA-BA-A4IF-01A	HNSC	0.843561
TCGA-BA-A4IH-01A	HNSC	0.864691
TCGA-BA-A6D8-01A	HNSC	0.91683
TCGA-BA-A6DA-01A	HNSC	0.868817
TCGA-BA-A6DD-01A	HNSC	0.909338
TCGA-BA-A6DG-01A	HNSC	0.545297
TCGA-BA-A6DI-01A	HNSC	0.846849
TCGA-BA-A6DJ-01A	HNSC	0.913228
TCGA-BB-A5HU-01A	HNSC	0.856933
TCGA-BB-A5HY-01A	HNSC	0.711153
TCGA-BB-A5HZ-01A	HNSC	0.723463
TCGA-BB-A6UO-01A	HNSC	0.514238
TCGA-BG-A0MH-01A	UCEC	0.502657
TCGA-BG-A0MK-01A	UCEC	0.148839
TCGA-BG-A0VX-01A	UCEC	0.18063
TCGA-BG-A2AE-01A	UCEC	0.532082
TCGA-BG-A2L7-01A	UCEC	0.355345
TCGA-BG-A3EW-01A	UCEC	0.294796
TCGA-BG-A3PP-01A	UCEC	0.679055
TCGA-BH-A0AV-01A	BRCA	0.867794
TCGA-BH-A0B0-01A	BRCA	0.831158
TCGA-BH-A0B5-01A	BRCA	0.75575
TCGA-BH-A0B6-01A	BRCA	0.502173
TCGA-BH-A0B7-01A	BRCA	0.785322
TCGA-BH-A0BG-01A	BRCA	0.526304
TCGA-BH-A0BO-01A	BRCA	0.713525
TCGA-BH-A0BP-01A	BRCA	0.510374
TCGA-BH-A0BR-01A	BRCA	0.476045
TCGA-BH-A0BS-01A	BRCA	0.807205
TCGA-BH-A0BT-01A	BRCA	0.860052
TCGA-BH-A0BW-01A	BRCA	0.796081
TCGA-BH-A0BZ-01A	BRCA	0.725768
TCGA-BH-A0C3-01A	BRCA	0.768201
TCGA-BH-A0DE-01A	BRCA	0.726278
TCGA-BH-A0DG-01A	BRCA	0.819738
TCGA-BH-A0DI-01A	BRCA	0.846221
TCGA-BH-A0DL-01A	BRCA	0.709673
TCGA-BH-A0DV-01A	BRCA	0.893232
TCGA-BH-A0DX-01A	BRCA	0.754699
TCGA-BH-A0E9-01B	BRCA	0.590024
TCGA-BH-A0EI-01A	BRCA	0.684747
TCGA-BH-A0H3-01A	BRCA	0.678745
TCGA-BH-A0W3-01A	BRCA	0.551004
TCGA-BH-A0W5-01A	BRCA	0.749265
TCGA-BH-A0W7-01A	BRCA	0.821401
TCGA-BH-A18F-01A	BRCA	0.823053
TCGA-BH-A18G-01A	BRCA	0.488771
TCGA-BH-A18H-01A	BRCA	0.826184
TCGA-BH-A1EV-01A	BRCA	0.752852
TCGA-BH-A201-01A	BRCA	0.714833
TCGA-BH-A202-01A	BRCA	0.821194
TCGA-BH-A42V-01A	BRCA	0.589628
TCGA-BH-A6R8-01A	BRCA	0.720798
TCGA-BH-A8FZ-01A	BRCA	0.372453
TCGA-BJ-A18Z-01A	THCA	0.350623
TCGA-BJ-A28Z-01A	THCA	0.386221
TCGA-BJ-A290-01A	THCA	0.285571
TCGA-BJ-A2N7-01A	THCA	0.479695
TCGA-BJ-A3PT-01A	THCA	0.457109
TCGA-BJ-A3PU-01A	THCA	0.388476
TCGA-BJ-A45C-01A	THCA	0.493169
TCGA-BJ-A45F-01A	THCA	0.584081
TCGA-BJ-A45G-01A	THCA	0.334059
TCGA-BJ-A45H-01A	THCA	0.371031
TCGA-BJ-A45I-01A	THCA	0.19412
TCGA-BJ-A45J-01A	THCA	0.539447
TCGA-BJ-A4O8-01A	THCA	0.431071
TCGA-BK-A56F-01A	UCEC	0.340897
TCGA-BK-A6W4-01A	UCEC	0.388661
TCGA-C5-A1BQ-01C	CESC	0.87572
TCGA-C5-A2LZ-01A	CESC	0.322016
TCGA-CF-A27C-01A	BLCA	0.242623
TCGA-CF-A3MF-01A	BLCA	0.237308
TCGA-CF-A3MH-01A	BLCA	0.392289
TCGA-CF-A47S-01A	BLCA	0.419729
TCGA-CG-4444-01A	STAD	0.746224
TCGA-CG-4477-01A	STAD	0.893422
TCGA-CN-6998-01A	HNSC	0.762224
TCGA-CN-A498-01A	HNSC	0.74853
TCGA-CN-A49A-01A	HNSC	0.597238
TCGA-CN-A49B-01A	HNSC	0.505836
TCGA-CN-A49C-01A	HNSC	0.454226
TCGA-CN-A63T-01A	HNSC	0.87429
TCGA-CN-A63U-01A	HNSC	0.405813
TCGA-CN-A63W-01A	HNSC	0.888509
TCGA-CN-A641-01A	HNSC	0.868327
TCGA-CN-A6UY-01A	HNSC	0.528533
TCGA-CN-A6V3-01A	HNSC	0.871878
TCGA-CN-A6V6-01A	HNSC	0.869942
TCGA-CN-A6V7-01A	HNSC	0.851108
TCGA-CQ-7071-01A	HNSC	0.491607
TCGA-CQ-7072-01A	HNSC	0.484957
TCGA-CQ-A4C9-01A	HNSC	0.529824
TCGA-CQ-A4CD-01A	HNSC	0.540358
TCGA-CQ-A4CH-01A	HNSC	0.927299
TCGA-CQ-A4CI-01A	HNSC	0.551333
TCGA-CR-6491-01A	HNSC	0.64649
TCGA-CR-6493-01A	HNSC	0.502028
TCGA-CR-7390-01A	HNSC	0.877851
TCGA-CR-7392-01A	HNSC	0.477097
TCGA-CR-7393-01A	HNSC	0.711112
TCGA-CR-7394-01A	HNSC	0.631557
TCGA-CR-7397-01A	HNSC	0.736192
TCGA-CV-5966-01A	HNSC	0.341663
TCGA-CV-5973-01A	HNSC	0.532622
TCGA-CV-5977-01A	HNSC	0.330776
TCGA-CV-6936-01A	HNSC	0.444945
TCGA-CV-6941-01A	HNSC	0.345936
TCGA-CV-6950-01A	HNSC	0.614717
TCGA-CV-6954-01A	HNSC	0.548558
TCGA-CV-6959-01A	HNSC	0.347037
TCGA-CV-7090-01A	HNSC	0.309065
TCGA-CV-7235-01A	HNSC	0.363315
TCGA-CV-7238-01A	HNSC	0.24919
TCGA-CV-7250-01A	HNSC	0.322193
TCGA-CV-7252-01A	HNSC	0.450484
TCGA-CV-7422-01A	HNSC	0.420818
TCGA-CV-7429-01A	HNSC	0.288468
TCGA-CV-7435-01A	HNSC	0.405952
TCGA-CV-A45R-01A	HNSC	0.615632
TCGA-CV-A45U-01A	HNSC	0.518474
TCGA-CV-A45X-01A	HNSC	0.406984
TCGA-CV-A45Y-01A	HNSC	0.816551
TCGA-CV-A45Z-01A	HNSC	0.494877
TCGA-CV-A460-01A	HNSC	0.550679
TCGA-CV-A461-01A	HNSC	0.386412
TCGA-CV-A468-01A	HNSC	0.54535
TCGA-CV-A6JD-01A	HNSC	0.513783
TCGA-CV-A6JN-01A	HNSC	0.570083
TCGA-CV-A6JO-01B	HNSC	0.569396
TCGA-CV-A6JU-01A	HNSC	0.565835
TCGA-CV-A6JY-01A	HNSC	0.520236
TCGA-CV-A6K1-01A	HNSC	0.489966
TCGA-CV-A6K2-01A	HNSC	0.571121
TCGA-CX-A4AQ-01A	HNSC	0.582583
TCGA-D1-A3DH-01A	UCEC	0.350732
TCGA-D6-A6EK-01A	HNSC	0.625724
TCGA-D6-A6EM-01A	HNSC	0.444644
TCGA-D6-A6EN-01A	HNSC	0.426615
TCGA-D6-A6EO-01A	HNSC	0.498855
TCGA-D6-A6EQ-01A	HNSC	0.389158
TCGA-D6-A6ES-01A	HNSC	0.5786
TCGA-D6-A74Q-01A	HNSC	0.619343
TCGA-D7-8574-01A	STAD	0.451271
TCGA-D7-8579-01A	STAD	0.654557
TCGA-D7-A4YY-01A	STAD	0.432217
TCGA-D7-A4Z0-01A	STAD	0.345697
TCGA-D7-A748-01A	STAD	0.890509
TCGA-D8-A3Z6-01A	BRCA	0.771626
TCGA-D8-A73X-01A	BRCA	0.408932
TCGA-DB-A4XA-01A	LGG	0.165393
TCGA-DB-A4XB-01A	LGG	0.793946
TCGA-DB-A4XC-01A	LGG	0.287666
TCGA-DB-A4XD-01A	LGG	0.735306
TCGA-DB-A4XE-01A	LGG	0.302838
TCGA-DB-A4XF-01A	LGG	0.828142
TCGA-DB-A64O-01A	LGG	0.784475
TCGA-DB-A64W-01A	LGG	0.763876
TCGA-DB-A64X-01A	LGG	0.863456
TCGA-DB-A75K-01A	LGG	0.416703
TCGA-DB-A75L-01A	LGG	0.330029
TCGA-DB-A75M-01A	LGG	0.171998
TCGA-DE-A0XZ-01A	THCA	0.602102
TCGA-DE-A2OL-01A	THCA	0.394729
TCGA-DE-A3KN-01A	THCA	0.330557
TCGA-DE-A4M8-01A	THCA	0.487549
TCGA-DE-A4M9-01A	THCA	0.52493
TCGA-DE-A4MA-01A	THCA	0.441711
TCGA-DE-A4MB-01A	THCA	0.528105
TCGA-DE-A4MC-01A	THCA	0.292262
TCGA-DE-A4MD-01A	THCA	0.376665
TCGA-DE-A69J-01A	THCA	0.598298
TCGA-DE-A69K-01A	THCA	0.458047
TCGA-DF-A2KS-01A	UCEC	0.359471
TCGA-DH-A66B-01A	LGG	0.788403
TCGA-DH-A66D-01A	LGG	0.845134
TCGA-DH-A66G-01A	LGG	0.604538
TCGA-DH-A7UR-01A	LGG	0.550619
TCGA-DH-A7UT-01A	LGG	0.788365
TCGA-DH-A7UU-01A	LGG	0.79858
TCGA-DH-A7UV-01A	LGG	0.801985
TCGA-DI-A2QY-01A	UCEC	0.530875
TCGA-DJ-A13U-01A	THCA	0.298433
TCGA-DJ-A13V-01A	THCA	0.415875
TCGA-DJ-A1QH-01A	THCA	0.273339
TCGA-DJ-A1QO-01A	THCA	0.451188
TCGA-DJ-A2PQ-01A	THCA	0.542621
TCGA-DJ-A2PS-01A	THCA	0.337032
TCGA-DJ-A2PT-01A	THCA	0.415779
TCGA-DJ-A2PW-01A	THCA	0.342698
TCGA-DJ-A2Q1-01A	THCA	0.533202
TCGA-DJ-A2Q3-01A	THCA	0.21543
TCGA-DJ-A2Q5-01A	THCA	0.524326
TCGA-DJ-A2Q6-01A	THCA	0.422372
TCGA-DJ-A2Q9-01A	THCA	0.364912
TCGA-DJ-A2QB-01A	THCA	0.474803
TCGA-DJ-A3UO-01A	THCA	0.343522
TCGA-DJ-A3UP-01A	THCA	0.471696
TCGA-DJ-A3UQ-01A	THCA	0.221274
TCGA-DJ-A3UU-01A	THCA	0.462894
TCGA-DJ-A3V0-01A	THCA	0.230408
TCGA-DJ-A3V4-01A	THCA	0.283272
TCGA-DJ-A3V5-01A	THCA	0.07051
TCGA-DJ-A3V6-01A	THCA	0.137976
TCGA-DJ-A3V7-01A	THCA	0.169637
TCGA-DJ-A3V8-01A	THCA	0.162498
TCGA-DJ-A3V9-01A	THCA	0.647364
TCGA-DJ-A3VB-01A	THCA	0.527142
TCGA-DJ-A3VD-01A	THCA	0.515351
TCGA-DJ-A3VF-01A	THCA	0.243572
TCGA-DJ-A3VJ-01A	THCA	0.439515
TCGA-DJ-A3VK-01A	THCA	0.395702
TCGA-DJ-A3VM-01A	THCA	0.578193
TCGA-DJ-A4UP-01A	THCA	0.47848
TCGA-DJ-A4UQ-01A	THCA	0.369167
TCGA-DJ-A4UR-01A	THCA	0.488793
TCGA-DJ-A4UW-01A	THCA	0.491877
TCGA-DJ-A4V5-01A	THCA	0.480904
TCGA-DK-AA6T-01A	BLCA	0.288547
TCGA-DK-AA6W-01A	BLCA	0.513641
TCGA-DS-A5RQ-01A	CESC	0.876512
TCGA-DS-A7WF-01A	CESC	0.750077
TCGA-DS-A7WH-01A	CESC	0.876074
TCGA-DS-A7WI-01A	CESC	0.857149
TCGA-DU-8158-01A	LGG	0.3869
TCGA-DU-8161-01A	LGG	0.802778
TCGA-DU-8162-01A	LGG	0.868656
TCGA-DU-8163-01A	LGG	0.83773
TCGA-DU-8165-01A	LGG	0.923264
TCGA-DU-8166-01A	LGG	0.824559
TCGA-DU-8167-01A	LGG	0.301638
TCGA-DU-8168-01A	LGG	0.842951
TCGA-DU-A5TP-01A	LGG	0.439234
TCGA-DU-A5TR-01A	LGG	0.33131
TCGA-DU-A5TS-01A	LGG	0.813765
TCGA-DU-A5TT-01A	LGG	0.208627
TCGA-DU-A5TU-01A	LGG	0.819495
TCGA-DU-A5TY-01A	LGG	0.847113
TCGA-DU-A6S7-01A	LGG	0.805657
TCGA-DU-A76K-01A	LGG	0.590385
TCGA-DU-A76L-01A	LGG	0.869875
TCGA-DU-A76O-01A	LGG	0.862558
TCGA-DU-A76R-01A	LGG	0.709591
TCGA-DU-A7T8-01A	LGG	0.828671
TCGA-DU-A7TA-01A	LGG	0.872677
TCGA-DU-A7TB-01A	LGG	0.799796
TCGA-DU-A7TD-01A	LGG	0.774266
TCGA-DU-A7TI-01A	LGG	0.63247
TCGA-E1-A7YD-01A	LGG	0.339999
TCGA-E1-A7YE-01A	LGG	0.685304
TCGA-E1-A7YJ-01A	LGG	0.823745
TCGA-E1-A7YL-01A	LGG	0.753689
TCGA-E1-A7YM-01A	LGG	0.663596
TCGA-E1-A7YV-01A	LGG	0.626976
TCGA-E1-A7YW-01A	LGG	0.664747
TCGA-E1-A7YY-01A	LGG	0.813817
TCGA-E1-A7Z2-01A	LGG	0.601529
TCGA-E1-A7Z3-01A	LGG	0.263057
TCGA-E1-A7Z4-01A	LGG	0.795125
TCGA-E1-A7Z6-01A	LGG	0.768414
TCGA-E2-A1L7-01A	BRCA	0.670979
TCGA-E2-A572-01A	BRCA	0.444443
TCGA-E2-A574-01A	BRCA	0.539881
TCGA-E2-A9RU-01A	BRCA	0.669303
TCGA-E3-A3DY-01A	THCA	0.329887
TCGA-E3-A3DZ-01A	THCA	0.364969
TCGA-E3-A3E2-01A	THCA	0.511871
TCGA-E3-A3E3-01A	THCA	0.139383
TCGA-E3-A3E5-01A	THCA	0.413817
TCGA-E6-A2P9-01A	UCEC	0.320772
TCGA-E7-A3Y1-01A	BLCA	0.258152
TCGA-E8-A3X7-01A	THCA	0.29231
TCGA-E8-A419-01A	THCA	0.467625
TCGA-E8-A44M-01A	THCA	0.642607
TCGA-E9-A1R2-01A	BRCA	0.803003
TCGA-E9-A1RH-01A	BRCA	0.387635
TCGA-E9-A227-01A	BRCA	0.56305
TCGA-E9-A2JS-01A	BRCA	0.897274
TCGA-E9-A2JT-01A	BRCA	0.236025
TCGA-E9-A5UP-01A	BRCA	0.311515
TCGA-E9-A6HE-01A	BRCA	0.805346
TCGA-EA-A3QD-01A	CESC	0.851493
TCGA-EA-A3Y4-01A	CESC	0.422723
TCGA-EA-A439-01A	CESC	0.357741
TCGA-EA-A43B-01A	CESC	0.888677
TCGA-EA-A44S-01A	CESC	0.664527
TCGA-EA-A4BA-01A	CESC	0.871723
TCGA-EA-A5FO-01A	CESC	0.430074
TCGA-EA-A5O9-01A	CESC	0.578888
TCGA-EB-A6QZ-01A	SKCM	0.207929
TCGA-ED-A459-01A	LIHC	0.359073
TCGA-EJ-A65F-01A	PRAD	0.18798
TCGA-EL-A3H4-01A	THCA	0.416843
TCGA-EL-A3T3-01A	THCA	0.615111
TCGA-EL-A3T6-01A	THCA	0.483749
TCGA-EL-A3TB-01A	THCA	0.452675
TCGA-EL-A4JW-01A	THCA	0.435886
TCGA-EM-A1YA-01A	THCA	0.49475
TCGA-EM-A1YB-01A	THCA	0.527636
TCGA-EM-A1YC-01A	THCA	0.410621
TCGA-EM-A22J-01A	THCA	0.419243
TCGA-EM-A22K-01A	THCA	0.580614
TCGA-EM-A22O-01A	THCA	0.184982
TCGA-EM-A22P-01A	THCA	0.633511
TCGA-EM-A2CS-01A	THCA	0.405769
TCGA-EM-A2OV-01A	THCA	0.364779
TCGA-EM-A2OX-01A	THCA	0.569295
TCGA-EM-A2OY-01A	THCA	0.430376
TCGA-EM-A2P0-01A	THCA	0.520545
TCGA-EM-A2P1-01A	THCA	0.651471
TCGA-EM-A3AJ-01A	THCA	0.535484
TCGA-EM-A3AN-01A	THCA	0.352729
TCGA-EM-A3AR-01A	THCA	0.393885
TCGA-EM-A3FQ-01A	THCA	0.29721
TCGA-EM-A3O3-01A	THCA	0.522909
TCGA-EM-A3O6-01A	THCA	0.496177
TCGA-EM-A3ST-01A	THCA	0.41648
TCGA-EM-A4FF-01A	THCA	0.55967
TCGA-EM-A4FH-01A	THCA	0.409836
TCGA-EM-A4FN-01A	THCA	0.359564
TCGA-EM-A4FO-01A	THCA	0.465549
TCGA-EM-A4FQ-01A	THCA	0.501619
TCGA-EM-A4FR-01A	THCA	0.519935
TCGA-EM-A4FU-01A	THCA	0.486971
TCGA-EO-A1Y7-01A	UCEC	0.483716
TCGA-EO-A22Y-01A	UCEC	0.283017
TCGA-EO-A2CG-01A	UCEC	0.34658
TCGA-EO-A3AV-01A	UCEC	0.51023
TCGA-EO-A3B1-01A	UCEC	0.787649
TCGA-EO-A3KU-01A	UCEC	0.481359
TCGA-EQ-A4SO-01A	STAD	0.459985
TCGA-ET-A39J-01A	THCA	0.730612
TCGA-ET-A39K-01A	THCA	0.300055
TCGA-ET-A39M-01A	THCA	0.587406
TCGA-ET-A39N-01A	THCA	0.460209
TCGA-ET-A39P-01A	THCA	0.34366
TCGA-ET-A3BS-01A	THCA	0.413392
TCGA-ET-A3BT-01A	THCA	0.234633
TCGA-ET-A3BV-01A	THCA	0.528903
TCGA-ET-A3DO-01A	THCA	0.486572
TCGA-ET-A3DU-01A	THCA	0.524676
TCGA-ET-A3DV-01A	THCA	0.547254
TCGA-ET-A3DW-01A	THCA	0.276253
TCGA-EW-A3E8-01B	BRCA	0.375994
TCGA-EW-A423-01A	BRCA	0.297971
TCGA-EW-A424-01A	BRCA	0.916317
TCGA-EX-A3L1-01A	CESC	0.822693
TCGA-EX-A449-01A	CESC	0.808052
TCGA-EY-A3L3-01A	UCEC	0.637414
TCGA-EY-A4KR-01A	UCEC	0.710036
TCGA-EY-A547-01A	UCEC	0.408677
TCGA-EY-A549-01A	UCEC	0.315172
TCGA-EY-A54A-01A	UCEC	0.659646
TCGA-F1-A448-01A	STAD	0.75733
TCGA-F7-7848-01A	HNSC	0.535917
TCGA-F7-A50G-01A	HNSC	0.469882
TCGA-F7-A50J-01A	HNSC	0.787158
TCGA-F7-A61S-01A	HNSC	0.547563
TCGA-F7-A623-01A	HNSC	0.601903
TCGA-F7-A624-01A	HNSC	0.407886
TCGA-FA-A86F-01A	DLBC	0.116153
TCGA-FC-A4JI-01A	PRAD	0.129533
TCGA-FE-A22Z-01A	THCA	0.618441
TCGA-FE-A3PA-01A	THCA	0.452273
TCGA-FE-A3PB-01A	THCA	0.466212
TCGA-FE-A3PD-01A	THCA	0.542641
TCGA-FG-8185-01A	LGG	0.815382
TCGA-FG-8186-01A	LGG	0.269923
TCGA-FG-8189-01B	LGG	0.8702
TCGA-FG-8191-01A	LGG	0.783327
TCGA-FG-A4MW-01A	LGG	0.856039
TCGA-FG-A4MX-01A	LGG	0.429151
TCGA-FG-A4MY-01A	LGG	0.259689
TCGA-FG-A6IZ-01A	LGG	0.302071
TCGA-FG-A6J1-01A	LGG	0.339834
TCGA-FG-A6J3-01A	LGG	0.833898
TCGA-FG-A70Y-01A	LGG	0.844638
TCGA-FG-A70Z-01A	LGG	0.295277
TCGA-FG-A711-01A	LGG	0.660021
TCGA-FG-A87Q-01A	LGG	0.268309
TCGA-FK-A3S3-01A	THCA	0.578249
TCGA-FK-A3SE-01A	THCA	0.502904
TCGA-FK-A3SH-01A	THCA	0.598447
TCGA-FN-7833-01A	LGG	0.478779
TCGA-FP-7829-01A	STAD	0.739273
TCGA-FP-8209-01A	STAD	0.766418
TCGA-FP-8210-01A	STAD	0.858303
TCGA-FP-8211-01A	STAD	0.294509
TCGA-FP-A4BE-01A	STAD	0.7732
TCGA-FP-A9TM-01A	STAD	0.78607
TCGA-FU-A23L-01A	CESC	0.86403
TCGA-FU-A3EO-01A	CESC	0.605197
TCGA-FU-A3HY-01A	CESC	0.861899
TCGA-FU-A3HZ-01A	CESC	0.739145
TCGA-FU-A3WB-01A	CESC	0.846665
TCGA-FU-A40J-01A	CESC	0.522661
TCGA-FU-A5XV-01A	CESC	0.532056
TCGA-FY-A3I4-01A	THCA	0.523391
TCGA-FY-A3NP-01A	THCA	0.58656
TCGA-FY-A3ON-01A	THCA	0.531133
TCGA-FY-A3R8-01A	THCA	0.377806
TCGA-FY-A3RA-01A	THCA	0.591292
TCGA-FY-A3W9-01A	THCA	0.54502
TCGA-FY-A3YR-01A	THCA	0.341501
TCGA-FY-A40K-01A	THCA	0.545957
TCGA-FY-A40L-01A	THCA	0.43084
TCGA-FY-A40M-01A	THCA	0.47892
TCGA-FY-A4B0-01A	THCA	0.457117
TCGA-FY-A4B4-01A	THCA	0.509914
TCGA-G9-6339-01A	PRAD	0.335678
TCGA-G9-6498-01A	PRAD	0.187189
TCGA-G9-A9S7-01A	PRAD	0.079661
TCGA-GM-A2DA-01A	BRCA	0.952532
TCGA-GM-A2DB-01A	BRCA	0.895098
TCGA-GM-A2DC-01A	BRCA	0.818755
TCGA-GM-A2DF-01A	BRCA	0.864364
TCGA-GM-A2DK-01A	BRCA	0.728846
TCGA-GM-A2DL-01A	BRCA	0.619549
TCGA-GM-A2DM-01A	BRCA	0.86737
TCGA-GM-A2DO-01A	BRCA	0.395714
TCGA-GM-A3NY-01A	BRCA	0.580159
TCGA-GM-A3XL-01A	BRCA	0.860803
TCGA-GM-A3XN-01A	BRCA	0.90053
TCGA-GM-A4E0-01A	BRCA	0.794654
TCGA-GR-7351-01A	DLBC	0.174194
TCGA-GS-A9TU-01A	DLBC	0.255243
TCGA-GS-A9TV-01A	DLBC	0.372083
TCGA-GS-A9TW-01A	DLBC	0.22931
TCGA-GS-A9TX-01A	DLBC	0.307818
TCGA-GS-A9TZ-01A	DLBC	0.230892
TCGA-H2-A3RI-01A	THCA	0.561151
TCGA-H7-A76A-01A	HNSC	0.762985
TCGA-HC-7081-01A	PRAD	0.139194
TCGA-HC-7212-01A	PRAD	0.108848
TCGA-HC-7232-01A	PRAD	0.159693
TCGA-HC-7744-01A	PRAD	0.321074
TCGA-HC-7747-01A	PRAD	0.108456
TCGA-HC-7817-01B	PRAD	0.227717
TCGA-HC-8265-01A	PRAD	0.110902
TCGA-HC-8265-01B	PRAD	0.250235
TCGA-HC-A48F-01A	PRAD	0.143129
TCGA-HC-A9TE-01A	PRAD	0.289417
TCGA-HD-7753-01A	HNSC	0.451245
TCGA-HD-7831-01A	HNSC	0.454915
TCGA-HD-7832-01A	HNSC	0.522144
TCGA-HD-8224-01A	HNSC	0.409514
TCGA-HD-8314-01A	HNSC	0.856671
TCGA-HM-A4S6-01A	CESC	0.90189
TCGA-HT-7477-01B	LGG	0.35934
TCGA-HT-7483-01A	LGG	0.507642
TCGA-HT-7873-01B	LGG	0.131045
TCGA-HT-7884-01B	LGG	0.78454
TCGA-HT-8011-01A	LGG	0.850693
TCGA-HT-8013-01A	LGG	0.749777
TCGA-HT-8104-01A	LGG	0.24564
TCGA-HT-8105-01A	LGG	0.247395
TCGA-HT-8110-01A	LGG	0.192428
TCGA-HT-A4DV-01A	LGG	0.561429
TCGA-HT-A5R7-01A	LGG	0.26565
TCGA-HT-A5RA-01A	LGG	0.747987
TCGA-HT-A5RC-01A	LGG	0.747734
TCGA-HT-A615-01A	LGG	0.18522
TCGA-HT-A618-01A	LGG	0.372307
TCGA-HT-A61A-01A	LGG	0.576233
TCGA-HT-A61B-01A	LGG	0.276909
TCGA-HT-A61C-01A	LGG	0.503086
TCGA-HT-A74H-01A	LGG	0.418322
TCGA-HT-A74K-01A	LGG	0.5636
TCGA-HW-7487-01A	LGG	0.37719
TCGA-HW-8320-01A	LGG	0.835945
TCGA-HW-8321-01A	LGG	0.84019
TCGA-HW-A5KL-01A	LGG	0.902826
TCGA-IM-A3EB-01A	THCA	0.669237
TCGA-IN-A6RO-01A	STAD	0.896336
TCGA-IQ-7630-01A	HNSC	0.545702
TCGA-IQ-7632-01A	HNSC	0.465747
TCGA-IQ-A61E-01A	HNSC	0.822264
TCGA-IQ-A61G-01A	HNSC	0.901964
TCGA-IQ-A61J-01A	HNSC	0.82467
TCGA-IQ-A61O-01A	HNSC	0.806931
TCGA-IR-A3L7-01A	CESC	0.874914
TCGA-IR-A3LA-01A	CESC	0.79945
TCGA-IR-A3LB-01A	CESC	0.940394
TCGA-IR-A3LC-01A	CESC	0.804289
TCGA-IR-A3LF-01A	CESC	0.428871
TCGA-IR-A3LH-01A	CESC	0.852841
TCGA-IR-A3LI-01A	CESC	0.848917
TCGA-IR-A3LK-01A	CESC	0.928562
TCGA-IR-A3LL-01A	CESC	0.867862
TCGA-J4-A83M-01A	PRAD	0.124022
TCGA-J4-AATZ-01A	PRAD	0.150413
TCGA-J8-A3NZ-01A	THCA	0.457975
TCGA-J8-A3O1-01A	THCA	0.436666
TCGA-J8-A3YD-01A	THCA	0.313298
TCGA-J8-A3YE-01A	THCA	0.428783
TCGA-J8-A3YF-01A	THCA	0.595032
TCGA-J8-A3YG-01A	THCA	0.45992
TCGA-J9-A52B-01A	PRAD	0.334496
TCGA-J9-A52E-01A	PRAD	0.261669
TCGA-JU-AAVI-01A	UCEC	0.850537
TCGA-JW-A5VG-01A	CESC	0.628791
TCGA-JW-A5VI-01A	CESC	0.479176
TCGA-JX-A3Q0-01A	CESC	0.345084
TCGA-JX-A5QV-01A	CESC	0.589654
TCGA-K4-A4AC-01A	BLCA	0.501666
TCGA-KB-A6F7-01A	STAD	0.78392
TCGA-KK-A59Y-01A	PRAD	0.05734
TCGA-KK-A6E0-01A	PRAD	0.044961
TCGA-KK-A6E1-01A	PRAD	0.29134
TCGA-KK-A7AU-01A	PRAD	0.191357
TCGA-KK-A7AY-01A	PRAD	0.25082
TCGA-KK-A7B0-01A	PRAD	0.161069
TCGA-KK-A8I7-01A	PRAD	0.277829
TCGA-KK-A8I8-01A	PRAD	0.208119
TCGA-KK-A8I9-01A	PRAD	0.208136
TCGA-KK-A8IC-01A	PRAD	0.119259
TCGA-KS-A4I1-01A	THCA	0.58601
TCGA-KS-A4I3-01A	THCA	0.275897
TCGA-KS-A4I5-01A	THCA	0.48864
TCGA-KS-A4I7-01A	THCA	0.550586
TCGA-KS-A4I9-01A	THCA	0.303712
TCGA-KS-A4IB-01A	THCA	0.430296
TCGA-KT-A74X-01A	LGG	0.728863
TCGA-KT-A7W1-01A	LGG	0.775804
TCGA-KU-A6H7-01A	HNSC	0.863253
TCGA-KU-A6H8-01A	HNSC	0.479922
TCGA-L6-A4EP-01A	THCA	0.576886
TCGA-L6-A4EQ-01A	THCA	0.430586
TCGA-L6-A4ET-01A	THCA	0.459532
TCGA-L6-A4EU-01A	THCA	0.267378
TCGA-LL-A441-01A	BRCA	0.821101
TCGA-LL-A5YO-01A	BRCA	0.863516
TCGA-LL-A73Z-01A	BRCA	0.859917
TCGA-LL-A7SZ-01A	BRCA	0.745163
TCGA-LL-A8F5-01A	BRCA	0.677057
TCGA-LL-A9Q3-01A	BRCA	0.464565
TCGA-LP-A4AU-01A	CESC	0.857848
TCGA-LQ-A4E4-01A	BRCA	0.370491
TCGA-M7-A723-01A	PRAD	0.270828
TCGA-M7-A724-01A	PRAD	0.130747
TCGA-MA-AA3W-01A	CESC	0.852438
TCGA-MA-AA3X-01A	CESC	0.910165
TCGA-MK-A4N6-01A	THCA	0.411086
TCGA-MK-A4N7-01A	THCA	0.340098
TCGA-MK-A4N9-01A	THCA	0.429428
TCGA-MK-A84Z-01A	THCA	0.470409
TCGA-MP-A4T9-01A	LUAD	0.729261
TCGA-MS-A51U-01A	BRCA	0.783023
TCGA-MT-A51W-01A	HNSC	0.495884
TCGA-MU-A5YI-01A	CESC	0.530063
TCGA-MY-A5BD-01A	CESC	0.853042
TCGA-MY-A913-01A	CESC	0.867975
TCGA-MZ-A5BI-01A	HNSC	0.875753
TCGA-MZ-A6I9-01A	HNSC	0.920599
TCGA-N5-A4R8-01A	UCS	0.41585
TCGA-N5-A4RF-01A	UCS	0.355987
TCGA-N5-A4RS-01A	UCS	0.879992
TCGA-N5-A4RT-01A	UCS	0.866538
TCGA-N5-A4RV-01A	UCS	0.542906
TCGA-N5-A59F-01A	UCS	0.671309
TCGA-N6-A4V9-01A	UCS	0.553835
TCGA-N6-A4VE-01A	UCS	0.827584
TCGA-N7-A59B-01A	UCS	0.595114
TCGA-N8-A4PN-01A	UCS	0.440842
TCGA-N9-A4Q1-01A	UCS	0.824681
TCGA-NA-A4QW-01A	UCS	0.367883
TCGA-ND-A4WC-01A	UCS	0.335771
TCGA-ND-A4WF-01A	UCS	0.470223
TCGA-OL-A5D7-01A	BRCA	0.730604
TCGA-OL-A5RW-01A	BRCA	0.882717
TCGA-OL-A66H-01A	BRCA	0.367694
TCGA-OL-A66I-01A	BRCA	0.914795
TCGA-OL-A66L-01A	BRCA	0.525497
TCGA-OL-A66N-01A	BRCA	0.254806
TCGA-OL-A66O-01A	BRCA	0.834456
TCGA-OL-A6VO-01A	BRCA	0.819907
TCGA-OR-A5JF-01A	ACC	0.328943
TCGA-OR-A5JK-01A	ACC	0.29648
TCGA-OR-A5K4-01A	ACC	0.188047
TCGA-P3-A5Q5-01A	HNSC	0.460902
TCGA-P3-A5Q6-01A	HNSC	0.812535
TCGA-P3-A5QE-01A	HNSC	0.650062
TCGA-P3-A6SW-01A	HNSC	0.877943
TCGA-P3-A6SX-01A	HNSC	0.563815
TCGA-P3-A6T0-01A	HNSC	0.510549
TCGA-P3-A6T3-01A	HNSC	0.810112
TCGA-P3-A6T6-01A	HNSC	0.777659
TCGA-P3-A6T7-01A	HNSC	0.856776
TCGA-P3-A6T8-01A	HNSC	0.873999
TCGA-P5-A5EX-01A	LGG	0.717326
TCGA-P5-A5F0-01A	LGG	0.230594
TCGA-P5-A5F4-01A	LGG	0.343267
TCGA-PE-A5DD-01A	BRCA	0.62031
TCGA-PE-A5DE-01A	BRCA	0.747393
TCGA-PG-A914-01A	UCEC	0.303432
TCGA-Q1-A5R2-01A	CESC	0.725863
TCGA-Q1-A5R3-01A	CESC	0.56933
TCGA-Q1-A73O-01A	CESC	0.831452
TCGA-QF-A5YS-01A	UCEC	0.302917
TCGA-QF-A5YT-01A	UCEC	0.865464
TCGA-QH-A65R-01A	LGG	0.838164
TCGA-QH-A65X-01A	LGG	0.75899
TCGA-QH-A65Z-01A	LGG	0.247132
TCGA-QH-A6CS-01A	LGG	0.813267
TCGA-QH-A6CU-01A	LGG	0.230926
TCGA-QH-A6CY-01A	LGG	0.831158
TCGA-QH-A6X4-01A	LGG	0.64392
TCGA-QH-A6X8-01A	LGG	0.834479
TCGA-QH-A6XC-01A	LGG	0.701232
TCGA-QK-A652-01A	HNSC	0.397216
TCGA-QK-A6IF-01A	HNSC	0.601553
TCGA-QK-A6IG-01A	HNSC	0.827605
TCGA-QK-A6VB-01A	HNSC	0.373271
TCGA-QK-A8Z7-01A	HNSC	0.603325
TCGA-QK-A8Z9-01B	HNSC	0.600878
TCGA-QK-A8ZB-01A	HNSC	0.668718
TCGA-QK-AA3J-01A	HNSC	0.526425
TCGA-RS-A6TO-01A	HNSC	0.697147
TCGA-S3-A6ZG-01A	BRCA	0.659422
TCGA-S3-AA11-01A	BRCA	0.467424
TCGA-S3-AA14-01A	BRCA	0.802746
TCGA-S3-AA15-01A	BRCA	0.902403
TCGA-S3-AA17-01A	BRCA	0.64919
TCGA-S9-A6TS-01A	LGG	0.727978
TCGA-S9-A6TV-01A	LGG	0.769903
TCGA-S9-A6TZ-01A	LGG	0.344159
TCGA-S9-A6U0-01A	LGG	0.868891
TCGA-S9-A6U2-01A	LGG	0.263507
TCGA-S9-A6U6-01A	LGG	0.36596
TCGA-S9-A6U8-01A	LGG	0.854555
TCGA-S9-A6U9-01A	LGG	0.354372
TCGA-S9-A6WG-01A	LGG	0.857107
TCGA-S9-A6WI-01A	LGG	0.31956
TCGA-S9-A6WM-01A	LGG	0.834356
TCGA-S9-A6WN-01A	LGG	0.759751
TCGA-S9-A7IS-01A	LGG	0.325304
TCGA-S9-A7IX-01A	LGG	0.658433
TCGA-S9-A7IY-01A	LGG	0.289182
TCGA-S9-A7IZ-01A	LGG	0.318886
TCGA-S9-A7J0-01A	LGG	0.79137
TCGA-S9-A7J3-01A	LGG	0.250166
TCGA-S9-A7QW-01A	LGG	0.848119
TCGA-S9-A7QX-01A	LGG	0.329575
TCGA-S9-A7R1-01A	LGG	0.816508
TCGA-S9-A7R2-01A	LGG	0.224654
TCGA-S9-A7R4-01A	LGG	0.843558
TCGA-S9-A7R7-01A	LGG	0.818077
TCGA-S9-A7R8-01A	LGG	0.711771
TCGA-S9-A89V-01A	LGG	0.537051
TCGA-S9-A89Z-01A	LGG	0.839348
TCGA-SJ-A6ZI-01A	UCEC	0.290366
TCGA-SJ-A6ZJ-01A	UCEC	0.34806
TCGA-T2-A6WX-01A	HNSC	0.690886
TCGA-T2-A6WZ-01A	HNSC	0.542728
TCGA-T2-A6X0-01A	HNSC	0.820142
TCGA-TM-A7C3-01A	LGG	0.364507
TCGA-TM-A7C5-01A	LGG	0.317813
TCGA-TM-A84F-01A	LGG	0.262764
TCGA-TM-A84G-01A	LGG	0.267639
TCGA-TM-A84H-01A	LGG	0.327404
TCGA-TM-A84I-01A	LGG	0.372687
TCGA-TM-A84J-01A	LGG	0.368514
TCGA-TM-A84M-01A	LGG	0.287827
TCGA-TM-A84O-01A	LGG	0.282101
TCGA-TM-A84Q-01A	LGG	0.325244
TCGA-UC-A7PG-01A	CESC	0.886183
TCGA-UF-A71B-01A	HNSC	0.534368
TCGA-UF-A71D-01A	HNSC	0.584709
TCGA-UF-A71E-01A	HNSC	0.52522
TCGA-UF-A7J9-01A	HNSC	0.574679
TCGA-UF-A7JA-01A	HNSC	0.505737
TCGA-UF-A7JC-01A	HNSC	0.834677
TCGA-UF-A7JD-01A	HNSC	0.526256
TCGA-UF-A7JF-01A	HNSC	0.862728
TCGA-UF-A7JH-01A	HNSC	0.645388
TCGA-UF-A7JJ-01A	HNSC	0.867363
TCGA-UF-A7JK-01A	HNSC	0.825643
TCGA-UF-A7JO-01A	HNSC	0.553401
TCGA-UF-A7JS-01A	HNSC	0.457593
TCGA-UF-A7JT-01A	HNSC	0.862394
TCGA-UP-A6WW-01A	HNSC	0.423256
TCGA-V7-A7HQ-01A	BRCA	0.295586
TCGA-VM-A8CF-01A	LGG	0.81075
TCGA-VP-A87K-01A	PRAD	0.148784
TCGA-VP-AA1N-01A	PRAD	0.147655
TCGA-VQ-A8E0-01A	STAD	0.801136
TCGA-VQ-A8E2-01A	STAD	0.660737
TCGA-VQ-A8P3-01A	STAD	0.667849
TCGA-VQ-A8P5-01A	STAD	0.472796
TCGA-VQ-A8PB-01A	STAD	0.647182
TCGA-VQ-A8PU-01A	STAD	0.779494
TCGA-VQ-A8PY-01A	STAD	0.80506
TCGA-VQ-A8PZ-01A	STAD	0.651986
TCGA-VQ-A91K-01A	STAD	0.67793
TCGA-VQ-A91Q-01A	STAD	0.78834
TCGA-VQ-A91V-01A	STAD	0.86552
TCGA-VQ-A91W-01A	STAD	0.737456
TCGA-VQ-A94R-01A	STAD	0.784499
TCGA-VQ-AA64-01A	STAD	0.768217
TCGA-VQ-AA6B-01A	STAD	0.716345
TCGA-VQ-AA6D-01A	STAD	0.657624
TCGA-VQ-AA6K-01A	STAD	0.772442
TCGA-VS-A8EG-01A	CESC	0.355632
TCGA-VS-A8EH-01A	CESC	0.891852
TCGA-VS-A8EI-01A	CESC	0.916793
TCGA-VS-A8EL-01A	CESC	0.8304
TCGA-VS-A8Q9-01A	CESC	0.490706
TCGA-VS-A8QF-01A	CESC	0.848787
TCGA-VS-A8QH-01A	CESC	0.471876
TCGA-VS-A94W-01A	CESC	0.85022
TCGA-VS-A94X-01A	CESC	0.837577
TCGA-VS-A94Z-01A	CESC	0.871632
TCGA-VS-A950-01A	CESC	0.522443
TCGA-VS-A954-01A	CESC	0.912663
TCGA-VS-A958-01A	CESC	0.851214
TCGA-VS-A959-01A	CESC	0.554057
TCGA-VS-A9U5-01A	CESC	0.848095
TCGA-VS-A9U6-01A	CESC	0.807028
TCGA-VS-A9U7-01A	CESC	0.869563
TCGA-VS-A9UB-01A	CESC	0.891485
TCGA-VS-A9UD-01A	CESC	0.895004
TCGA-VS-A9UI-01A	CESC	0.649761
TCGA-VS-A9UL-01A	CESC	0.484653
TCGA-VS-A9UM-01A	CESC	0.914213
TCGA-VS-A9UO-01A	CESC	0.833191
TCGA-VS-A9UP-01A	CESC	0.871728
TCGA-VS-A9UQ-01A	CESC	0.471234
TCGA-VS-A9UR-01A	CESC	0.82684
TCGA-VS-A9UU-01A	CESC	0.923857
TCGA-VS-A9UY-01A	CESC	0.866567
TCGA-VS-A9UZ-01A	CESC	0.378244
TCGA-VS-A9V0-01A	CESC	0.889643
TCGA-VS-A9V3-01A	CESC	0.858443
TCGA-VS-AA62-01A	CESC	0.79843
TCGA-VV-A829-01A	LGG	0.83201
TCGA-VV-A86M-01A	LGG	0.291716
TCGA-WH-A86K-01A	LGG	0.797511
TCGA-WL-A834-01A	CESC	0.30991
TCGA-WT-AB44-01A	BRCA	0.466738
TCGA-WX-AA44-01A	LIHC	0.38535
TCGA-X4-A8KQ-01A	PRAD	0.25616
TCGA-XJ-A9DI-01A	PRAD	0.265542
TCGA-XJ-A9DX-01A	PRAD	0.263147
TCGA-XK-AAIV-01A	PRAD	0.234126
TCGA-XX-A899-01A	BRCA	0.77491
TCGA-XX-A89A-01A	BRCA	0.702928
TCGA-ZF-AA4X-01A	BLCA	0.287228
TCGA-ZG-A8QZ-01A	PRAD	0.363921
TCGA-ZG-A9L1-01A	PRAD	0.273956
TCGA-ZG-A9LU-01A	PRAD	0.223287
TCGA-ZG-A9LZ-01A	PRAD	0.19362
TCGA-ZJ-A8QQ-01A	CESC	0.573571

## Sheet: 4i
Sample	Histology	Percent Contribution - Clinical
TCGA-A2-A0CO-01A	Infiltrating Lobular Carcinoma	0.864107
TCGA-A2-A0EW-01A	Infiltrating Lobular Carcinoma	0.400255
TCGA-A2-A3XT-01A	Infiltrating Ductal Carcinoma	0.743275
TCGA-A2-A3XV-01A	Infiltrating Ductal Carcinoma	0.647613
TCGA-A2-A3XW-01A	Infiltrating Ductal Carcinoma	0.829783
TCGA-A2-A4RY-01A	Infiltrating Lobular Carcinoma	0.838669
TCGA-A2-A4S1-01A	Metaplastic Carcinoma	0.348412
TCGA-A7-A3IZ-01A	Infiltrating Lobular Carcinoma	0.230457
TCGA-A7-A3J1-01A	Infiltrating Lobular Carcinoma	0.32538
TCGA-A7-A3RF-01A	Mucinous Carcinoma	0.378479
TCGA-A7-A425-01A	Infiltrating Lobular Carcinoma	0.412656
TCGA-A7-A426-01A	Infiltrating Lobular Carcinoma	0.456144
TCGA-A7-A4SB-01A	Infiltrating Lobular Carcinoma	0.74211
TCGA-A7-A4SC-01A	Infiltrating Lobular Carcinoma	0.474615
TCGA-A7-A4SF-01A	Infiltrating Ductal Carcinoma	0.646733
TCGA-A7-A5ZV-01A	Infiltrating Carcinoma NOS	0.825208
TCGA-A7-A5ZW-01A	Infiltrating Ductal Carcinoma	0.869733
TCGA-A7-A5ZX-01A	Infiltrating Lobular Carcinoma	0.887489
TCGA-A7-A6VW-01A	Infiltrating Ductal Carcinoma	0.763394
TCGA-A7-A6VX-01A	Infiltrating Ductal Carcinoma	0.81266
TCGA-A7-A6VY-01A	Infiltrating Ductal Carcinoma	0.833436
TCGA-A8-A06R-01A	Infiltrating Ductal Carcinoma	0.859644
TCGA-A8-A06Y-01A	Infiltrating Ductal Carcinoma	0.4067
TCGA-A8-A075-01A	Infiltrating Ductal Carcinoma	0.882702
TCGA-A8-A07C-01A	Infiltrating Ductal Carcinoma	0.879658
TCGA-A8-A07F-01A	Infiltrating Ductal Carcinoma	0.830549
TCGA-A8-A07G-01A	Infiltrating Ductal Carcinoma	0.874625
TCGA-A8-A07I-01A	Infiltrating Ductal Carcinoma	0.874892
TCGA-A8-A07J-01A	Infiltrating Ductal Carcinoma	0.887299
TCGA-A8-A07L-01A	Infiltrating Ductal Carcinoma	0.300641
TCGA-A8-A07O-01A	Infiltrating Ductal Carcinoma	0.537559
TCGA-A8-A07R-01A	Infiltrating Ductal Carcinoma	0.669817
TCGA-A8-A07S-01A	Mixed Histology (please specify)	0.302026
TCGA-A8-A086-01A	Infiltrating Ductal Carcinoma	0.844153
TCGA-A8-A08B-01A	Infiltrating Ductal Carcinoma	0.870779
TCGA-A8-A08C-01A	Infiltrating Ductal Carcinoma	0.870559
TCGA-A8-A08F-01A	Infiltrating Ductal Carcinoma	0.850121
TCGA-A8-A08G-01A	Infiltrating Ductal Carcinoma	0.865833
TCGA-A8-A08I-01A	Infiltrating Ductal Carcinoma	0.890708
TCGA-A8-A08P-01A	Infiltrating Ductal Carcinoma	0.90017
TCGA-A8-A08S-01A	Infiltrating Ductal Carcinoma	0.495357
TCGA-A8-A08X-01A	Infiltrating Ductal Carcinoma	0.870789
TCGA-A8-A092-01A	Infiltrating Ductal Carcinoma	0.783908
TCGA-A8-A093-01A	Infiltrating Ductal Carcinoma	0.616767
TCGA-A8-A095-01A	Infiltrating Ductal Carcinoma	0.847542
TCGA-A8-A097-01A	Infiltrating Ductal Carcinoma	0.700625
TCGA-A8-A099-01A	Infiltrating Ductal Carcinoma	0.71963
TCGA-A8-A09D-01A	Infiltrating Ductal Carcinoma	0.85092
TCGA-A8-A09E-01A	Infiltrating Ductal Carcinoma	0.486887
TCGA-A8-A09M-01A	Infiltrating Ductal Carcinoma	0.614145
TCGA-A8-A09R-01A	Infiltrating Ductal Carcinoma	0.55758
TCGA-A8-A09T-01A	Infiltrating Lobular Carcinoma	0.456202
TCGA-A8-A09V-01A	Infiltrating Lobular Carcinoma	0.666742
TCGA-A8-A0A6-01A	Infiltrating Lobular Carcinoma	0.76722
TCGA-A8-A0A9-01A	Infiltrating Ductal Carcinoma	0.340773
TCGA-AC-A23E-01A	Infiltrating Ductal Carcinoma	0.318942
TCGA-AC-A2B8-01A	Infiltrating Lobular Carcinoma	0.556086
TCGA-AC-A2BK-01A	Infiltrating Ductal Carcinoma	0.730139
TCGA-AC-A2FE-01A	Infiltrating Lobular Carcinoma	0.908404
TCGA-AC-A2FF-01A	Infiltrating Lobular Carcinoma	0.760837
TCGA-AC-A2FK-01A	Infiltrating Lobular Carcinoma	0.775641
TCGA-AC-A2QH-01A	Metaplastic Carcinoma	0.59621
TCGA-AC-A2QH-01B	Metaplastic Carcinoma	0.698683
TCGA-AC-A2QI-01A	Infiltrating Lobular Carcinoma	0.818126
TCGA-AC-A2QJ-01A	Metaplastic Carcinoma	0.772714
TCGA-AC-A3BB-01A	Infiltrating Lobular Carcinoma	0.773828
TCGA-AC-A3OD-01A	Infiltrating Lobular Carcinoma	0.475808
TCGA-AC-A3OD-01B	Infiltrating Lobular Carcinoma	0.478826
TCGA-AC-A3QP-01A	Infiltrating Lobular Carcinoma	0.519186
TCGA-AC-A3TM-01A	Infiltrating Lobular Carcinoma	0.578875
TCGA-AC-A3TN-01A	Infiltrating Lobular Carcinoma	0.308737
TCGA-AC-A3W5-01A	Infiltrating Lobular Carcinoma	0.749497
TCGA-AC-A3YI-01A	Infiltrating Lobular Carcinoma	0.870352
TCGA-AC-A5EH-01A	Infiltrating Ductal Carcinoma	0.56643
TCGA-AC-A5XU-01A	Infiltrating Ductal Carcinoma	0.502168
TCGA-AQ-A7U7-01A	Infiltrating Lobular Carcinoma	0.750742
TCGA-BH-A0AV-01A	Infiltrating Ductal Carcinoma	0.867794
TCGA-BH-A0B0-01A	Infiltrating Ductal Carcinoma	0.831158
TCGA-BH-A0B5-01A	Infiltrating Lobular Carcinoma	0.75575
TCGA-BH-A0B6-01A	Infiltrating Ductal Carcinoma	0.502173
TCGA-BH-A0B7-01A	Infiltrating Ductal Carcinoma	0.785322
TCGA-BH-A0BG-01A	Infiltrating Ductal Carcinoma	0.526304
TCGA-BH-A0BO-01A	Infiltrating Ductal Carcinoma	0.713525
TCGA-BH-A0BP-01A	Infiltrating Ductal Carcinoma	0.510374
TCGA-BH-A0BR-01A	Infiltrating Ductal Carcinoma	0.476045
TCGA-BH-A0BS-01A	Infiltrating Ductal Carcinoma	0.807205
TCGA-BH-A0BT-01A	Infiltrating Ductal Carcinoma	0.860052
TCGA-BH-A0BW-01A	Infiltrating Ductal Carcinoma	0.796081
TCGA-BH-A0BZ-01A	Infiltrating Ductal Carcinoma	0.725768
TCGA-BH-A0C3-01A	Mixed Histology (please specify)	0.768201
TCGA-BH-A0DE-01A	Infiltrating Ductal Carcinoma	0.726278
TCGA-BH-A0DG-01A	Infiltrating Ductal Carcinoma	0.819738
TCGA-BH-A0DI-01A	Infiltrating Ductal Carcinoma	0.846221
TCGA-BH-A0DL-01A	Other, specify	0.709673
TCGA-BH-A0DV-01A	Infiltrating Ductal Carcinoma	0.893232
TCGA-BH-A0DX-01A	Infiltrating Ductal Carcinoma	0.754699
TCGA-BH-A0E9-01B	Infiltrating Lobular Carcinoma	0.590024
TCGA-BH-A0EI-01A	Infiltrating Ductal Carcinoma	0.684747
TCGA-BH-A0H3-01A	Infiltrating Ductal Carcinoma	0.678745
TCGA-BH-A0W3-01A	Infiltrating Ductal Carcinoma	0.551004
TCGA-BH-A0W5-01A	Infiltrating Ductal Carcinoma	0.749265
TCGA-BH-A0W7-01A	Infiltrating Ductal Carcinoma	0.821401
TCGA-BH-A18F-01A	Infiltrating Ductal Carcinoma	0.823053
TCGA-BH-A18G-01A	Infiltrating Ductal Carcinoma	0.488771
TCGA-BH-A18H-01A	Infiltrating Ductal Carcinoma	0.826184
TCGA-BH-A1EV-01A	Infiltrating Ductal Carcinoma	0.752852
TCGA-BH-A201-01A	Infiltrating Ductal Carcinoma	0.714833
TCGA-BH-A202-01A	Infiltrating Ductal Carcinoma	0.821194
TCGA-BH-A42V-01A	Infiltrating Ductal Carcinoma	0.589628
TCGA-BH-A6R8-01A	Infiltrating Ductal Carcinoma	0.720798
TCGA-BH-A8FZ-01A	Infiltrating Lobular Carcinoma	0.372453
TCGA-D8-A3Z6-01A	Infiltrating Lobular Carcinoma	0.771626
TCGA-D8-A73X-01A	Other, specify	0.408932
TCGA-E2-A1L7-01A	Infiltrating Ductal Carcinoma	0.670979
TCGA-E2-A572-01A	Infiltrating Ductal Carcinoma	0.444443
TCGA-E2-A574-01A	Infiltrating Ductal Carcinoma	0.539881
TCGA-E2-A9RU-01A	Infiltrating Ductal Carcinoma	0.669303
TCGA-E9-A1R2-01A	Infiltrating Ductal Carcinoma	0.803003
TCGA-E9-A1RH-01A	Infiltrating Ductal Carcinoma	0.387635
TCGA-E9-A227-01A	Infiltrating Ductal Carcinoma	0.56305
TCGA-E9-A2JS-01A	Infiltrating Lobular Carcinoma	0.897274
TCGA-E9-A2JT-01A	Infiltrating Lobular Carcinoma	0.236025
TCGA-E9-A5UP-01A	Other, specify	0.311515
TCGA-E9-A6HE-01A	Infiltrating Lobular Carcinoma	0.805346
TCGA-EW-A3E8-01B	Infiltrating Lobular Carcinoma	0.375994
TCGA-EW-A423-01A	Infiltrating Lobular Carcinoma	0.297971
TCGA-EW-A424-01A	Infiltrating Lobular Carcinoma	0.916317
TCGA-GM-A2DA-01A	Infiltrating Ductal Carcinoma	0.952532
TCGA-GM-A2DB-01A	Infiltrating Ductal Carcinoma	0.895098
TCGA-GM-A2DC-01A	Infiltrating Ductal Carcinoma	0.818755
TCGA-GM-A2DF-01A	Infiltrating Ductal Carcinoma	0.864364
TCGA-GM-A2DK-01A	Infiltrating Ductal Carcinoma	0.728846
TCGA-GM-A2DL-01A	Infiltrating Ductal Carcinoma	0.619549
TCGA-GM-A2DM-01A	Infiltrating Ductal Carcinoma	0.86737
TCGA-GM-A2DO-01A	Infiltrating Lobular Carcinoma	0.395714
TCGA-GM-A3NY-01A	Infiltrating Lobular Carcinoma	0.580159
TCGA-GM-A3XL-01A	Infiltrating Ductal Carcinoma	0.860803
TCGA-GM-A3XN-01A	Infiltrating Lobular Carcinoma	0.90053
TCGA-GM-A4E0-01A	Infiltrating Lobular Carcinoma	0.794654
TCGA-LL-A441-01A	Infiltrating Ductal Carcinoma	0.821101
TCGA-LL-A5YO-01A	Infiltrating Ductal Carcinoma	0.863516
TCGA-LL-A73Z-01A	Infiltrating Ductal Carcinoma	0.859917
TCGA-LL-A7SZ-01A	Infiltrating Ductal Carcinoma	0.745163
TCGA-LL-A8F5-01A	Infiltrating Ductal Carcinoma	0.677057
TCGA-LL-A9Q3-01A	Infiltrating Lobular Carcinoma	0.464565
TCGA-LQ-A4E4-01A	Infiltrating Lobular Carcinoma	0.370491
TCGA-MS-A51U-01A	Infiltrating Lobular Carcinoma	0.783023
TCGA-OL-A5D7-01A	Infiltrating Ductal Carcinoma	0.730604
TCGA-OL-A5RW-01A	Infiltrating Ductal Carcinoma	0.882717
TCGA-OL-A66H-01A	Mucinous Carcinoma	0.367694
TCGA-OL-A66I-01A	Infiltrating Ductal Carcinoma	0.914795
TCGA-OL-A66L-01A	Infiltrating Ductal Carcinoma	0.525497
TCGA-OL-A66N-01A	Infiltrating Lobular Carcinoma	0.254806
TCGA-OL-A66O-01A	Infiltrating Ductal Carcinoma	0.834456
TCGA-OL-A6VO-01A	Infiltrating Ductal Carcinoma	0.819907
TCGA-PE-A5DD-01A	Infiltrating Lobular Carcinoma	0.62031
TCGA-PE-A5DE-01A	Infiltrating Lobular Carcinoma	0.747393
TCGA-S3-A6ZG-01A	Mixed Histology (please specify)	0.659422
TCGA-S3-AA11-01A	Infiltrating Ductal Carcinoma	0.467424
TCGA-S3-AA14-01A	Infiltrating Ductal Carcinoma	0.802746
TCGA-S3-AA15-01A	Infiltrating Ductal Carcinoma	0.902403
TCGA-S3-AA17-01A	Infiltrating Ductal Carcinoma	0.64919
TCGA-V7-A7HQ-01A	Infiltrating Ductal Carcinoma	0.295586
TCGA-WT-AB44-01A	Infiltrating Lobular Carcinoma	0.466738
TCGA-XX-A899-01A	Infiltrating Lobular Carcinoma	0.77491
TCGA-XX-A89A-01A	Infiltrating Lobular Carcinoma	0.702928

## Sheet: 4j
Sample	Clinical Subgroup	Meta-Learner Weight
TCGA-05-4424-01A	Medium	0.597007
TCGA-05-5428-01A	High	0.831043
TCGA-15-1444-01A	Low	0.317114
TCGA-2A-A8VT-01A	Low	0.372257
TCGA-2E-A9G8-01A	Medium	0.666633
TCGA-2W-A8YY-01A	High	0.806524
TCGA-33-AASI-01A	Medium	0.613039
TCGA-3M-AB46-01A	High	0.770863
TCGA-3M-AB47-01A	High	0.840992
TCGA-43-A475-01A	High	0.834418
TCGA-49-AAR4-01A	High	0.672347
TCGA-4J-AA1J-01A	Medium	0.635562
TCGA-50-6592-01A	Low	0.683332
TCGA-50-6593-01A	Medium	0.621613
TCGA-50-6595-01A	High	0.701525
TCGA-50-6673-01A	Medium	0.673014
TCGA-50-8460-01A	Medium	0.509986
TCGA-52-7812-01A	Medium	0.55471
TCGA-55-6970-01A	High	0.79939
TCGA-55-6981-01A	Low	0.603949
TCGA-55-7911-01A	Medium	0.565781
TCGA-55-A48Z-01A	High	0.709872
TCGA-56-7579-01A	Medium	0.548408
TCGA-56-7730-01A	Low	0.601775
TCGA-56-8308-01A	Medium	0.601593
TCGA-56-A4BY-01A	Low	0.666052
TCGA-56-A62T-01A	Medium	0.723176
TCGA-5S-A9Q8-01A	Medium	0.689854
TCGA-66-2757-01A	Medium	0.659197
TCGA-66-2759-01A	Medium	0.661608
TCGA-66-2778-01A	High	0.799108
TCGA-66-2783-01A	High	0.840434
TCGA-66-2794-01A	Medium	0.635653
TCGA-71-6725-01A	High	0.774126
TCGA-73-A9RS-01A	Medium	0.385645
TCGA-78-8660-01A	Medium	0.665191
TCGA-86-7955-01A	High	0.815451
TCGA-86-8279-01A	High	0.869701
TCGA-86-A4P8-01A	High	0.814198
TCGA-A2-A0CO-01A	High	0.732222
TCGA-A2-A0EW-01A	Low	0.692751
TCGA-A2-A3XT-01A	High	0.653845
TCGA-A2-A3XV-01A	Medium	0.654166
TCGA-A2-A3XW-01A	High	0.863946
TCGA-A2-A4RY-01A	High	0.808635
TCGA-A2-A4S1-01A	Low	0.659402
TCGA-A5-A1OH-01A	Medium	0.592905
TCGA-A5-AB3J-01A	Medium	0.607508
TCGA-A7-A3IZ-01A	Low	0.451493
TCGA-A7-A3J1-01A	Low	0.564256
TCGA-A7-A3RF-01A	Low	0.398604
TCGA-A7-A425-01A	Low	0.654273
TCGA-A7-A426-01A	Medium	0.484898
TCGA-A7-A4SB-01A	High	0.727006
TCGA-A7-A4SC-01A	Medium	0.673512
TCGA-A7-A4SF-01A	Medium	0.629534
TCGA-A7-A5ZV-01A	High	0.786094
TCGA-A7-A5ZW-01A	High	0.888405
TCGA-A7-A5ZX-01A	High	0.893798
TCGA-A7-A6VW-01A	High	0.750136
TCGA-A7-A6VX-01A	High	0.837968
TCGA-A7-A6VY-01A	High	0.854001
TCGA-A8-A06R-01A	High	0.859371
TCGA-A8-A06Y-01A	Low	0.576193
TCGA-A8-A075-01A	High	0.861412
TCGA-A8-A07C-01A	High	0.846591
TCGA-A8-A07F-01A	High	0.806287
TCGA-A8-A07G-01A	High	0.876198
TCGA-A8-A07I-01A	High	0.870565
TCGA-A8-A07J-01A	High	0.870648
TCGA-A8-A07L-01A	Low	0.386514
TCGA-A8-A07O-01A	Medium	0.624124
TCGA-A8-A07R-01A	Medium	0.596785
TCGA-A8-A07S-01A	Low	0.518351
TCGA-A8-A086-01A	High	0.824253
TCGA-A8-A08B-01A	High	0.849377
TCGA-A8-A08C-01A	High	0.864073
TCGA-A8-A08F-01A	High	0.862917
TCGA-A8-A08G-01A	High	0.885678
TCGA-A8-A08I-01A	High	0.855517
TCGA-A8-A08P-01A	High	0.892746
TCGA-A8-A08S-01A	Medium	0.593666
TCGA-A8-A08X-01A	High	0.862952
TCGA-A8-A092-01A	High	0.806737
TCGA-A8-A093-01A	Medium	0.712592
TCGA-A8-A095-01A	High	0.83341
TCGA-A8-A097-01A	High	0.750058
TCGA-A8-A099-01A	High	0.77879
TCGA-A8-A09D-01A	High	0.849128
TCGA-A8-A09E-01A	Medium	0.619092
TCGA-A8-A09M-01A	Medium	0.669821
TCGA-A8-A09R-01A	Medium	0.613198
TCGA-A8-A09T-01A	Medium	0.626589
TCGA-A8-A09V-01A	Medium	0.777055
TCGA-A8-A0A6-01A	High	0.782073
TCGA-A8-A0A9-01A	Low	0.450265
TCGA-AA-3713-01A	Medium	0.613114
TCGA-AA-3844-01A	High	0.652789
TCGA-AA-A01R-01A	Medium	0.5753
TCGA-AC-A23E-01A	Low	0.476109
TCGA-AC-A2B8-01A	Medium	0.638019
TCGA-AC-A2BK-01A	High	0.768498
TCGA-AC-A2FE-01A	High	0.766799
TCGA-AC-A2FF-01A	High	0.817416
TCGA-AC-A2FK-01A	High	0.827873
TCGA-AC-A2QH-01A	Medium	0.676221
TCGA-AC-A2QH-01B	High	0.698795
TCGA-AC-A2QI-01A	High	0.736952
TCGA-AC-A2QJ-01A	High	0.6039
TCGA-AC-A3BB-01A	High	0.769453
TCGA-AC-A3OD-01A	Medium	0.690659
TCGA-AC-A3OD-01B	Medium	0.626178
TCGA-AC-A3QP-01A	Medium	0.581422
TCGA-AC-A3TM-01A	Medium	0.636368
TCGA-AC-A3TN-01A	Low	0.488862
TCGA-AC-A3W5-01A	High	0.787181
TCGA-AC-A3YI-01A	High	0.841169
TCGA-AC-A5EH-01A	Medium	0.644284
TCGA-AC-A5XU-01A	Medium	0.537409
TCGA-AF-A56N-01A	Medium	0.631168
TCGA-AG-3591-01A	Low	0.652013
TCGA-AG-3593-01A	High	0.767
TCGA-AG-3600-01A	Medium	0.717227
TCGA-AG-3885-01A	Low	0.565386
TCGA-AG-3894-01A	Medium	0.68078
TCGA-AG-4022-01A	High	0.778327
TCGA-AG-A00C-01A	Medium	0.774003
TCGA-AG-A00H-01A	Medium	0.663592
TCGA-AG-A01L-01A	High	0.789045
TCGA-AG-A01W-01A	Medium	0.6246
TCGA-AG-A01Y-01A	Medium	0.735668
TCGA-AG-A02N-01A	Low	0.591199
TCGA-AG-A032-01A	Low	0.537555
TCGA-AG-A036-01A	Medium	0.726461
TCGA-AJ-A23M-01A	Medium	0.75071
TCGA-AJ-A23N-01A	High	0.715414
TCGA-AJ-A2QK-01A	Medium	0.653418
TCGA-AJ-A2QM-01A	Medium	0.454223
TCGA-AJ-A3BD-01A	Medium	0.567455
TCGA-AJ-A3BF-01A	High	0.744809
TCGA-AJ-A3BG-01A	Low	0.468534
TCGA-AJ-A3BK-01A	Low	0.507348
TCGA-AJ-A3EK-01A	Low	0.406858
TCGA-AJ-A3I9-01A	Medium	0.441831
TCGA-AJ-A3NF-01A	Medium	0.665409
TCGA-AJ-A3NG-01A	Low	0.45278
TCGA-AJ-A3OJ-01A	Medium	0.718312
TCGA-AJ-A3OK-01A	Medium	0.605973
TCGA-AJ-A3QS-01A	High	0.78905
TCGA-AJ-A3TW-01A	Medium	0.540897
TCGA-AP-A5FX-01A	Medium	0.673064
TCGA-AQ-A7U7-01A	High	0.816829
TCGA-BA-A4IF-01A	High	0.868029
TCGA-BA-A4IH-01A	High	0.862736
TCGA-BA-A6D8-01A	High	0.879506
TCGA-BA-A6DA-01A	High	0.851709
TCGA-BA-A6DD-01A	High	0.775278
TCGA-BA-A6DG-01A	Medium	0.661811
TCGA-BA-A6DI-01A	High	0.824813
TCGA-BA-A6DJ-01A	High	0.890525
TCGA-BB-A5HU-01A	High	0.845645
TCGA-BB-A5HY-01A	High	0.799589
TCGA-BB-A5HZ-01A	High	0.784031
TCGA-BB-A6UO-01A	Medium	0.673028
TCGA-BG-A0MH-01A	Medium	0.562862
TCGA-BG-A0MK-01A	Low	0.383832
TCGA-BG-A0VX-01A	Low	0.388862
TCGA-BG-A2AE-01A	Medium	0.600457
TCGA-BG-A2L7-01A	Low	0.491376
TCGA-BG-A3EW-01A	Low	0.566823
TCGA-BG-A3PP-01A	High	0.588741
TCGA-BH-A0AV-01A	High	0.878528
TCGA-BH-A0B0-01A	High	0.839191
TCGA-BH-A0B5-01A	High	0.796731
TCGA-BH-A0B6-01A	Medium	0.643679
TCGA-BH-A0B7-01A	High	0.748574
TCGA-BH-A0BG-01A	Medium	0.614662
TCGA-BH-A0BO-01A	High	0.767046
TCGA-BH-A0BP-01A	Medium	0.625293
TCGA-BH-A0BR-01A	Medium	0.634567
TCGA-BH-A0BS-01A	High	0.792663
TCGA-BH-A0BT-01A	High	0.858411
TCGA-BH-A0BW-01A	High	0.80534
TCGA-BH-A0BZ-01A	High	0.744501
TCGA-BH-A0C3-01A	High	0.77867
TCGA-BH-A0DE-01A	High	0.726025
TCGA-BH-A0DG-01A	High	0.821412
TCGA-BH-A0DI-01A	High	0.833717
TCGA-BH-A0DL-01A	High	0.753288
TCGA-BH-A0DV-01A	High	0.893979
TCGA-BH-A0DX-01A	High	0.799368
TCGA-BH-A0E9-01B	Medium	0.700404
TCGA-BH-A0EI-01A	High	0.692421
TCGA-BH-A0H3-01A	High	0.745052
TCGA-BH-A0W3-01A	Medium	0.64564
TCGA-BH-A0W5-01A	High	0.737312
TCGA-BH-A0W7-01A	High	0.860946
TCGA-BH-A18F-01A	High	0.850319
TCGA-BH-A18G-01A	Medium	0.567292
TCGA-BH-A18H-01A	High	0.843422
TCGA-BH-A1EV-01A	High	0.821398
TCGA-BH-A201-01A	High	0.744071
TCGA-BH-A202-01A	High	0.861869
TCGA-BH-A42V-01A	Medium	0.671658
TCGA-BH-A6R8-01A	High	0.767852
TCGA-BH-A8FZ-01A	Low	0.559736
TCGA-BJ-A18Z-01A	Low	0.3521
TCGA-BJ-A28Z-01A	Low	0.544193
TCGA-BJ-A290-01A	Low	0.445735
TCGA-BJ-A2N7-01A	Medium	0.525244
TCGA-BJ-A3PT-01A	Medium	0.514292
TCGA-BJ-A3PU-01A	Low	0.541627
TCGA-BJ-A45C-01A	Medium	0.533618
TCGA-BJ-A45F-01A	Medium	0.642845
TCGA-BJ-A45G-01A	Low	0.434263
TCGA-BJ-A45H-01A	Low	0.494554
TCGA-BJ-A45I-01A	Low	0.374781
TCGA-BJ-A45J-01A	Medium	0.60114
TCGA-BJ-A4O8-01A	Medium	0.51616
TCGA-BK-A56F-01A	Low	0.557231
TCGA-BK-A6W4-01A	Low	0.495481
TCGA-C5-A1BQ-01C	High	0.837398
TCGA-C5-A2LZ-01A	Low	0.608216
TCGA-CF-A27C-01A	Low	0.541739
TCGA-CF-A3MF-01A	Low	0.491488
TCGA-CF-A3MH-01A	Low	0.524782
TCGA-CF-A47S-01A	Medium	0.548555
TCGA-CG-4444-01A	High	0.838848
TCGA-CG-4477-01A	High	0.832468
TCGA-CN-6998-01A	High	0.620884
TCGA-CN-A498-01A	High	0.642609
TCGA-CN-A49A-01A	Medium	0.665569
TCGA-CN-A49B-01A	Medium	0.555105
TCGA-CN-A49C-01A	Medium	0.55255
TCGA-CN-A63T-01A	High	0.848748
TCGA-CN-A63U-01A	Low	0.598321
TCGA-CN-A63W-01A	High	0.875776
TCGA-CN-A641-01A	High	0.869305
TCGA-CN-A6UY-01A	Medium	0.596817
TCGA-CN-A6V3-01A	High	0.816715
TCGA-CN-A6V6-01A	High	0.858047
TCGA-CN-A6V7-01A	High	0.85935
TCGA-CQ-7071-01A	Medium	0.566173
TCGA-CQ-7072-01A	Medium	0.616197
TCGA-CQ-A4C9-01A	Medium	0.662583
TCGA-CQ-A4CD-01A	Medium	0.58316
TCGA-CQ-A4CH-01A	High	0.878243
TCGA-CQ-A4CI-01A	Medium	0.616693
TCGA-CR-6491-01A	Medium	0.611405
TCGA-CR-6493-01A	Medium	0.572968
TCGA-CR-7390-01A	High	0.770489
TCGA-CR-7392-01A	Medium	0.67296
TCGA-CR-7393-01A	High	0.679055
TCGA-CR-7394-01A	Medium	0.60468
TCGA-CR-7397-01A	High	0.706356
TCGA-CV-5966-01A	Low	0.500991
TCGA-CV-5973-01A	Medium	0.664324
TCGA-CV-5977-01A	Low	0.503376
TCGA-CV-6936-01A	Medium	0.59058
TCGA-CV-6941-01A	Low	0.547351
TCGA-CV-6950-01A	Medium	0.549223
TCGA-CV-6954-01A	Medium	0.599088
TCGA-CV-6959-01A	Low	0.683779
TCGA-CV-7090-01A	Low	0.481547
TCGA-CV-7235-01A	Low	0.557427
TCGA-CV-7238-01A	Low	0.445001
TCGA-CV-7250-01A	Low	0.488532
TCGA-CV-7252-01A	Medium	0.707683
TCGA-CV-7422-01A	Medium	0.590674
TCGA-CV-7429-01A	Low	0.624795
TCGA-CV-7435-01A	Low	0.595304
TCGA-CV-A45R-01A	Medium	0.747827
TCGA-CV-A45U-01A	Medium	0.674493
TCGA-CV-A45X-01A	Low	0.618066
TCGA-CV-A45Y-01A	High	0.832335
TCGA-CV-A45Z-01A	Medium	0.626432
TCGA-CV-A460-01A	Medium	0.579936
TCGA-CV-A461-01A	Low	0.617113
TCGA-CV-A468-01A	Medium	0.715408
TCGA-CV-A6JD-01A	Medium	0.575555
TCGA-CV-A6JN-01A	Medium	0.628291
TCGA-CV-A6JO-01B	Medium	0.593731
TCGA-CV-A6JU-01A	Medium	0.651683
TCGA-CV-A6JY-01A	Medium	0.712441
TCGA-CV-A6K1-01A	Medium	0.620286
TCGA-CV-A6K2-01A	Medium	0.635742
TCGA-CX-A4AQ-01A	Medium	0.649312
TCGA-D1-A3DH-01A	Low	0.487553
TCGA-D6-A6EK-01A	Medium	0.576277
TCGA-D6-A6EM-01A	Medium	0.631328
TCGA-D6-A6EN-01A	Medium	0.562129
TCGA-D6-A6EO-01A	Medium	0.652689
TCGA-D6-A6EQ-01A	Low	0.563995
TCGA-D6-A6ES-01A	Medium	0.719449
TCGA-D6-A74Q-01A	Medium	0.690334
TCGA-D7-8574-01A	Medium	0.758057
TCGA-D7-8579-01A	Medium	0.747121
TCGA-D7-A4YY-01A	Medium	0.630739
TCGA-D7-A4Z0-01A	Low	0.714417
TCGA-D7-A748-01A	High	0.853445
TCGA-D8-A3Z6-01A	High	0.583839
TCGA-D8-A73X-01A	Low	0.586597
TCGA-DB-A4XA-01A	Low	0.235049
TCGA-DB-A4XB-01A	High	0.793122
TCGA-DB-A4XC-01A	Low	0.426758
TCGA-DB-A4XD-01A	High	0.769001
TCGA-DB-A4XE-01A	Low	0.405918
TCGA-DB-A4XF-01A	High	0.837718
TCGA-DB-A64O-01A	High	0.727237
TCGA-DB-A64W-01A	High	0.780961
TCGA-DB-A64X-01A	High	0.865772
TCGA-DB-A75K-01A	Medium	0.508247
TCGA-DB-A75L-01A	Low	0.430955
TCGA-DB-A75M-01A	Low	0.290799
TCGA-DE-A0XZ-01A	Medium	0.665731
TCGA-DE-A2OL-01A	Low	0.567752
TCGA-DE-A3KN-01A	Low	0.481399
TCGA-DE-A4M8-01A	Medium	0.62148
TCGA-DE-A4M9-01A	Medium	0.641703
TCGA-DE-A4MA-01A	Medium	0.584509
TCGA-DE-A4MB-01A	Medium	0.482511
TCGA-DE-A4MC-01A	Low	0.417415
TCGA-DE-A4MD-01A	Low	0.507034
TCGA-DE-A69J-01A	Medium	0.669339
TCGA-DE-A69K-01A	Medium	0.489754
TCGA-DF-A2KS-01A	Low	0.643645
TCGA-DH-A66B-01A	High	0.8116
TCGA-DH-A66D-01A	High	0.834999
TCGA-DH-A66G-01A	Medium	0.665555
TCGA-DH-A7UR-01A	Medium	0.620327
TCGA-DH-A7UT-01A	High	0.798639
TCGA-DH-A7UU-01A	High	0.829484
TCGA-DH-A7UV-01A	High	0.824342
TCGA-DI-A2QY-01A	Medium	0.592287
TCGA-DJ-A13U-01A	Low	0.435265
TCGA-DJ-A13V-01A	Medium	0.588055
TCGA-DJ-A1QH-01A	Low	0.462222
TCGA-DJ-A1QO-01A	Medium	0.759255
TCGA-DJ-A2PQ-01A	Medium	0.608254
TCGA-DJ-A2PS-01A	Low	0.401579
TCGA-DJ-A2PT-01A	Medium	0.521521
TCGA-DJ-A2PW-01A	Low	0.458091
TCGA-DJ-A2Q1-01A	Medium	0.667499
TCGA-DJ-A2Q3-01A	Low	0.338178
TCGA-DJ-A2Q5-01A	Medium	0.654145
TCGA-DJ-A2Q6-01A	Medium	0.587846
TCGA-DJ-A2Q9-01A	Low	0.423939
TCGA-DJ-A2QB-01A	Medium	0.61812
TCGA-DJ-A3UO-01A	Low	0.524896
TCGA-DJ-A3UP-01A	Medium	0.588885
TCGA-DJ-A3UQ-01A	Low	0.352046
TCGA-DJ-A3UU-01A	Medium	0.686794
TCGA-DJ-A3V0-01A	Low	0.438927
TCGA-DJ-A3V4-01A	Low	0.521328
TCGA-DJ-A3V5-01A	Low	0.185221
TCGA-DJ-A3V6-01A	Low	0.426415
TCGA-DJ-A3V7-01A	Low	0.359896
TCGA-DJ-A3V8-01A	Low	0.332096
TCGA-DJ-A3V9-01A	Medium	0.678208
TCGA-DJ-A3VB-01A	Medium	0.502832
TCGA-DJ-A3VD-01A	Medium	0.648176
TCGA-DJ-A3VF-01A	Low	0.428206
TCGA-DJ-A3VJ-01A	Medium	0.521825
TCGA-DJ-A3VK-01A	Low	0.561311
TCGA-DJ-A3VM-01A	Medium	0.679279
TCGA-DJ-A4UP-01A	Medium	0.597102
TCGA-DJ-A4UQ-01A	Low	0.407339
TCGA-DJ-A4UR-01A	Medium	0.572003
TCGA-DJ-A4UW-01A	Medium	0.711834
TCGA-DJ-A4V5-01A	Medium	0.631018
TCGA-DK-AA6T-01A	Low	0.414856
TCGA-DK-AA6W-01A	Medium	0.562457
TCGA-DS-A5RQ-01A	High	0.884599
TCGA-DS-A7WF-01A	High	0.717444
TCGA-DS-A7WH-01A	High	0.876107
TCGA-DS-A7WI-01A	High	0.856728
TCGA-DU-8158-01A	Low	0.455792
TCGA-DU-8161-01A	High	0.713671
TCGA-DU-8162-01A	High	0.833655
TCGA-DU-8163-01A	High	0.85771
TCGA-DU-8165-01A	High	0.901549
TCGA-DU-8166-01A	High	0.844125
TCGA-DU-8167-01A	Low	0.38799
TCGA-DU-8168-01A	High	0.839319
TCGA-DU-A5TP-01A	Medium	0.546994
TCGA-DU-A5TR-01A	Low	0.41383
TCGA-DU-A5TS-01A	High	0.83234
TCGA-DU-A5TT-01A	Low	0.291034
TCGA-DU-A5TU-01A	High	0.828046
TCGA-DU-A5TY-01A	High	0.821473
TCGA-DU-A6S7-01A	High	0.800441
TCGA-DU-A76K-01A	Medium	0.574645
TCGA-DU-A76L-01A	High	0.822349
TCGA-DU-A76O-01A	High	0.808069
TCGA-DU-A76R-01A	High	0.742808
TCGA-DU-A7T8-01A	High	0.826392
TCGA-DU-A7TA-01A	High	0.840592
TCGA-DU-A7TB-01A	High	0.75134
TCGA-DU-A7TD-01A	High	0.76553
TCGA-DU-A7TI-01A	Medium	0.592027
TCGA-E1-A7YD-01A	Low	0.393663
TCGA-E1-A7YE-01A	High	0.737509
TCGA-E1-A7YJ-01A	High	0.821815
TCGA-E1-A7YL-01A	High	0.691442
TCGA-E1-A7YM-01A	Medium	0.664911
TCGA-E1-A7YV-01A	Medium	0.647903
TCGA-E1-A7YW-01A	Medium	0.678822
TCGA-E1-A7YY-01A	High	0.830971
TCGA-E1-A7Z2-01A	Medium	0.598286
TCGA-E1-A7Z3-01A	Low	0.387493
TCGA-E1-A7Z4-01A	High	0.786867
TCGA-E1-A7Z6-01A	High	0.778737
TCGA-E2-A1L7-01A	Medium	0.786351
TCGA-E2-A572-01A	Medium	0.530467
TCGA-E2-A574-01A	Medium	0.607245
TCGA-E2-A9RU-01A	Medium	0.653775
TCGA-E3-A3DY-01A	Low	0.485195
TCGA-E3-A3DZ-01A	Low	0.467317
TCGA-E3-A3E2-01A	Medium	0.620999
TCGA-E3-A3E3-01A	Low	0.297059
TCGA-E3-A3E5-01A	Medium	0.566761
TCGA-E6-A2P9-01A	Low	0.512943
TCGA-E7-A3Y1-01A	Low	0.544049
TCGA-E8-A3X7-01A	Low	0.380911
TCGA-E8-A419-01A	Medium	0.613419
TCGA-E8-A44M-01A	Medium	0.623774
TCGA-E9-A1R2-01A	High	0.805512
TCGA-E9-A1RH-01A	Low	0.595755
TCGA-E9-A227-01A	Medium	0.623904
TCGA-E9-A2JS-01A	High	0.878847
TCGA-E9-A2JT-01A	Low	0.614206
TCGA-E9-A5UP-01A	Low	0.543633
TCGA-E9-A6HE-01A	High	0.830067
TCGA-EA-A3QD-01A	High	0.857225
TCGA-EA-A3Y4-01A	Medium	0.634977
TCGA-EA-A439-01A	Low	0.581307
TCGA-EA-A43B-01A	High	0.876718
TCGA-EA-A44S-01A	Medium	0.705585
TCGA-EA-A4BA-01A	High	0.850009
TCGA-EA-A5FO-01A	Medium	0.516181
TCGA-EA-A5O9-01A	Medium	0.691339
TCGA-EB-A6QZ-01A	Low	0.555321
TCGA-ED-A459-01A	Low	0.528114
TCGA-EJ-A65F-01A	Low	0.271871
TCGA-EL-A3H4-01A	Medium	0.546083
TCGA-EL-A3T3-01A	Medium	0.634242
TCGA-EL-A3T6-01A	Medium	0.576558
TCGA-EL-A3TB-01A	Medium	0.556855
TCGA-EL-A4JW-01A	Medium	0.502116
TCGA-EM-A1YA-01A	Medium	0.549265
TCGA-EM-A1YB-01A	Medium	0.589118
TCGA-EM-A1YC-01A	Low	0.519378
TCGA-EM-A22J-01A	Medium	0.578636
TCGA-EM-A22K-01A	Medium	0.674041
TCGA-EM-A22O-01A	Low	0.316478
TCGA-EM-A22P-01A	Medium	0.745588
TCGA-EM-A2CS-01A	Low	0.588944
TCGA-EM-A2OV-01A	Low	0.542792
TCGA-EM-A2OX-01A	Medium	0.665217
TCGA-EM-A2OY-01A	Medium	0.568705
TCGA-EM-A2P0-01A	Medium	0.675991
TCGA-EM-A2P1-01A	Medium	0.71965
TCGA-EM-A3AJ-01A	Medium	0.614732
TCGA-EM-A3AN-01A	Low	0.50162
TCGA-EM-A3AR-01A	Low	0.504784
TCGA-EM-A3FQ-01A	Low	0.435465
TCGA-EM-A3O3-01A	Medium	0.421956
TCGA-EM-A3O6-01A	Medium	0.598989
TCGA-EM-A3ST-01A	Medium	0.605173
TCGA-EM-A4FF-01A	Medium	0.618914
TCGA-EM-A4FH-01A	Low	0.573341
TCGA-EM-A4FN-01A	Low	0.50499
TCGA-EM-A4FO-01A	Medium	0.529815
TCGA-EM-A4FQ-01A	Medium	0.587373
TCGA-EM-A4FR-01A	Medium	0.609878
TCGA-EM-A4FU-01A	Medium	0.633244
TCGA-EO-A1Y7-01A	Medium	0.570856
TCGA-EO-A22Y-01A	Low	0.494333
TCGA-EO-A2CG-01A	Low	0.523255
TCGA-EO-A3AV-01A	Medium	0.655436
TCGA-EO-A3B1-01A	High	0.778442
TCGA-EO-A3KU-01A	Medium	0.604884
TCGA-EQ-A4SO-01A	Medium	0.625545
TCGA-ET-A39J-01A	High	0.769349
TCGA-ET-A39K-01A	Low	0.379014
TCGA-ET-A39M-01A	Medium	0.69167
TCGA-ET-A39N-01A	Medium	0.533392
TCGA-ET-A39P-01A	Low	0.445396
TCGA-ET-A3BS-01A	Medium	0.494227
TCGA-ET-A3BT-01A	Low	0.466668
TCGA-ET-A3BV-01A	Medium	0.633607
TCGA-ET-A3DO-01A	Medium	0.560104
TCGA-ET-A3DU-01A	Medium	0.605112
TCGA-ET-A3DV-01A	Medium	0.572883
TCGA-ET-A3DW-01A	Low	0.421717
TCGA-EW-A3E8-01B	Low	0.52592
TCGA-EW-A423-01A	Low	0.488624
TCGA-EW-A424-01A	High	0.888084
TCGA-EX-A3L1-01A	High	0.856077
TCGA-EX-A449-01A	High	0.77781
TCGA-EY-A3L3-01A	Medium	0.619753
TCGA-EY-A4KR-01A	High	0.568019
TCGA-EY-A547-01A	Low	0.508757
TCGA-EY-A549-01A	Low	0.470515
TCGA-EY-A54A-01A	Medium	0.666094
TCGA-F1-A448-01A	High	0.80042
TCGA-F7-7848-01A	Medium	0.62101
TCGA-F7-A50G-01A	Medium	0.56149
TCGA-F7-A50J-01A	High	0.78145
TCGA-F7-A61S-01A	Medium	0.683235
TCGA-F7-A623-01A	Medium	0.712818
TCGA-F7-A624-01A	Low	0.558122
TCGA-FA-A86F-01A	Low	0.423179
TCGA-FC-A4JI-01A	Low	0.361202
TCGA-FE-A22Z-01A	Medium	0.651119
TCGA-FE-A3PA-01A	Medium	0.529309
TCGA-FE-A3PB-01A	Medium	0.554398
TCGA-FE-A3PD-01A	Medium	0.609981
TCGA-FG-8185-01A	High	0.810038
TCGA-FG-8186-01A	Low	0.352826
TCGA-FG-8189-01B	High	0.80557
TCGA-FG-8191-01A	High	0.784601
TCGA-FG-A4MW-01A	High	0.807921
TCGA-FG-A4MX-01A	Medium	0.55032
TCGA-FG-A4MY-01A	Low	0.370938
TCGA-FG-A6IZ-01A	Low	0.483359
TCGA-FG-A6J1-01A	Low	0.474634
TCGA-FG-A6J3-01A	High	0.815794
TCGA-FG-A70Y-01A	High	0.83086
TCGA-FG-A70Z-01A	Low	0.344186
TCGA-FG-A711-01A	Medium	0.655966
TCGA-FG-A87Q-01A	Low	0.335616
TCGA-FK-A3S3-01A	Medium	0.615216
TCGA-FK-A3SE-01A	Medium	0.617035
TCGA-FK-A3SH-01A	Medium	0.61317
TCGA-FN-7833-01A	Medium	0.501502
TCGA-FP-7829-01A	High	0.767524
TCGA-FP-8209-01A	High	0.788301
TCGA-FP-8210-01A	High	0.784433
TCGA-FP-8211-01A	Low	0.539053
TCGA-FP-A4BE-01A	High	0.822356
TCGA-FP-A9TM-01A	High	0.807745
TCGA-FU-A23L-01A	High	0.870226
TCGA-FU-A3EO-01A	Medium	0.713756
TCGA-FU-A3HY-01A	High	0.828646
TCGA-FU-A3HZ-01A	High	0.818932
TCGA-FU-A3WB-01A	High	0.86313
TCGA-FU-A40J-01A	Medium	0.641513
TCGA-FU-A5XV-01A	Medium	0.639146
TCGA-FY-A3I4-01A	Medium	0.644663
TCGA-FY-A3NP-01A	Medium	0.604225
TCGA-FY-A3ON-01A	Medium	0.637712
TCGA-FY-A3R8-01A	Low	0.487203
TCGA-FY-A3RA-01A	Medium	0.639596
TCGA-FY-A3W9-01A	Medium	0.63313
TCGA-FY-A3YR-01A	Low	0.403053
TCGA-FY-A40K-01A	Medium	0.644693
TCGA-FY-A40L-01A	Medium	0.483108
TCGA-FY-A40M-01A	Medium	0.566949
TCGA-FY-A4B0-01A	Medium	0.609365
TCGA-FY-A4B4-01A	Medium	0.557486
TCGA-G9-6339-01A	Low	0.427455
TCGA-G9-6498-01A	Low	0.428795
TCGA-G9-A9S7-01A	Low	0.316613
TCGA-GM-A2DA-01A	High	0.915224
TCGA-GM-A2DB-01A	High	0.906346
TCGA-GM-A2DC-01A	High	0.859943
TCGA-GM-A2DF-01A	High	0.862998
TCGA-GM-A2DK-01A	High	0.757822
TCGA-GM-A2DL-01A	Medium	0.710082
TCGA-GM-A2DM-01A	High	0.861457
TCGA-GM-A2DO-01A	Low	0.59998
TCGA-GM-A3NY-01A	Medium	0.620399
TCGA-GM-A3XL-01A	High	0.848624
TCGA-GM-A3XN-01A	High	0.861494
TCGA-GM-A4E0-01A	High	0.832301
TCGA-GR-7351-01A	Low	0.422052
TCGA-GS-A9TU-01A	Low	0.509349
TCGA-GS-A9TV-01A	Low	0.52403
TCGA-GS-A9TW-01A	Low	0.567184
TCGA-GS-A9TX-01A	Low	0.639089
TCGA-GS-A9TZ-01A	Low	0.521473
TCGA-H2-A3RI-01A	Medium	0.65323
TCGA-H7-A76A-01A	High	0.816073
TCGA-HC-7081-01A	Low	0.289759
TCGA-HC-7212-01A	Low	0.24545
TCGA-HC-7232-01A	Low	0.283541
TCGA-HC-7744-01A	Low	0.393948
TCGA-HC-7747-01A	Low	0.487074
TCGA-HC-7817-01B	Low	0.389233
TCGA-HC-8265-01A	Low	0.334084
TCGA-HC-8265-01B	Low	0.515806
TCGA-HC-A48F-01A	Low	0.290146
TCGA-HC-A9TE-01A	Low	0.41588
TCGA-HD-7753-01A	Medium	0.549928
TCGA-HD-7831-01A	Medium	0.58538
TCGA-HD-7832-01A	Medium	0.647715
TCGA-HD-8224-01A	Low	0.516665
TCGA-HD-8314-01A	High	0.877238
TCGA-HM-A4S6-01A	High	0.901241
TCGA-HT-7477-01B	Low	0.47265
TCGA-HT-7483-01A	Medium	0.512349
TCGA-HT-7873-01B	Low	0.21818
TCGA-HT-7884-01B	High	0.790584
TCGA-HT-8011-01A	High	0.834036
TCGA-HT-8013-01A	High	0.79587
TCGA-HT-8104-01A	Low	0.35146
TCGA-HT-8105-01A	Low	0.373026
TCGA-HT-8110-01A	Low	0.236673
TCGA-HT-A4DV-01A	Medium	0.64223
TCGA-HT-A5R7-01A	Low	0.399566
TCGA-HT-A5RA-01A	High	0.718483
TCGA-HT-A5RC-01A	High	0.715342
TCGA-HT-A615-01A	Low	0.29034
TCGA-HT-A618-01A	Low	0.444282
TCGA-HT-A61A-01A	Medium	0.587086
TCGA-HT-A61B-01A	Low	0.358043
TCGA-HT-A61C-01A	Medium	0.553231
TCGA-HT-A74H-01A	Medium	0.452256
TCGA-HT-A74K-01A	Medium	0.633708
TCGA-HW-7487-01A	Low	0.520542
TCGA-HW-8320-01A	High	0.82684
TCGA-HW-8321-01A	High	0.849671
TCGA-HW-A5KL-01A	High	0.899326
TCGA-IM-A3EB-01A	Medium	0.774193
TCGA-IN-A6RO-01A	High	0.894457
TCGA-IQ-7630-01A	Medium	0.685513
TCGA-IQ-7632-01A	Medium	0.552105
TCGA-IQ-A61E-01A	High	0.807271
TCGA-IQ-A61G-01A	High	0.765586
TCGA-IQ-A61J-01A	High	0.845244
TCGA-IQ-A61O-01A	High	0.858003
TCGA-IR-A3L7-01A	High	0.844364
TCGA-IR-A3LA-01A	High	0.844426
TCGA-IR-A3LB-01A	High	0.894172
TCGA-IR-A3LC-01A	High	0.804338
TCGA-IR-A3LF-01A	Medium	0.619922
TCGA-IR-A3LH-01A	High	0.869965
TCGA-IR-A3LI-01A	High	0.839666
TCGA-IR-A3LK-01A	High	0.877706
TCGA-IR-A3LL-01A	High	0.874144
TCGA-J4-A83M-01A	Low	0.265405
TCGA-J4-AATZ-01A	Low	0.283225
TCGA-J8-A3NZ-01A	Medium	0.478382
TCGA-J8-A3O1-01A	Medium	0.510052
TCGA-J8-A3YD-01A	Low	0.460295
TCGA-J8-A3YE-01A	Medium	0.574224
TCGA-J8-A3YF-01A	Medium	0.566913
TCGA-J8-A3YG-01A	Medium	0.557462
TCGA-J9-A52B-01A	Low	0.394951
TCGA-J9-A52E-01A	Low	0.43849
TCGA-JU-AAVI-01A	High	0.736626
TCGA-JW-A5VG-01A	Medium	0.737553
TCGA-JW-A5VI-01A	Medium	0.651941
TCGA-JX-A3Q0-01A	Low	0.556908
TCGA-JX-A5QV-01A	Medium	0.736912
TCGA-K4-A4AC-01A	Medium	0.599272
TCGA-KB-A6F7-01A	High	0.867786
TCGA-KK-A59Y-01A	Low	0.227149
TCGA-KK-A6E0-01A	Low	0.249012
TCGA-KK-A6E1-01A	Low	0.285833
TCGA-KK-A7AU-01A	Low	0.324277
TCGA-KK-A7AY-01A	Low	0.407938
TCGA-KK-A7B0-01A	Low	0.359364
TCGA-KK-A8I7-01A	Low	0.311902
TCGA-KK-A8I8-01A	Low	0.299497
TCGA-KK-A8I9-01A	Low	0.648732
TCGA-KK-A8IC-01A	Low	0.314453
TCGA-KS-A4I1-01A	Medium	0.603046
TCGA-KS-A4I3-01A	Low	0.441387
TCGA-KS-A4I5-01A	Medium	0.608855
TCGA-KS-A4I7-01A	Medium	0.650417
TCGA-KS-A4I9-01A	Low	0.403446
TCGA-KS-A4IB-01A	Medium	0.557117
TCGA-KT-A74X-01A	High	0.723415
TCGA-KT-A7W1-01A	High	0.65463
TCGA-KU-A6H7-01A	High	0.861579
TCGA-KU-A6H8-01A	Medium	0.623587
TCGA-L6-A4EP-01A	Medium	0.640373
TCGA-L6-A4EQ-01A	Medium	0.554524
TCGA-L6-A4ET-01A	Medium	0.605058
TCGA-L6-A4EU-01A	Low	0.411075
TCGA-LL-A441-01A	High	0.816367
TCGA-LL-A5YO-01A	High	0.870591
TCGA-LL-A73Z-01A	High	0.714898
TCGA-LL-A7SZ-01A	High	0.765649
TCGA-LL-A8F5-01A	Medium	0.723553
TCGA-LL-A9Q3-01A	Medium	0.573976
TCGA-LP-A4AU-01A	High	0.899612
TCGA-LQ-A4E4-01A	Low	0.505229
TCGA-M7-A723-01A	Low	0.391739
TCGA-M7-A724-01A	Low	0.263978
TCGA-MA-AA3W-01A	High	0.850816
TCGA-MA-AA3X-01A	High	0.8669
TCGA-MK-A4N6-01A	Low	0.487197
TCGA-MK-A4N7-01A	Low	0.469605
TCGA-MK-A4N9-01A	Medium	0.508908
TCGA-MK-A84Z-01A	Medium	0.602488
TCGA-MP-A4T9-01A	High	0.799193
TCGA-MS-A51U-01A	High	0.629414
TCGA-MT-A51W-01A	Medium	0.62569
TCGA-MU-A5YI-01A	Medium	0.655396
TCGA-MY-A5BD-01A	High	0.839564
TCGA-MY-A913-01A	High	0.870802
TCGA-MZ-A5BI-01A	High	0.850322
TCGA-MZ-A6I9-01A	High	0.805065
TCGA-N5-A4R8-01A	Medium	0.518634
TCGA-N5-A4RF-01A	Low	0.505074
TCGA-N5-A4RS-01A	High	0.890395
TCGA-N5-A4RT-01A	High	0.852984
TCGA-N5-A4RV-01A	Medium	0.682232
TCGA-N5-A59F-01A	Medium	0.78051
TCGA-N6-A4V9-01A	Medium	0.652398
TCGA-N6-A4VE-01A	High	0.73592
TCGA-N7-A59B-01A	Medium	0.543298
TCGA-N8-A4PN-01A	Medium	0.5885
TCGA-N9-A4Q1-01A	High	0.787549
TCGA-NA-A4QW-01A	Low	0.54036
TCGA-ND-A4WC-01A	Low	0.525807
TCGA-ND-A4WF-01A	Medium	0.628975
TCGA-OL-A5D7-01A	High	0.725477
TCGA-OL-A5RW-01A	High	0.879242
TCGA-OL-A66H-01A	Low	0.64735
TCGA-OL-A66I-01A	High	0.934156
TCGA-OL-A66L-01A	Medium	0.616594
TCGA-OL-A66N-01A	Low	0.485946
TCGA-OL-A66O-01A	High	0.836186
TCGA-OL-A6VO-01A	High	0.814273
TCGA-OR-A5JF-01A	Low	0.58127
TCGA-OR-A5JK-01A	Low	0.617515
TCGA-OR-A5K4-01A	Low	0.504997
TCGA-P3-A5Q5-01A	Medium	0.627309
TCGA-P3-A5Q6-01A	High	0.868024
TCGA-P3-A5QE-01A	Medium	0.724827
TCGA-P3-A6SW-01A	High	0.890528
TCGA-P3-A6SX-01A	Medium	0.691535
TCGA-P3-A6T0-01A	Medium	0.646805
TCGA-P3-A6T3-01A	High	0.804998
TCGA-P3-A6T6-01A	High	0.616023
TCGA-P3-A6T7-01A	High	0.874943
TCGA-P3-A6T8-01A	High	0.857341
TCGA-P5-A5EX-01A	High	0.737245
TCGA-P5-A5F0-01A	Low	0.345466
TCGA-P5-A5F4-01A	Low	0.464327
TCGA-PE-A5DD-01A	Medium	0.664347
TCGA-PE-A5DE-01A	High	0.835677
TCGA-PG-A914-01A	Low	0.453345
TCGA-Q1-A5R2-01A	High	0.718867
TCGA-Q1-A5R3-01A	Medium	0.566802
TCGA-Q1-A73O-01A	High	0.867959
TCGA-QF-A5YS-01A	Low	0.548023
TCGA-QF-A5YT-01A	High	0.852418
TCGA-QH-A65R-01A	High	0.846546
TCGA-QH-A65X-01A	High	0.719268
TCGA-QH-A65Z-01A	Low	0.399036
TCGA-QH-A6CS-01A	High	0.764662
TCGA-QH-A6CU-01A	Low	0.32241
TCGA-QH-A6CY-01A	High	0.82026
TCGA-QH-A6X4-01A	Medium	0.639355
TCGA-QH-A6X8-01A	High	0.823726
TCGA-QH-A6XC-01A	High	0.71515
TCGA-QK-A652-01A	Low	0.527076
TCGA-QK-A6IF-01A	Medium	0.432049
TCGA-QK-A6IG-01A	High	0.749277
TCGA-QK-A6VB-01A	Low	0.524414
TCGA-QK-A8Z7-01A	Medium	0.624371
TCGA-QK-A8Z9-01B	Medium	0.614929
TCGA-QK-A8ZB-01A	Medium	0.650572
TCGA-QK-AA3J-01A	Medium	0.632445
TCGA-RS-A6TO-01A	High	0.642155
TCGA-S3-A6ZG-01A	Medium	0.721125
TCGA-S3-AA11-01A	Medium	0.613151
TCGA-S3-AA14-01A	High	0.843747
TCGA-S3-AA15-01A	High	0.878235
TCGA-S3-AA17-01A	Medium	0.745746
TCGA-S9-A6TS-01A	High	0.769159
TCGA-S9-A6TV-01A	High	0.780483
TCGA-S9-A6TZ-01A	Low	0.463828
TCGA-S9-A6U0-01A	High	0.812224
TCGA-S9-A6U2-01A	Low	0.361074
TCGA-S9-A6U6-01A	Low	0.567378
TCGA-S9-A6U8-01A	High	0.848128
TCGA-S9-A6U9-01A	Low	0.490827
TCGA-S9-A6WG-01A	High	0.855698
TCGA-S9-A6WI-01A	Low	0.412246
TCGA-S9-A6WM-01A	High	0.781806
TCGA-S9-A6WN-01A	High	0.763729
TCGA-S9-A7IS-01A	Low	0.493102
TCGA-S9-A7IX-01A	Medium	0.662738
TCGA-S9-A7IY-01A	Low	0.344134
TCGA-S9-A7IZ-01A	Low	0.433263
TCGA-S9-A7J0-01A	High	0.808609
TCGA-S9-A7J3-01A	Low	0.360222
TCGA-S9-A7QW-01A	High	0.845951
TCGA-S9-A7QX-01A	Low	0.476404
TCGA-S9-A7R1-01A	High	0.809003
TCGA-S9-A7R2-01A	Low	0.289693
TCGA-S9-A7R4-01A	High	0.845788
TCGA-S9-A7R7-01A	High	0.817775
TCGA-S9-A7R8-01A	High	0.737768
TCGA-S9-A89V-01A	Medium	0.558465
TCGA-S9-A89Z-01A	High	0.85093
TCGA-SJ-A6ZI-01A	Low	0.55411
TCGA-SJ-A6ZJ-01A	Low	0.604523
TCGA-T2-A6WX-01A	High	0.58084
TCGA-T2-A6WZ-01A	Medium	0.564509
TCGA-T2-A6X0-01A	High	0.830542
TCGA-TM-A7C3-01A	Low	0.470768
TCGA-TM-A7C5-01A	Low	0.392225
TCGA-TM-A84F-01A	Low	0.370181
TCGA-TM-A84G-01A	Low	0.392799
TCGA-TM-A84H-01A	Low	0.420393
TCGA-TM-A84I-01A	Low	0.434321
TCGA-TM-A84J-01A	Low	0.481385
TCGA-TM-A84M-01A	Low	0.4059
TCGA-TM-A84O-01A	Low	0.422341
TCGA-TM-A84Q-01A	Low	0.450525
TCGA-UC-A7PG-01A	High	0.718339
TCGA-UF-A71B-01A	Medium	0.646759
TCGA-UF-A71D-01A	Medium	0.680449
TCGA-UF-A71E-01A	Medium	0.677862
TCGA-UF-A7J9-01A	Medium	0.685947
TCGA-UF-A7JA-01A	Medium	0.681832
TCGA-UF-A7JC-01A	High	0.843369
TCGA-UF-A7JD-01A	Medium	0.669118
TCGA-UF-A7JF-01A	High	0.841749
TCGA-UF-A7JH-01A	Medium	0.709833
TCGA-UF-A7JJ-01A	High	0.894023
TCGA-UF-A7JK-01A	High	0.78324
TCGA-UF-A7JO-01A	Medium	0.592329
TCGA-UF-A7JS-01A	Medium	0.684677
TCGA-UF-A7JT-01A	High	0.878683
TCGA-UP-A6WW-01A	Medium	0.555591
TCGA-V7-A7HQ-01A	Low	0.553955
TCGA-VM-A8CF-01A	High	0.82358
TCGA-VP-A87K-01A	Low	0.289282
TCGA-VP-AA1N-01A	Low	0.344787
TCGA-VQ-A8E0-01A	High	0.709823
TCGA-VQ-A8E2-01A	Medium	0.764007
TCGA-VQ-A8P3-01A	Medium	0.748231
TCGA-VQ-A8P5-01A	Medium	0.634633
TCGA-VQ-A8PB-01A	Medium	0.754328
TCGA-VQ-A8PU-01A	High	0.788815
TCGA-VQ-A8PY-01A	High	0.839645
TCGA-VQ-A8PZ-01A	Medium	0.765336
TCGA-VQ-A91K-01A	High	0.707956
TCGA-VQ-A91Q-01A	High	0.820869
TCGA-VQ-A91V-01A	High	0.792002
TCGA-VQ-A91W-01A	High	0.788104
TCGA-VQ-A94R-01A	High	0.761318
TCGA-VQ-AA64-01A	High	0.80335
TCGA-VQ-AA6B-01A	High	0.807153
TCGA-VQ-AA6D-01A	Medium	0.814036
TCGA-VQ-AA6K-01A	High	0.769867
TCGA-VS-A8EG-01A	Low	0.581871
TCGA-VS-A8EH-01A	High	0.880496
TCGA-VS-A8EI-01A	High	0.89962
TCGA-VS-A8EL-01A	High	0.85022
TCGA-VS-A8Q9-01A	Medium	0.558949
TCGA-VS-A8QF-01A	High	0.870592
TCGA-VS-A8QH-01A	Medium	0.548046
TCGA-VS-A94W-01A	High	0.8915
TCGA-VS-A94X-01A	High	0.786612
TCGA-VS-A94Z-01A	High	0.873098
TCGA-VS-A950-01A	Medium	0.568944
TCGA-VS-A954-01A	High	0.878423
TCGA-VS-A958-01A	High	0.883345
TCGA-VS-A959-01A	Medium	0.701179
TCGA-VS-A9U5-01A	High	0.871621
TCGA-VS-A9U6-01A	High	0.7879
TCGA-VS-A9U7-01A	High	0.876973
TCGA-VS-A9UB-01A	High	0.892967
TCGA-VS-A9UD-01A	High	0.867404
TCGA-VS-A9UI-01A	Medium	0.644112
TCGA-VS-A9UL-01A	Medium	0.596091
TCGA-VS-A9UM-01A	High	0.875934
TCGA-VS-A9UO-01A	High	0.82147
TCGA-VS-A9UP-01A	High	0.87225
TCGA-VS-A9UQ-01A	Medium	0.650402
TCGA-VS-A9UR-01A	High	0.841114
TCGA-VS-A9UU-01A	High	0.909566
TCGA-VS-A9UY-01A	High	0.72362
TCGA-VS-A9UZ-01A	Low	0.584362
TCGA-VS-A9V0-01A	High	0.884007
TCGA-VS-A9V3-01A	High	0.856365
TCGA-VS-AA62-01A	High	0.65436
TCGA-VV-A829-01A	High	0.831675
TCGA-VV-A86M-01A	Low	0.438294
TCGA-WH-A86K-01A	High	0.79087
TCGA-WL-A834-01A	Low	0.666202
TCGA-WT-AB44-01A	Medium	0.505252
TCGA-WX-AA44-01A	Low	0.618828
TCGA-X4-A8KQ-01A	Low	0.327915
TCGA-XJ-A9DI-01A	Low	0.381927
TCGA-XJ-A9DX-01A	Low	0.371887
TCGA-XK-AAIV-01A	Low	0.383888
TCGA-XX-A899-01A	High	0.78272
TCGA-XX-A89A-01A	High	0.673585
TCGA-ZF-AA4X-01A	Low	0.604299
TCGA-ZG-A8QZ-01A	Low	0.418674
TCGA-ZG-A9L1-01A	Low	0.356589
TCGA-ZG-A9LU-01A	Low	0.462376
TCGA-ZG-A9LZ-01A	Low	0.270134
TCGA-ZJ-A8QQ-01A	Medium	0.686389
