# Supplementary material for: Integration of machine learning and genome-scale metabolic modeling identifies multi-omics biomarkers for radiation resistance
Source: Nat Commun. 2021 May 11;12:2700. doi: 10.1038/s41467-021-22989-1 (PMC8113601; doi:10.1038/s41467-021-22989-1)
Supplement: Supplementary file 5 — Source Data [file 41467_2021_22989_MOESM5_ESM.zip › Figure Raw Data/S10.xlsx]

## Sheet: S10
Cancer Type	Number of Samples	Proportion of Resistant Samples	Log Loss - Mean	Log Loss - Standard Error
ACC	3	0.333333	0.731483	0.10609
BLCA	9	0.111111	0.484482	0.087766
BRCA	166	0.060241	0.254735	0.023284
CESC	83	0.072289	0.235727	0.027281
COAD	3	1	0.534088	0.043885
DLBC	7	0.142857	0.529234	0.094191
GBM	1	0	0.963737	0
HNSC	137	0.109489	0.359687	0.02694
LGG	149	0.731544	0.535992	0.057536
LIHC	2	0	0.363505	0.021762
LUAD	19	0.473684	0.540712	0.068299
LUSC	13	0.461538	0.561065	0.105071
PRAD	42	0.285714	0.686796	0.022201
READ	15	0	0.2567	0.022711
SKCM	1	0	0.362801	0
STAD	36	0.277778	0.327824	0.037731
THCA	153	0.045752	0.297555	0.027216
UCEC	51	0.098039	0.398105	0.044938
UCS	14	0.142857	0.335408	0.060359
