# Supplementary material for: Integration of machine learning and genome-scale metabolic modeling identifies multi-omics biomarkers for radiation resistance
Source: Nat Commun. 2021 May 11;12:2700. doi: 10.1038/s41467-021-22989-1 (PMC8113601; doi:10.1038/s41467-021-22989-1)
Supplement: Supplementary file 5 — Source Data [file 41467_2021_22989_MOESM5_ESM.zip › Figure Raw Data/S5.xlsx]

## Sheet: S5 - Cell Lines
Metabolite	NQO1 (-) - 1	NQO1 (-) - 2	NQO1 (-) - 3	NQO1 (+) - 1	NQO1 (+) - 2	NQO1 (+) - 3	SW620 - 1	SW620 - 2	SW620 - 3	SW480 - 1	SW480 - 2	SW480 - 3	M059J - 1	M059J - 2	M059J - 3	M059K - 1	M059K - 2	M059K - 3	SCC-61 - 1	SCC-61 - 2	SCC-61 - 3	rSCC-61 - 1	rSCC-61 - 2	rSCC-61 - 3
Lactosylceramide	4.29494	4.06717	3.85158	3.99313	4.23034	4.2766	4.88486	5.07411	4.95124	5.64862	5.47119	4.90534	5.96463	5.8485	5.8446	4.468	4.22639	4.66291	4.72466	4.47028	4.50902	3.92872	3.80705	3.85885
Phytosphingosine	4.84139	4.91581	4.97831	4.87399	5.05503	4.74082	5.6252	5.74608	5.64771	6.24581	6.56003	6.33096	5.49596	5.39309	5.54282	5.10272	4.98947	5.19467	5.36526	5.35484	5.28223	5.21728	5.06977	5.13728
CDP-choline	6.00394	5.94761	5.99531	6.20409	6.50812	6.29548	6.47935	6.49983	6.45975	5.69667	5.9406	5.95569	6.45516	6.38422	6.31417	6.2952	6.11601	6.17219	7.41526	7.49704	7.27329	7.3867	6.89148	7.23196
Phosphorylcholine	9.46927	9.3783	9.43285	9.35554	9.40845	9.3597	9.32779	8.99761	9.10437	9.08973	9.25213	9.08692	8.80028	8.68883	8.86264	6.89264	6.74159	7.22262	8.88082	8.97921	8.76396	9.44874	9.22647	9.29905
Cholesterol sulfate	5.82337	5.67181	5.90678	5.8225	6.10371	5.91643	6.53676	6.50984	6.37467	6.86164	6.96092	6.78595	6.36289	6.26215	6.45493	6.22942	5.84338	6.16857	6.47379	6.4342	6.29868	6.64029	6.49925	6.58741
Decanoyl-CoA	4.58107	4.20904	5.53308	5.41287	5.01579	5.29934	6.30791	6.09317	6.06405	6.76366	6.74336	6.47929	5.21313	5.17101	5.40537	5.15674	4.91186	4.48137	5.72957	5.54257	5.68299	5.70164	4.66498	4.92703
FAD	5.85082	5.98097	5.83874	5.9038	5.86652	5.90119	5.67594	5.71549	5.73138	5.59173	5.48721	5.5912	5.43999	5.49829	5.36986	5.49054	5.75535	5.50117	5.19726	5.33766	5.4636	5.31783	5.38231	5.45002
Sebacic acid	4.55232	4.79148	4.49275	4.6514	5.00604	4.57771	4.43118	4.75338	4.3512	4.66314	4.91707	5.02174	4.7074	4.56516	4.34683	4.63846	4.50394	4.57613	4.49999	4.84766	4.53275	4.62406	4.49125	4.51887
Sphinganine	6.2001	5.97668	5.99317	6.25418	6.18342	6.08556	6.27168	6.33345	6.40756	6.55189	6.60281	6.49498	6.71475	6.7105	6.79923	6.34055	6.22722	6.39613	6.50736	6.51853	6.49273	6.05508	5.83084	6.06116
Sphingosine	7.0913	6.92143	6.97472	6.93369	6.98659	6.91099	7.31743	7.33846	7.32767	7.62916	7.68033	7.4986	7.39909	7.36272	7.47947	7.1319	7.02972	7.17326	7.30229	7.34313	7.25481	6.88188	6.80966	6.83116
Suberic acid	5.10402	4.98935	4.92571	4.98214	5.22537	4.90233	4.89266	4.85411	4.75171	5.0301	5.31535	5.19145	5.17764	4.70942	4.76006	5.00785	4.93457	5.21397	4.82317	5.30833	4.92108	5.04559	4.85906	4.85298
Succinate	6.84849	7.2143	6.96853	7.2127	6.96201	7.05495	6.96456	7.85846	7.73559	7.46924	7.79598	7.52551	7.18393	7.10942	7.37606	7.26004	7.00216	7.06508	7.19597	7.26388	7.18896	7.04278	6.98577	7.18445
UDP-GlcNAc	6.26621	5.83712	6.21246	6.5719	6.40532	6.1373	6.7065	6.70618	6.79899	6.43671	6.67913	6.4968	6.53917	6.37416	6.41048	6.66019	6.51964	6.57659	6.27575	6.25587	6.1701	6.68251	6.54696	6.761

## Sheet: S5 - Cancer Types
Metabolite	BRCA	COAD	GBM	HNSC
Lactosylceramide	0.317112	1.23457	-4.76191	-2.33568
Phytosphingosine	-0.0727106	2.34506	-1.26788	-0.640026
CDP-choline	1.17466	-2.04406	-0.631325	-0.74793
Phosphorylcholine	-0.173547	-0.00109616	-6.08455	1.49516
Cholesterol sulfate	0.487964	1.31465	-0.92858	0.57611
Decanoyl-CoA	1.55556	1.68443	-1.37256	-1.83976
FAD	0.00108055	-0.501241	0.486033	0.167909
Sebacic acid	0.441373	1.1806	0.109771	-0.272642
Sphinganine	0.391119	0.705351	-1.39585	-1.74018
Sphingosine	-0.172933	0.912999	-1.00365	-1.52535
Suberic acid	0.10049	1.14984	0.563917	-0.326596
Succinate	0.219617	0.257031	-0.378843	-0.482579
UDP-GlcNAc	0.884438	-0.663317	0.479033	1.42704
