# Supplementary material for: Integration of machine learning and genome-scale metabolic modeling identifies multi-omics biomarkers for radiation resistance
Source: Nat Commun. 2021 May 11;12:2700. doi: 10.1038/s41467-021-22989-1 (PMC8113601; doi:10.1038/s41467-021-22989-1)
Supplement: Supplementary file 5 — Source Data [file 41467_2021_22989_MOESM5_ESM.zip › Figure Raw Data/S17.xlsx]

## Sheet: S17
Dataset	Feature	Mean	Standard Error
CLINICAL	RESPONSE DRUG Cisplatin	0.16033	0.01258
CLINICAL	HISTOLOGIC	0.12544	0.00639
CLINICAL	RESPONSE DRUG Temozolomide	0.09236	0.00966
CLINICAL	RESPONSE DRUG Cyclophosphamide	0.06592	0.00667
CLINICAL	COHORT	0.06285	0.00295
CLINICAL	RESPONSE DRUG Fluorouracil	0.0575	0.00776
CLINICAL	PATHOLOGIC M	0.05401	0.00244
CLINICAL	CLINICAL STAGE	0.03297	0.00278
CLINICAL	LOCATION	0.03166	0.00289
CLINICAL	RESPONSE DRUG Paclitaxel	0.01892	0.00307
CLINICAL	PATHOLOGIC T	0.01845	0.00144
CLINICAL	AGE	0.01747	0.00154
CLINICAL	RESPONSE DRUG Carboplatin	0.01735	0.00344
MUTATION	IDH1 | SNP	0.01434	0.00101
CLINICAL	PATHOLOGIC N	0.01387	0.00126
CLINICAL	PATHOLOGIC STAGE	0.00895	0.001
CLINICAL	GENDER	0.00561	0.00053
CLINICAL	RACE	0.00474	0.0003
CLINICAL	RESPONSE DRUG Doxorubicin	0.00443	0.00164
METABOLITES	but	0.00428	0.00024
CLINICAL	GRADE	0.00423	0.0003
METABOLITES	prostgd2	0.00353	0.00016
CLINICAL	SMOKING HISTORY	0.00337	0.00047
CLINICAL	ALCOHOL PER DAY	0.00318	0.00084
CLINICAL	KARNOFSKY	0.00275	0.00066
MUTATION	EGFR | SNP	0.00259	0.00038
CLINICAL	PACK YEARS	0.00222	0.00043
METABOLITES	hs	0.00216	0.0001
CLINICAL	CLINICAL T	0.00216	0.00041
METABOLITES	M02645	0.00209	9e-05
METABOLITES	saccrp_L	0.00202	0.0001
METABOLITES	HC01712	0.00198	0.00012
METABOLITES	elaid	0.00185	0.00023
METABOLITES	4ppcys	0.00181	0.00011
METABOLITES	digalsgalside_hs	0.00175	0.0001
CLINICAL	HPV ISH	0.00175	0.00089
GENE EXPRESSION	CDK5R2	0.00175	9e-05
METABOLITES	dgtp	0.00172	0.00017
METABOLITES	5oxpro	0.0017	7e-05
GENE EXPRESSION	CDH10	0.0017	8e-05
MUTATION	BRAF | SNP	0.00169	8e-05
METABOLITES	C05957	0.00168	9e-05
METABOLITES	3sala	0.00161	8e-05
METABOLITES	M02749	0.00161	0.00023
CLINICAL	ALCOHOL DAYS PER WEEK	0.00151	0.0005
METABOLITES	estrones	0.00143	7e-05
METABOLITES	adrn	0.00141	0.00013
GENE EXPRESSION	LY75	0.00135	6e-05
MUTATION	DNAH9 | SNP	0.00113	0.00013
METABOLITES	pheacgln	0.00109	7e-05
