# Supplementary material for: Integration of machine learning and genome-scale metabolic modeling identifies multi-omics biomarkers for radiation resistance
Source: Nat Commun. 2021 May 11;12:2700. doi: 10.1038/s41467-021-22989-1 (PMC8113601; doi:10.1038/s41467-021-22989-1)
Supplement: Supplementary file 5 — Source Data [file 41467_2021_22989_MOESM5_ESM.zip › Figure Raw Data/3.xlsx]

## Sheet: 3d
	Weighted Log Loss		AUROC
	Mean	Standard Error	Mean	Standard Error
Combined	0.511211	0.00874679	0.810865	0.00841917
Ensemble	0.408359	0.00689356	0.90597	0.00422479
