# Supplementary material for: Integration of machine learning and genome-scale metabolic modeling identifies multi-omics biomarkers for radiation resistance
Source: Nat Commun. 2021 May 11;12:2700. doi: 10.1038/s41467-021-22989-1 (PMC8113601; doi:10.1038/s41467-021-22989-1)
Supplement: Supplementary file 5 — Source Data [file 41467_2021_22989_MOESM5_ESM.zip › Figure Raw Data/S2.xlsx]

## Sheet: S2
Gene	log2(LRR/CTL)	-log10(p-value)
A2M	0.44545	0.61815
A2ML1	-0.128609	0.132221
A4GALT	0.509527	0.791162
A4GNT	-0.678536	0.690478
AAAS	0.479922	0.644215
AADAC	-1.90173	0.491288
AADACL2	-0.55132	0.320235
AADAT	0.713693	1.26804
AAGAB	0.301316	0.387344
AAK1	0.225436	0.717768
AAMP	-0.846055	0.890396
AAR2	-0.686218	0.319636
AARS	-0.282445	0.253024
AARS2	-0.437833	0.584173
AASDH	-0.636298	0.472078
AASDHPPT	0.601491	0.714078
AASS	-0.175153	0.306682
AATF	0.019699	0.021829
ABAT	0.083212	0.111422
ABCA1	0.139534	0.364013
ABCA10	-0.5003	1.32682
ABCA12	0.053287	0.056073
ABCA13	-0.361836	0.415203
ABCA17P	0.095288	0.117636
ABCA2	-0.403656	0.337512
ABCA3	0.239997	0.49401
ABCA4	-0.340536	0.598366
ABCA5	0.155977	0.302605
ABCA6	-0.455347	0.874549
ABCA8	0.130737	0.165505
ABCA9	-0.486767	0.410997
ABCB1	-0.106866	0.155957
ABCB10	-0.016456	0.023847
ABCB11	-0.596268	0.229059
ABCB4	-0.797504	0.853378
ABCB5	0.116446	0.130784
ABCB6	-0.32965	0.479663
ABCB7	-0.171959	0.195874
ABCB8	0.470754	0.472732
ABCB9	-0.091875	0.095828
ABCC1	0.725851	1.63601
ABCC10	-0.666393	0.757187
ABCC11	-0.034962	0.033365
ABCC12	-0.209395	0.260823
ABCC2	0.217378	0.343121
ABCC3	-0.183214	0.197063
ABCC4	-0.535541	0.856798
ABCC5	0.017188	0.024073
ABCC6	-0.294856	0.237825
ABCC8	-0.07776	0.117181
ABCC9	0.228861	0.32774
ABCD3	-0.300617	0.373893
ABCD4	0.252474	0.272843
ABCE1	0.113274	0.216648
ABCF1	-0.208632	0.255054
ABCF2	-0.778067	0.459548
ABCF3	0.390827	0.400179
ABCG1	-0.417276	0.481362
ABCG2	-0.127489	0.129427
ABHD1	-1.26732	0.39039
ABHD10	0.825171	2.01555
ABHD11	1.67258	0.889513
ABHD12B	0.001334	0.00149
ABHD13	-0.151038	0.232938
ABHD14B	0.355981	0.379613
ABHD15	-0.305112	0.297037
ABHD16A	-0.298798	0.266531
ABHD17A	0.248456	0.272476
ABHD17B	0.421823	0.885742
ABHD17C	-0.479674	0.520908
ABHD2	0.280655	0.447714
ABHD3	-0.004624	0.006063
ABHD4	0.268226	0.312998
ABHD5	0.964938	0.950151
ABHD6	-0.351439	0.369865
ABHD8	-0.158689	0.162357
ABI1	0.262538	0.309541
ABI2	0.039832	0.051567
ABI3BP	-0.312808	0.227665
ABL1	0.500983	0.891143
ABL2	0.26778	0.406099
ABLIM1	0.003947	0.003478
ABLIM2	-0.101903	0.073868
ABLIM3	0.313973	0.336834
ABO	0.256409	0.141491
ABR	0.098581	0.088641
ABT1	2.1169	0.688408
ACAA2	-0.504331	1.13676
ACACA	0.11579	0.225364
ACACB	0.441685	0.584738
ACAD10	-0.075942	0.080269
ACAD8	-0.153185	0.195223
ACAD9	0.170484	0.258914
ACADM	0.442372	0.84014
ACADSB	-0.015203	0.018788
ACADVL	0.668139	1.52286
ACAN	0.113192	0.118785
ACAP1	-0.56325	0.540295
ACAP2	-0.013606	0.02542
ACAT1	-0.443163	0.63
ACAT2	-0.201518	0.22185
ACBD3	0.498548	1.40946
ACBD4	-0.188022	0.157317
ACBD5	0.48249	0.614581
ACE	0.322158	0.29171
ACER2	-0.696737	0.681373
ACER3	1.53843	1.38238
ACHE	0.082669	0.099356
ACIN1	0.232522	0.502489
ACKR2	-0.136898	0.111114
ACKR3	-0.126893	0.1491
ACKR4	-0.345246	0.39236
ACLY	0.328275	0.791014
ACO1	0.050983	0.069389
ACOT13	0.414469	0.522277
ACOT2	-0.286906	0.437804
ACOT4	0.047486	0.031671
ACOT9	-0.082816	0.069738
ACOX1	0.570995	1.27972
ACOX2	0.247845	0.290761
ACOX3	-0.51668	0.483168
ACP2	1.41762	0.601179
ACP5	0.366996	0.266282
ACP6	0.503232	0.925782
ACPP	-0.458929	0.589278
ACR	-1.2368	1.28242
ACRC	-0.178547	0.179478
ACSBG2	-0.57306	0.400051
ACSF2	0.229628	0.201973
ACSL1	0.692209	1.3554
ACSL3	0.405726	0.948175
ACSL4	0.25207	0.408305
ACSL5	-1.19615	0.470076
ACSL6	-0.492873	0.377081
ACSM1	-0.05645	0.046929
ACSS2	-0.33971	0.564293
ACSS3	-0.240284	0.234581
ACTA1	-0.118768	0.082507
ACTA2	-0.005933	0.00626
ACTB	0.278269	0.439235
ACTC1	-0.898682	0.808347
ACTG1	-0.0515	0.031983
ACTG1P4	-0.24825	0.254099
ACTG2	-0.331928	0.311728
ACTL10	0.174696	0.135363
ACTL6A	-0.338933	0.635698
ACTN1	0.272387	0.48005
ACTN2	-0.156042	0.116768
ACTN3	0.243629	0.206229
ACTN4	0.52576	1.71571
ACTR10	1.4507	2.26471
ACTR1A	0.424425	1.0221
ACTR1B	0.423062	0.580688
ACTR2	0.543092	1.98478
ACTR3	0.465628	0.988627
ACTR3B	0.058029	0.051617
ACTR3C	0.470858	0.424379
ACTR6	0.318402	0.504446
ACTR8	0.176546	0.228147
ACTRT3	-0.1764	0.23726
ACVR1	0.074551	0.15129
ACVR1B	0.279069	0.375743
ACVR1C	-0.709088	0.809044
ACVR2A	-0.341011	0.444864
ACVR2B	0.407632	1.12423
ACYP2	0.292326	0.269512
ADAM10	-0.150138	0.186885
ADAM11	-0.36587	0.400977
ADAM12	0.462175	0.546713
ADAM15	0.925302	0.623416
ADAM17	-0.214708	0.273469
ADAM18	0.283126	0.264167
ADAM19	-0.119267	0.16435
ADAM20	0.080882	0.065801
ADAM21	0.325888	0.646284
ADAM22	0.004565	0.006237
ADAM23	0.442227	0.660118
ADAM28	-0.823143	0.877574
ADAM30	-0.414672	0.343932
ADAM33	-0.213776	0.283814
ADAM9	0.192744	0.177197
ADAMDEC1	-0.37952	0.611238
ADAMTS1	0.297548	0.582446
ADAMTS10	-0.418043	0.2441
ADAMTS12	0.017698	0.019684
ADAMTS14	-0.419805	0.585826
ADAMTS15	-0.849524	1.39176
ADAMTS16	0.184094	0.23518
ADAMTS17	-0.748657	0.98725
ADAMTS19	-0.070368	0.068758
ADAMTS2	0.053429	0.062693
ADAMTS20	-0.212158	0.290098
ADAMTS3	-0.832609	0.442076
ADAMTS4	0.124316	0.16312
ADAMTS5	0.098098	0.185042
ADAMTS6	-0.079646	0.114105
ADAMTS7	-0.025606	0.022211
ADAMTS8	0.251306	0.170975
ADAMTS9	0.314936	0.773369
ADAMTSL1	-0.129333	0.155819
ADAMTSL2	0.275027	0.362625
ADAMTSL3	0.074299	0.115557
ADAMTSL4	-0.156902	0.13601
ADAR	0.537229	1.71989
ADARB1	0.147744	0.185812
ADAT2	0.207489	0.169895
ADC	-0.038491	0.033251
ADCK2	0.227167	0.355618
ADCK3	-0.947733	0.354682
ADCK4	0.68196	0.3002
ADCY1	-0.862405	0.469128
ADCY10	-0.492979	0.4787
ADCY10P1	-0.677333	0.280713
ADCY2	-0.349273	0.312682
ADCY3	0.206827	0.225146
ADCY4	0.266369	0.390035
ADCY5	0.143581	0.169921
ADCY6	0.573432	0.765945
ADCY7	-0.050132	0.05718
ADCY9	-0.18062	0.300583
ADCYAP1R1	0.120475	0.143129
ADD1	0.12125	0.185964
ADD2	-0.019162	0.023439
ADD3	0.047635	0.085539
ADGB	-0.00476	0.005166
ADH1B	-0.34333	0.322152
ADH1C	0.297769	0.316342
ADH5	0.452995	0.600715
ADH6	-0.325474	0.273028
ADH7	0.63617	0.7643
ADHFE1	-0.122312	0.159055
ADIPOR1	1.14261	2.07592
ADIPOR2	0.797825	1.2133
ADK	0.471715	0.675118
ADM	-0.228466	0.13333
ADNP	0.335147	0.858256
ADNP2	0.390096	1.27996
ADO	-0.633666	0.643301
ADORA2B	-1.10036	0.354561
ADORA3	-0.793414	0.28112
ADPGK	0.452606	0.366037
ADPRH	0.466802	0.649478
ADPRHL1	0.639084	0.642943
ADPRM	1.06044	0.639639
ADRA1A	0.332877	0.234729
ADRA2A	0.115495	0.172786
ADRA2B	0.134907	0.136377
ADRB1	-0.503622	0.305721
ADRBK1	-0.311537	0.26867
ADRBK2	-0.593178	0.36235
ADSL	-0.096035	0.147634
ADSS	-0.106667	0.100714
AEBP1	0.058665	0.06911
AEBP2	0.24713	0.445024
AEN	0.053849	0.066548
AES	0.467698	0.840071
AFAP1	-0.931727	0.296297
AFAP1L1	0.057612	0.0702
AFAP1L2	-0.030057	0.034191
AFF1	0.429385	0.738864
AFF2	-0.674407	0.599863
AFF3	0.576943	0.766609
AFF4	0.465785	1.07105
AFG3L1P	-0.508692	0.9002
AFG3L2	0.08918	0.135332
AFTPH	-0.834813	0.652578
AGA	-0.038685	0.041292
AGAP1	-0.687531	0.84489
AGAP11	-0.256849	0.317193
AGAP2	0.493757	0.850065
AGAP3	-0.482564	0.635162
AGAP4	-0.265913	0.347291
AGAP5	0.012791	0.012364
AGAP6	0.183619	0.337046
AGAP7	-0.918726	0.505663
AGBL1	-0.264314	0.21661
AGBL2	0.213247	0.373524
AGBL3	-0.228468	0.234336
AGBL5	-0.448291	1.01717
AGER	-0.37688	0.587619
AGFG1	-0.060804	0.065631
AGFG2	0.268836	0.46796
AGGF1	0.056982	0.093787
AGK	-0.085999	0.142665
AGL	-0.013358	0.007955
AGO1	-0.109538	0.170513
AGO2	0.207417	0.324901
AGO3	0.027157	0.04556
AGO4	0.263735	0.797469
AGPAT1	0.649222	1.57438
AGPAT4	-0.036714	0.039236
AGPAT5	0.091249	0.117354
AGPAT6	-0.259467	0.463366
AGPAT9	0.045629	0.041879
AGPS	0.412021	0.68573
AGRN	0.008236	0.009313
AGTPBP1	0.002566	0.002873
AGTR1	0.353043	0.35375
AGTR2	0.010621	0.008602
AHCTF1	0.420171	1.18317
AHCTF1P1	0.060523	0.083018
AHCY	-0.342781	0.231378
AHCYL1	0.62437	1.13016
AHCYL2	-0.313966	0.390921
AHDC1	-0.16233	0.208855
AHI1	-0.052245	0.054734
AHNAK	0.112145	0.213736
AHNAK2	0.796768	2.40706
AHR	0.11564	0.137047
AHRR	-0.071421	0.074692
AHSA1	-0.123127	0.119819
AHSA2	-0.366429	0.829832
AIDA	0.001422	0.002152
AIF1	0.884584	1.07676
AIF1L	-0.517082	0.232968
AIFM1	0.204927	0.35354
AIG1	-0.682282	0.734969
AIM1	-0.250219	0.254092
AIMP1	-0.52932	0.583268
AIP	0.538843	0.476979
AIPL1	-0.363914	0.35786
AJUBA	-0.264139	0.351602
AK1	0.51269	0.478606
AK2	-0.100819	0.171633
AK3	0.468165	0.511621
AK4	-0.173413	0.224501
AK5	-1.24734	0.750981
AK9	0.115913	0.170682
AKAP1	-0.656078	0.690765
AKAP10	-0.254345	0.345342
AKAP11	0.154254	0.264604
AKAP12	-0.266285	0.467006
AKAP13	0.372436	0.73425
AKAP3	-0.15482	0.241543
AKAP4	-0.226526	0.166962
AKAP5	-0.055561	0.099168
AKAP6	-0.124981	0.232637
AKAP7	-0.214315	0.256791
AKAP8	-0.360118	0.755105
AKAP8L	-0.61829	0.88319
AKAP9	-0.021131	0.023651
AKIRIN1	-0.137695	0.139974
AKIRIN2	0.033923	0.025721
AKNA	-0.330119	0.696259
AKNAD1	-0.911145	0.567873
AKR1A1	0.067069	0.096163
AKR1D1	-0.447538	0.454769
AKR7A3	-0.274468	0.377351
AKT1	0.087308	0.066013
AKT1S1	0.459607	0.609733
AKT2	0.023446	0.0227
AKT3	0.334875	1.07573
AKTIP	-0.632565	0.624756
ALAD	0.357366	0.785245
ALAS1	0.045105	0.045708
ALB	-1.12134	0.519875
ALCAM	-0.194475	0.249363
ALDH16A1	-0.210897	0.315768
ALDH18A1	0.675752	2.13784
ALDH1A1	-0.044471	0.039374
ALDH1B1	-0.20737	0.252474
ALDH1L2	-0.432687	0.91441
ALDH2	0.071446	0.079193
ALDH3A2	0.163799	0.215838
ALDH3B2	0.885341	1.35772
ALDH4A1	-0.803635	0.821656
ALDH5A1	-0.070697	0.049923
ALDH6A1	0.265122	0.261183
ALDH7A1	0.082804	0.177775
ALDH9A1	-0.242195	0.356581
ALDOA	0.499984	0.481043
ALDOB	-1.32638	0.455588
ALG1	-0.377745	0.304489
ALG10	0.246269	0.224344
ALG10B	0.390814	0.646963
ALG12	0.514466	0.322702
ALG13	0.413848	1.14532
ALG2	0.235047	0.375082
ALG3	-0.730835	0.330904
ALG5	-0.467215	0.308737
ALG6	0.296836	0.349158
ALG8	1.11161	1.2738
ALG9	-0.010777	0.011143
ALK	-0.126502	0.180954
ALKBH1	0.282093	0.442699
ALKBH3	-0.512284	0.647335
ALKBH5	0.357167	0.378528
ALKBH8	0.042053	0.030502
ALMS1	0.332492	1.06648
ALOX12P2	0.251593	0.186396
ALOX5	-0.662772	0.410259
ALPK1	-0.532362	0.686039
ALPK2	-0.86046	0.618973
ALPK3	-0.264886	0.333105
ALPL	-0.091512	0.091761
ALS2	-0.425794	0.967186
ALS2CL	-0.593822	0.719381
ALS2CR11	0.082683	0.142777
ALS2CR12	0.469468	0.424018
ALYREF	0.00084	0.000715
AMBRA1	-0.009842	0.009635
AMD1	-0.280836	0.399339
AMDHD1	-0.440531	0.338561
AMELX	-0.55618	0.544417
AMER1	-0.483022	0.646355
AMER3	0.271099	0.254128
AMFR	-0.48477	0.652885
AMICA1	-0.646155	0.688815
AMIGO1	0.063139	0.048287
AMIGO3	0.158619	0.204102
AMMECR1L	-0.30214	0.500946
AMOT	0.02149	0.032615
AMOTL1	-0.010336	0.011709
AMOTL2	-0.240321	0.462083
AMPD1	0.079139	0.090301
AMPD2	-0.113783	0.188609
AMPD3	-0.204437	0.228396
AMPH	0.043343	0.045855
AMT	0.223443	0.348773
AMY2A	0.918003	0.541868
AMY2B	0.382065	0.527835
AMZ2	0.190494	0.154507
AMZ2P1	-1.24423	0.978316
ANAPC1	-0.205141	0.31363
ANAPC13	0.07844	0.082703
ANAPC16	0.154291	0.175568
ANAPC1P1	-0.939682	0.411962
ANAPC2	-0.561348	0.440214
ANAPC4	-0.145766	0.20293
ANAPC5	-0.068078	0.081269
ANAPC7	0.199658	0.352778
ANGEL2	-0.475761	0.33471
ANGPT1	-0.030795	0.027657
ANGPT2	-0.025122	0.028781
ANGPTL1	0.046202	0.073864
ANGPTL2	-0.033734	0.044991
ANGPTL3	-0.370692	0.488478
ANGPTL4	1.11711	1.79713
ANGPTL5	-0.925707	0.646919
ANGPTL7	-0.389501	0.436561
ANK1	-0.204041	0.300488
ANK2	-0.159992	0.362394
ANK3	-0.251899	0.53606
ANKAR	0.369578	0.60178
ANKEF1	0.077521	0.104339
ANKFN1	-0.532264	0.659474
ANKFY1	0.370147	0.956869
ANKH	-0.838589	0.455867
ANKIB1	0.130361	0.162152
ANKLE2	0.046082	0.051566
ANKMY1	0.36561	0.499552
ANKMY2	1.1173	1.14035
ANKRA2	-0.892334	0.451075
ANKRD10	-0.229624	0.283194
ANKRD11	-0.281639	0.28135
ANKRD12	-0.029346	0.028947
ANKRD13A	0.233905	0.637351
ANKRD13B	0.746059	0.658124
ANKRD13C	0.663801	1.0153
ANKRD13D	-0.282956	0.209616
ANKRD16	-0.18172	0.156208
ANKRD17	0.03745	0.059376
ANKRD18A	-0.154016	0.251035
ANKRD18B	-0.363896	0.489153
ANKRD18DP	0.041891	0.035857
ANKRD19P	0.057973	0.064974
ANKRD20A12P	0.022386	0.028071
ANKRD20A19P	-0.127439	0.056599
ANKRD20A5P	-0.491634	0.522825
ANKRD20A8P	0.046206	0.066934
ANKRD20A9P	-0.224716	0.243793
ANKRD26	0.092399	0.147407
ANKRD27	-0.147749	0.21024
ANKRD28	0.744015	0.921983
ANKRD30A	0.174048	0.11427
ANKRD30B	-0.636931	0.472379
ANKRD30BL	0.037968	0.048738
ANKRD30BP2	0.167541	0.23851
ANKRD31	-0.217746	0.359045
ANKRD32	-0.46943	0.47358
ANKRD34A	-0.028958	0.03531
ANKRD34C	-0.284973	0.464658
ANKRD35	-0.12096	0.134714
ANKRD36	0.204162	0.557323
ANKRD36B	-0.15923	0.270729
ANKRD36BP1	0.542263	0.665537
ANKRD36BP2	0.153286	0.109628
ANKRD39	-0.371817	0.294488
ANKRD40	0.115348	0.077674
ANKRD42	-1.15316	0.878516
ANKRD44	-0.756206	0.444722
ANKRD46	0.435858	0.669388
ANKRD49	-0.227677	0.342686
ANKRD50	0.324741	0.932629
ANKRD52	0.015528	0.022306
ANKRD53	-0.392409	0.382118
ANKRD55	-0.371104	0.447104
ANKRD6	0.080586	0.128493
ANKRD62	0.301747	0.514158
ANKRD7	-0.827259	0.8876
ANKS1A	-0.130478	0.260262
ANKS1B	-0.589627	1.16614
ANKZF1	0.364714	0.515632
ANLN	0.394977	0.899174
ANO1	-0.365571	0.146657
ANO10	0.235181	0.482764
ANO2	-0.965076	0.457204
ANO4	0.307278	0.187953
ANO5	-0.153516	0.075111
ANO6	0.099495	0.192575
ANO8	1.38331	0.737673
ANP32A	0.525931	1.29394
ANP32AP1	0.399547	0.562822
ANP32B	-0.035269	0.034542
ANP32E	0.340003	0.881118
ANPEP	-0.246012	0.213705
ANTXR1	0.157697	0.255022
ANTXR2	-0.387572	0.297164
ANXA1	-0.110096	0.056252
ANXA11	0.352144	0.696371
ANXA13	-0.046535	0.041013
ANXA2	0.264866	0.438853
ANXA2P1	0.072368	0.077196
ANXA2P2	0.673289	1.36261
ANXA2P3	-1.23806	0.544955
ANXA2R	-0.664133	0.267052
ANXA3	0.632813	1.18281
ANXA4	-0.439976	0.566449
ANXA5	-0.009148	0.007567
ANXA6	-0.596318	1.04885
ANXA7	0.244159	0.489432
AOAH	-0.102906	0.06636
AOC2	-0.483577	0.505519
AOC3	0.069331	0.081018
AOX1	-0.574775	0.553589
AOX2P	-0.575434	0.433433
AP1AR	0.518251	1.78912
AP1B1	-0.144769	0.242916
AP1G1	-0.102864	0.109028
AP1G2	-0.135997	0.089311
AP1M1	-0.944447	0.690894
AP1M2	-0.653725	0.580924
AP1S2	0.320151	0.387878
AP1S3	-0.28812	0.347035
AP2A1	-0.025164	0.024507
AP2A2	0.398999	0.709979
AP2B1	0.436069	0.909827
AP2M1	0.490813	0.621802
AP3B1	-0.002263	0.002451
AP3D1	0.199234	0.520636
AP3M1	0.128761	0.266264
AP3M2	0.002789	0.003273
AP3S1	0.336737	0.683535
AP4E1	0.201204	0.470926
AP4M1	-0.112415	0.093439
AP5B1	-0.071727	0.08489
AP5M1	-0.330538	0.207192
AP5Z1	0.108374	0.103133
APAF1	0.284996	0.464157
APBA1	0.393059	0.604813
APBA2	0.741893	0.403154
APBB1	-0.903769	1.21407
APBB1IP	0.906458	0.711973
APBB2	0.260943	0.505481
APBB3	0.228382	0.260986
APC	0.190147	0.706354
APEH	-0.086711	0.101364
APEX1	0.229808	0.435032
APEX2	-0.275879	0.393336
APH1A	0.262357	0.348512
APH1B	-0.304692	0.212028
API5	0.37749	1.1223
APLF	-0.144259	0.164964
APLN	0.359847	0.324119
APLNR	-0.011518	0.005956
APLP1	-0.431333	0.533305
APLP2	0.646862	1.81848
APMAP	0.472593	0.927647
APOA1BP	-0.311282	0.118852
APOB	0.011242	0.015256
APOBEC3C	-0.513395	0.700638
APOBEC3D	0.901062	0.567203
APOBEC3G	0.016572	0.014097
APOBEC4	0.054901	0.054752
APOBR	0.51504	0.448804
APOD	1.26714	0.837336
APOE	-0.299324	0.245753
APOL1	-0.090175	0.096528
APOL2	-0.627246	0.792128
APOL3	-0.502907	0.852913
APOL4	-0.577327	0.802252
APOL6	-0.773665	0.576474
APOLD1	-0.413302	0.440715
APOOL	0.350296	0.603764
APP	0.721522	2.17482
APPBP2	-0.206569	0.278739
APPL1	0.310994	0.630177
APPL2	0.699409	0.907833
APTX	0.005156	0.005373
AQP1	-0.088141	0.070435
AQP3	-0.204353	0.146028
AQP4	-0.900376	0.550922
AQP7	-0.449202	0.452297
AQP7P1	-0.234725	0.309634
AQPEP	-0.386279	0.477982
AQR	-0.339947	0.406313
AR	0.382051	0.932031
ARAF	-0.481012	0.739611
ARAP1	-0.152429	0.274331
ARAP2	0.538099	0.41287
ARAP3	-0.271219	0.369812
ARCN1	-0.11676	0.166989
AREL1	0.3888	0.839063
ARF1	0.892975	2.61453
ARF3	0.938191	2.94857
ARF4	0.431534	1.19529
ARF6	0.048492	0.0968
ARFGAP1	-0.271084	0.29299
ARFGAP2	-0.246264	0.374447
ARFGAP3	0.335269	0.742126
ARFGEF1	0.494501	1.03924
ARFGEF2	0.435044	1.49926
ARFIP1	0.003874	0.004916
ARFIP2	0.08575	0.113783
ARFRP1	0.921062	0.656807
ARG1	-0.20594	0.203355
ARG2	1.00054	1.32445
ARGLU1	0.433155	1.05571
ARHGAP1	0.297464	0.444838
ARHGAP10	-0.099731	0.086651
ARHGAP11A	-0.10621	0.169845
ARHGAP12	-0.006195	0.008468
ARHGAP15	-0.32341	0.308686
ARHGAP17	0.069779	0.095505
ARHGAP18	0.425762	0.905091
ARHGAP20	-0.025981	0.030056
ARHGAP21	-0.142558	0.162593
ARHGAP22	0.615115	0.746495
ARHGAP23	-0.464762	0.320694
ARHGAP24	0.32472	0.306157
ARHGAP25	-0.237931	0.278721
ARHGAP26	-0.504998	0.743387
ARHGAP27	0.352655	0.77337
ARHGAP28	-0.071252	0.079114
ARHGAP29	-0.013031	0.015488
ARHGAP30	0.417688	0.683464
ARHGAP31	-0.146392	0.186341
ARHGAP32	0.03765	0.049513
ARHGAP33	-1.21785	0.660508
ARHGAP35	0.304673	0.914625
ARHGAP36	-0.076807	0.073866
ARHGAP39	0.151	0.132599
ARHGAP4	-0.629518	0.203525
ARHGAP40	-0.515846	0.522671
ARHGAP42	-0.19638	0.397174
ARHGAP44	-0.275561	0.267433
ARHGAP5	0.262434	0.45063
ARHGAP6	-0.211543	0.263803
ARHGAP9	-0.621694	0.938204
ARHGDIA	0.431326	0.391247
ARHGDIB	0.353321	0.381679
ARHGEF1	-0.146329	0.134841
ARHGEF10	-0.048196	0.053229
ARHGEF10L	0.121898	0.167817
ARHGEF11	0.195925	0.354447
ARHGEF12	0.280809	0.534961
ARHGEF15	-2.28093	0.413719
ARHGEF17	0.031477	0.024784
ARHGEF18	-0.175741	0.199031
ARHGEF2	-0.793783	0.961462
ARHGEF25	-0.032732	0.036189
ARHGEF26	-0.287001	0.199423
ARHGEF28	0.271498	0.619144
ARHGEF3	0.194951	0.297777
ARHGEF33	-0.382842	0.438811
ARHGEF35	0.662054	0.645616
ARHGEF37	-0.253026	0.342681
ARHGEF38	-0.115204	0.092983
ARHGEF4	0.645796	1.02748
ARHGEF40	0.047792	0.061643
ARHGEF6	0.715952	1.44135
ARHGEF7	0.209166	0.277255
ARHGEF9	0.31201	0.46086
ARID1A	0.169026	0.386941
ARID1B	0.065839	0.08656
ARID2	0.055699	0.085603
ARID3A	0.222298	0.286802
ARID3B	-0.020428	0.027206
ARID3C	-0.593683	0.661545
ARID4A	0.104124	0.165025
ARID4B	0.219175	0.167772
ARID5A	-0.32037	0.388487
ARID5B	0.019173	0.035438
ARIH1	0.690422	1.34093
ARIH2	0.536642	1.40611
ARIH2OS	0.734759	0.771306
ARL1	0.355301	0.447992
ARL11	-0.144844	0.10098
ARL13B	-0.313431	0.196922
ARL14EP	0.894825	0.84762
ARL15	0.172061	0.224706
ARL3	-0.762181	0.674492
ARL4A	-0.654948	0.431626
ARL4C	0.277993	0.363393
ARL4D	-0.95564	0.406254
ARL5A	0.601893	0.800912
ARL5B	-0.120947	0.145387
ARL6IP1	0.511667	1.07292
ARL6IP4	-0.338031	0.259228
ARL6IP5	0.248787	0.459231
ARL6IP6	-0.37112	0.784164
ARL8A	0.057645	0.056892
ARL8B	0.276171	0.543673
ARMC1	0.791812	2.0569
ARMC10	-0.452118	0.386036
ARMC12	-0.937613	0.442736
ARMC2	-0.166292	0.270625
ARMC3	-0.266481	0.263304
ARMC4	-0.383106	0.457241
ARMC5	-0.854315	0.443456
ARMC6	-0.202079	0.174775
ARMC8	0.271419	0.633256
ARMC9	-0.453429	0.685092
ARMCX1	-0.099807	0.104189
ARMCX2	0.134768	0.292875
ARMCX3	-0.09621	0.155056
ARMCX4	-0.524103	0.760062
ARMCX5	0.469107	1.30009
ARMCX6	-2.53761	0.346507
ARNT	-0.109384	0.137049
ARNT2	-0.078695	0.071307
ARNTL	0.094371	0.155218
ARNTL2	0.131778	0.138748
ARPC1A	-0.191926	0.289439
ARPC2	0.313443	0.406013
ARPC3	0.511974	0.80598
ARPC4	0.236818	0.303707
ARPC5	-0.087073	0.10163
ARPC5L	-0.214716	0.157399
ARPP19	0.06754	0.094233
ARPP21	-0.447486	0.39758
ARRB1	-0.18054	0.105373
ARRB2	-0.234632	0.21093
ARRDC1	-0.237537	0.268189
ARRDC2	-0.497531	0.385018
ARRDC3	0.135982	0.272766
ARRDC4	-0.13438	0.124735
ARSA	-0.428861	0.150265
ARSB	-0.488417	0.663644
ARSD	-0.454183	0.324183
ARSE	0.224968	0.287176
ARSG	-0.289683	0.256426
ARSH	-0.5323	0.458788
ARSJ	-0.289364	0.253747
ARSK	0.338518	0.451573
ART4	-0.76861	0.645039
ARV1	-0.239866	0.369077
ASAH1	0.369781	0.754335
ASAH2	0.583967	0.52858
ASAP1	0.384347	0.837774
ASAP2	-0.039147	0.061604
ASB1	-1.00813	0.794076
ASB10	0.160801	0.141264
ASB14	0.349436	0.521313
ASB15	0.944697	1.14131
ASB7	-0.346353	0.359188
ASB9	-0.189165	0.247514
ASCC1	-0.801706	0.404645
ASCC2	0.326897	0.505669
ASCC3	0.147938	0.321241
ASF1A	-0.108446	0.125582
ASF1B	-0.87737	0.457892
ASH1L-AS1	-0.039564	0.041725
ASH1L	0.329303	1.03243
ASH2L	-0.15359	0.136213
ASIC1	0.165204	0.243422
ASNA1	-0.064782	0.039145
ASNS	-0.739242	0.284997
ASNSD1	-0.054513	0.064538
ASPH	0.862595	2.42431
ASPM	0.298908	0.713771
ASPN	0.300947	0.402779
ASS1	-0.106609	0.074537
ASTE1	-0.444146	0.633758
ASTL	-0.622931	0.798886
ASTN1	-0.145283	0.201083
ASTN2	0.476512	1.11736
ASUN	-0.209035	0.117619
ASXL1	0.501971	1.0099
ASXL2	0.28165	0.593126
ASXL3	-0.044907	0.053336
ASZ1	0.164451	0.253221
ATAD1	0.005686	0.008106
ATAD2	0.461878	0.74097
ATAD2B	0.289274	0.780666
ATAD3C	-0.074248	0.083176
ATAD5	0.041038	0.042038
ATAT1	0.099085	0.125886
ATE1	-0.985325	0.469013
ATF1	0.164855	0.334884
ATF2	0.157206	0.195387
ATF3	0.449078	0.41471
ATF4	0.298403	0.459893
ATF5	-1.05653	1.24088
ATF6	0.565579	2.03432
ATF6B	0.08065	0.103877
ATF7	0.827661	1.5746
ATF7IP	0.289611	0.694653
ATF7IP2	0.317069	0.617556
ATG101	0.112264	0.087942
ATG12	0.15564	0.192366
ATG13	-1.37796	0.469293
ATG14	0.250753	0.634304
ATG16L1	-0.513483	0.762237
ATG16L2	-0.105429	0.061855
ATG2A	-0.132824	0.13071
ATG2B	0.182229	0.285619
ATG3	0.434826	0.827679
ATG4B	0.090941	0.071998
ATG4C	-0.207872	0.183156
ATG5	-0.003213	0.004191
ATG7	0.143509	0.196114
ATG9A	0.09647	0.093675
ATG9B	-0.34797	0.29678
ATHL1	0.12641	0.121086
ATIC	-0.103581	0.137707
ATL1	0.224098	0.347641
ATL2	0.248119	0.517565
ATL3	0.157861	0.259647
ATM	-0.025687	0.040965
ATMIN	0.135675	0.332182
ATN1	0.429847	0.972054
ATP10A	0.216096	0.354821
ATP10B	-0.002167	0.002238
ATP10D	0.069941	0.109632
ATP11A	0.075178	0.103404
ATP11B	0.767067	1.39051
ATP11C	-0.078881	0.102591
ATP13A1	-0.462011	0.751566
ATP13A2	0.23989	0.275109
ATP13A3	0.192666	0.370387
ATP13A5	0.093082	0.070386
ATP1A1	0.119675	0.221041
ATP1A2	-0.041285	0.037505
ATP1A4	0.002216	0.002784
ATP1B1	0.046849	0.04986
ATP1B3	0.290115	0.325021
ATP2A1	-0.76946	0.540164
ATP2A2	0.348585	0.916281
ATP2A3	-0.000258	0.000266
ATP2B1	0.321986	0.550269
ATP2B2	-0.150795	0.193026
ATP2B3	-0.366499	0.551003
ATP2B4	-0.070162	0.086518
ATP2C1	-0.433428	0.640464
ATP2C2	-0.270677	0.322157
ATP4A	-0.315309	0.275165
ATP5A1	0.098944	0.060749
ATP5B	-0.08485	0.048559
ATP5C1	1.02335	3.28532
ATP5F1	0.559368	0.982695
ATP5G2	-0.338009	0.300181
ATP5G3	0.87634	1.9055
ATP5J	0.485346	0.737039
ATP5L	-0.225131	0.268827
ATP5O	0.743228	1.04996
ATP5S	-0.022142	0.023652
ATP6AP1	-0.740777	0.554856
ATP6AP2	0.86863	2.02133
ATP6V0A1	-0.118097	0.155152
ATP6V0A2	0.739498	0.874696
ATP6V0A4	0.052711	0.059861
ATP6V0B	-0.873376	0.896276
ATP6V0C	0.292161	0.510946
ATP6V0D1	0.081778	0.080587
ATP6V0E1	-0.15091	0.157802
ATP6V1A	-0.291166	0.195091
ATP6V1B2	-0.392085	0.369566
ATP6V1C1	-0.17998	0.102188
ATP6V1C2	0.51501	0.245521
ATP6V1D	-0.237736	0.157003
ATP6V1E1	-0.27831	0.3711
ATP6V1F	0.068185	0.091261
ATP6V1G1	-0.072407	0.064562
ATP6V1G2	-0.068186	0.062087
ATP6V1H	-0.041707	0.045075
ATP7A	0.105457	0.214503
ATP7B	-0.23095	0.205582
ATP8A1	0.013351	0.016989
ATP8A2	-1.36096	0.86672
ATP8B1	0.231564	0.290497
ATP8B2	-0.677894	1.04296
ATP8B3	-0.794912	0.835237
ATP8B4	0.034605	0.049456
ATP8B5P	0.008845	0.009837
ATP9A	0.195536	0.371167
ATP9B	-0.470423	0.427262
ATPAF1	-0.089701	0.04874
ATPIF1	-0.205686	0.125674
ATR	-0.615866	0.376768
ATRAID	0.071044	0.100925
ATRN	-0.002811	0.004339
ATRNL1	-0.090246	0.109169
ATRX	0.212383	0.699452
ATXN1	-0.479739	0.639152
ATXN10	0.067105	0.076192
ATXN1L	-0.09048	0.154471
ATXN2	0.506047	1.99936
ATXN2L	0.351508	0.760662
ATXN3	0.41812	0.478606
ATXN7	-0.069299	0.080665
ATXN7L1	-0.13641	0.219246
ATXN7L3	0.316468	0.442445
ATXN7L3B	0.618887	0.580601
AUH	0.06114	0.088673
AUNIP	-0.702089	0.353383
AUP1	0.355562	0.596099
AURKA	-1.12521	0.257361
AURKAIP1	1.46169	1.77515
AURKAPS1	0.629687	1.07406
AURKB	-0.051068	0.030845
AUTS2	0.475823	1.4557
AVEN	-0.416194	0.514243
AVIL	0.165907	0.236034
AVL9	0.340933	0.682318
AXDND1	0.025488	0.031639
AXIN1	-0.685551	0.329813
AXIN2	-0.398553	0.408361
AXL	-0.13774	0.211938
AZGP1	0.117965	0.116489
AZGP1P1	-0.381829	0.30142
AZI2	0.663813	1.54746
AZIN1	-0.027816	0.02117
B2M	0.043296	0.031856
B3GALNT1	-1.90762	0.366702
B3GALNT2	0.489765	1.91072
B3GALT2	0.502777	0.767669
B3GALT5	-0.761326	0.899278
B3GALT6	0.259714	0.634378
B3GNT1	-0.039484	0.035084
B3GNT2	-0.06706	0.11927
B3GNT3	-0.083107	0.0722
B3GNT5	0.123712	0.188026
B4GALNT2	-0.302377	0.209576
B4GALNT3	-0.699873	0.578172
B4GALT1	0.702524	2.2466
B4GALT2	0.12461	0.119186
B4GALT3	0.531905	0.808848
B4GALT4	0.520801	0.412475
B4GALT5	0.436859	0.88518
B4GALT6	0.527137	0.802865
BAAT	0.337078	0.48474
BABAM1	-0.214232	0.166921
BACE1	0.382779	0.975644
BACE2	-0.113799	0.120411
BACH1	-0.214592	0.352103
BACH2	-0.469917	0.580775
BAG1	-0.212671	0.227266
BAG2	-0.120125	0.184667
BAG3	-0.820526	0.367084
BAG4	0.305763	0.450308
BAG5	0.094655	0.103627
BAG6	0.430015	0.564638
BAHCC1	-0.257602	0.37993
BAHD1	0.223948	0.39258
BAI1	0.366079	0.4514
BAI2	0.28402	0.266205
BAI3	-0.177384	0.187319
BAIAP2	0.01877	0.015964
BAIAP2L1	-1.5006	0.463527
BAK1	0.277185	0.412918
BAMBI	0.143611	0.096873
BANF1	0.185578	0.226278
BANK1	0.718309	1.82356
BANP	0.08162	0.077423
BAP1	-0.95862	0.454911
BARD1	0.387492	0.769785
BASP1	0.961472	1.52279
BAX	-0.635986	0.67227
BAZ1A	-0.010035	0.009838
BAZ1B	0.267761	0.762305
BAZ2A	-0.130914	0.226953
BAZ2B	-0.012121	0.01657
BBS1	0.037441	0.044165
BBS10	-0.478428	0.411139
BBS12	0.08729	0.117703
BBS2	0.415056	0.9115
BBS4	0.081404	0.130409
BBS5	0.454244	0.492394
BBS7	0.106195	0.2127
BBS9	0.030177	0.039138
BBX	-0.087735	0.103904
BCAM	-0.462966	0.395918
BCAN	0.372187	0.568835
BCAP29	0.850294	1.19628
BCAP31	0.490815	0.559748
BCAR1	-0.385539	0.471353
BCAR3	0.610745	1.15943
BCAS1	-0.240753	0.303908
BCAS3	0.162365	0.132098
BCAT2	0.736984	1.76104
BCCIP	-0.845098	0.425318
BCHE	-0.991157	1.19714
BCKDHA	-0.784409	1.05974
BCKDHB	-0.212572	0.142481
BCKDK	0.118614	0.137799
BCL10	0.257326	0.251198
BCL11A	-0.064572	0.067575
BCL11B	-0.277219	0.342731
BCL2	0.86608	1.03313
BCL2L1	-0.34675	0.287012
BCL2L11	0.142033	0.158221
BCL2L12	-0.650313	0.228551
BCL2L13	0.235244	0.505137
BCL2L2	-0.358774	0.348881
BCL3	0.192486	0.198312
BCL6	-0.176488	0.282495
BCL6B	-0.344752	0.414473
BCL7A	-0.248212	0.232435
BCL7B	2.35053	0.940396
BCL7C	1.00482	0.823323
BCL9	0.033437	0.057141
BCL9L	0.055426	0.098161
BCLAF1	0.260633	0.83493
BCOR	0.138634	0.276861
BCORL1	0.369416	0.617928
BCR	-0.077414	0.137917
BCRP2	0.153887	0.215187
BDH1	-0.058357	0.063165
BDP1	0.306681	0.99741
BECN1	0.037412	0.034591
BEND2	-1.35749	0.805462
BEND3	-0.156756	0.181685
BEND5	-0.070185	0.071195
BEND7	0.239454	0.403924
BEST1	-0.938421	0.277135
BEST2	-0.77388	0.776481
BEST3	-0.912207	0.618595
BET1	-0.220827	0.235798
BET1L	0.709827	1.47588
BEX1	-0.263265	0.259051
BEX2	1.01633	1.2132
BEX4	0.397945	0.671707
BFAR	0.179064	0.413418
BFSP1	-1.16487	0.367477
BGN	0.720438	1.52037
BHLHB9	0.374116	0.792424
BHLHE22	-0.211498	0.282362
BHLHE40	0.317661	0.723213
BHLHE41	-0.166481	0.237274
BHMT2	0.538255	0.848546
BICC1	0.114106	0.208806
BICD1	-0.196344	0.195954
BICD2	-0.037727	0.046543
BID	-1.09946	0.217148
BIN1	-0.546834	0.591442
BIN2	-0.041912	0.04741
BIRC2	-0.065028	0.06426
BIRC3	-0.042889	0.034243
BIRC6	0.19037	0.439315
BIVM	-0.827948	0.78166
BLCAP	-1.42897	0.870642
BLM	0.0719	0.07101
BLMH	0.083825	0.116516
BLNK	-0.030109	0.037631
BLOC1S2	0.161846	0.146094
BLOC1S3	0.841278	0.548449
BLOC1S6	-0.043953	0.052486
BLVRB	-0.026032	0.018327
BLZF1	-0.173932	0.210085
BMF	0.357025	0.779578
BMP1	-0.269003	0.208852
BMP2	-0.440246	0.327982
BMP2K	-0.261318	0.370711
BMP3	-0.078104	0.098984
BMP4	0.163541	0.186425
BMP5	0.271993	0.369541
BMPER	-0.446052	0.814468
BMPR1A	0.64651	0.733136
BMPR1B	1.28745	1.32685
BMPR2	0.030527	0.031056
BMS1	0.421431	1.38193
BMS1P20	-0.200743	0.209939
BMS1P4	0.062546	0.078597
BMS1P5	0.041819	0.058726
BNC2	-0.110554	0.189047
BNIP2	0.31088	0.752464
BNIP3	-0.221229	0.160819
BNIP3L	-0.209758	0.278672
BNIPL	-0.121682	0.176371
BOC	0.025602	0.033081
BOD1	0.530252	1.26707
BOD1L1	0.354028	0.946162
BOLA1	0.508003	0.747239
BOLL	-0.131401	0.165558
BOP1	-0.529847	0.218533
BPGM	0.657173	1.30426
BPHL	0.543132	1.17665
BPIFA1	0.970968	0.602452
BPIFB1	0.43575	0.305995
BPNT1	-0.252615	0.194465
BPTF	0.155899	0.328703
BRAF	0.186763	0.194982
BRAP	0.385939	0.584737
BRAT1	0.088906	0.092323
BRCA1	0.397438	0.916137
BRCA2	0.157929	0.361976
BRCC3	-0.028197	0.031221
BRD1	-0.616966	0.238005
BRD2	0.083608	0.144674
BRD3	0.716517	1.13879
BRD4	0.130603	0.217929
BRD7	0.58536	0.748692
BRD8	-0.065349	0.123439
BRD9	-0.07434	0.097841
BRDT	-0.709297	0.659069
BRE	-0.384903	0.444557
BRF1	0.282402	0.424457
BRINP2	-0.223319	0.285228
BRINP3	0.816627	1.07002
BRIP1	-0.051986	0.043063
BRIX1	-0.554598	0.312586
BRK1	0.350524	0.472282
BRMS1	-0.499609	0.761463
BRMS1L	0.266226	0.490237
BROX	0.59936	1.3315
BRPF1	0.060125	0.080732
BRPF3	0.310111	0.678462
BRSK1	-0.744084	0.949862
BRWD1	0.201489	0.480356
BRWD3	-0.114569	0.256082
BSDC1	-0.440611	0.597004
BSG	1.13339	1.28713
BSN	-0.659525	0.560478
BST2	0.220431	0.183657
BTAF1	-0.061496	0.108553
BTBD1	-0.278371	0.316444
BTBD10	0.155683	0.252126
BTBD2	0.600919	1.47633
BTBD3	0.045139	0.027577
BTBD7	-0.071438	0.139835
BTBD8	-2.60365	0.46949
BTBD9	-0.16417	0.243895
BTC	0.363529	0.355324
BTD	-0.290505	0.502898
BTF3	0.213167	0.225397
BTF3L4	0.079971	0.121966
BTG1	-0.146798	0.179158
BTG2	0.362612	0.502665
BTG3	-0.756284	0.259021
BTK	-0.310759	0.413251
BTLA	0.221488	0.336135
BTN2A1	-0.450979	0.799107
BTN2A2	-0.530253	1.04124
BTN2A3P	-0.533547	0.815668
BTN3A1	0.826265	0.638158
BTN3A2	-0.416049	0.574839
BTN3A3	-0.072243	0.074267
BTRC	-0.295498	0.409832
BUB1	0.257192	0.306237
BUB1B	-0.116662	0.167174
BUB3	0.14581	0.180213
BUD13	-0.608406	0.445553
BVES	-0.2038	0.236671
BYSL	0.359813	0.386124
BZRAP1	-0.296005	0.268448
BZW1	0.303571	0.923522
BZW2	0.384136	0.447289
C10orf10	-1.20357	1.62202
C10orf105	-0.754479	0.441586
C10orf11	0.797742	0.513404
C10orf118	-0.331473	0.588097
C10orf12	0.473229	1.454
C10orf2	-0.192763	0.264643
C10orf40	-0.184718	0.181332
C10orf71	-0.897597	1.6107
C10orf76	-0.198197	0.247469
C10orf88	-0.821685	0.634462
C10orf90	-0.752954	0.812424
C11orf1	0.173611	0.161396
C11orf24	-0.487177	1.08928
C11orf30	0.87886	2.15958
C11orf31	0.464075	0.833613
C11orf49	0.054293	0.032741
C11orf54	0.184061	0.239289
C11orf57	0.402616	0.798592
C11orf58	0.033837	0.052248
C11orf63	0.512335	0.957713
C11orf68	0.300164	0.327646
C11orf73	0.002405	0.0022
C11orf74	0.193488	0.202858
C11orf80	0.355819	0.491819
C11orf82	-0.499385	0.341582
C11orf84	-0.135378	0.178792
C11orf87	-0.953667	0.725833
C12orf10	0.02948	0.035411
C12orf29	0.068598	0.088685
C12orf4	-0.023723	0.026372
C12orf42	-1.97204	0.653253
C12orf45	-0.381473	0.152873
C12orf5	0.266564	0.395343
C12orf56	-0.053953	0.060059
C12orf57	0.2746	0.320259
C12orf66	0.878574	0.804646
C14orf1	-0.082891	0.078978
C14orf119	-0.109819	0.132533
C14orf159	-0.440935	0.425782
C14orf166	0.724658	1.62132
C14orf169	-0.444584	0.81876
C14orf182	3.43928	0.712862
C14orf2	0.915693	1.09215
C14orf28	-0.305696	0.514558
C14orf37	-0.307264	0.407471
C14orf79	-0.228925	0.091299
C14orf80	0.189074	0.183027
C15orf27	-1.53559	1.04757
C15orf37	-0.844199	0.869582
C15orf38	-0.052626	0.028501
C15orf39	-0.417535	0.427722
C15orf40	-0.260874	0.394207
C15orf41	0.204382	0.1155
C15orf52	-0.267717	0.566586
C15orf54	0.045056	0.045922
C15orf57	-0.278969	0.22765
C16orf3	-2.14666	0.424625
C16orf45	1.73374	0.5838
C16orf52	0.398807	0.595028
C16orf58	-0.072059	0.085575
C16orf62	0.409613	1.2779
C16orf70	0.354991	0.577053
C16orf71	-0.298356	0.254041
C16orf72	0.273881	0.624931
C16orf80	0.603455	1.0327
C16orf87	-0.23779	0.274919
C16orf89	-0.336138	0.543949
C16orf95	0.557283	0.657775
C17orf100	-1.74877	0.734613
C17orf103	-0.341406	0.317131
C17orf104	-0.449995	0.276322
C17orf47	-0.844255	0.344405
C17orf53	-0.761961	0.85448
C17orf58	0.034553	0.027445
C17orf70	-0.091172	0.0837
C17orf75	0.577374	0.892962
C17orf77	0.138922	0.151092
C17orf80	0.61508	1.06343
C17orf85	0.41464	0.779211
C17orf97	-0.346305	0.524861
C18orf21	-0.076558	0.035365
C18orf25	0.234698	0.380029
C18orf54	-0.413116	0.554268
C18orf8	0.272488	0.588992
C19orf43	0.507987	0.88702
C19orf44	-0.717267	0.473236
C19orf47	-0.269364	0.21018
C19orf54	-1.07303	1.68372
C19orf55	-0.500205	0.461891
C19orf66	0.056083	0.048515
C19orf67	-1.18456	0.595023
C19orf68	-0.11685	0.113421
C1D	0.305009	0.596548
C1GALT1	0.057789	0.067215
C1GALT1C1	0.247134	0.22842
C1QA	-0.025306	0.023114
C1QB	-0.251196	0.408458
C1QL3	-0.130083	0.137267
C1QTNF1	-0.292735	0.381399
C1QTNF6	0.092942	0.097891
C1QTNF7	-0.310841	0.16086
C1R	0.50138	0.827497
C1RL	-0.139317	0.115172
C1S	0.131221	0.192916
C1orf101	0.002366	0.003262
C1orf106	0.426846	0.54791
C1orf112	0.53787	0.878841
C1orf116	-0.391036	0.332981
C1orf123	-0.196973	0.183721
C1orf131	1.37384	1.06587
C1orf159	-1.05879	0.329255
C1orf168	-0.776102	1.86278
C1orf174	-0.969257	1.37557
C1orf189	-0.50431	0.743373
C1orf198	0.130756	0.173028
C1orf21	-0.029994	0.042874
C1orf213	-0.213219	0.400058
C1orf216	0.024316	0.012908
C1orf226	0.622479	1.33185
C1orf27	0.200558	0.183248
C1orf43	0.293866	0.625335
C1orf52	0.249216	0.457817
C1orf56	0.025149	0.023293
C1orf68	0.309389	0.244453
C1orf85	1.09953	1.33602
C1orf86	-0.049919	0.036399
C1orf95	0.497729	0.519767
C2	0.5349	0.530344
C20orf194	0.402084	0.49002
C20orf96	-0.834844	0.505625
C21orf33	-0.081495	0.107654
C21orf91	0.136785	0.151108
C22orf29	-0.012371	0.013307
C22orf46	-0.588297	1.25818
C2CD2	0.155234	0.289504
C2CD2L	-1.03703	1.17683
C2CD3	-0.100469	0.161332
C2CD4A	-0.799213	1.50302
C2CD5	-0.029708	0.046207
C2orf16	-0.197384	0.352338
C2orf42	-0.171866	0.197614
C2orf43	0.087915	0.108695
C2orf44	0.466328	0.827326
C2orf47	0.514585	0.378997
C2orf49	0.455161	0.859651
C2orf61	0.135265	0.105259
C2orf69	-0.201378	0.415499
C2orf71	-0.668765	0.997443
C2orf73	0.411102	0.538136
C2orf74	0.064873	0.040524
C2orf78	-0.673733	0.712795
C2orf81	-1.60727	0.534262
C2orf88	-0.975549	0.684029
C3	-0.266389	0.47546
C3AR1	0.253658	0.420219
C3P1	0.027352	0.024378
C3orf17	-0.121846	0.19458
C3orf18	0.72706	0.639294
C3orf20	-0.15758	0.152417
C3orf35	0.126176	0.190778
C3orf36	-1.08628	0.294135
C3orf38	-0.801905	0.44103
C3orf52	-0.013118	0.009255
C3orf55	-0.642019	0.540213
C3orf58	0.454734	0.787259
C3orf62	0.107836	0.117234
C3orf67	0.05561	0.059065
C3orf70	0.208084	0.352537
C4BPA	-0.096718	0.117787
C4orf17	0.349951	0.362096
C4orf27	0.035942	0.034459
C4orf29	0.527953	0.891278
C4orf3	0.210743	0.350117
C4orf32	-0.888946	0.44961
C4orf46	0.316884	0.286213
C4orf51	0.503728	0.209215
C5	-0.578328	1.00142
C5AR1	-0.649891	0.724784
C5orf15	0.549756	1.61091
C5orf22	0.101447	0.12124
C5orf24	0.306507	0.986793
C5orf30	-1.02739	0.404593
C5orf34	0.046462	0.041979
C5orf42	-0.056132	0.077658
C5orf51	0.33928	0.323456
C5orf56	-0.134067	0.125694
C5orf60	-1.30731	0.37626
C6	0.660828	0.946705
C6orf10	-0.426396	0.509113
C6orf106	0.140841	0.166191
C6orf120	0.731742	1.08915
C6orf132	-0.188591	0.302592
C6orf136	0.522521	0.525814
C6orf141	0.114461	0.119659
C6orf163	0.092429	0.060618
C6orf165	0.044739	0.061164
C6orf201	0.182363	0.233532
C6orf211	-0.923965	1.17628
C6orf25	-0.882836	0.621158
C6orf47	-0.359616	0.399817
C6orf48	0.232584	0.226965
C6orf62	0.047905	0.057544
C6orf89	0.132516	0.142731
C7	-0.455204	0.877086
C7orf13	-0.451385	0.310429
C7orf25	-0.199236	0.212436
C7orf26	0.078422	0.097365
C7orf31	-1.46289	0.479656
C7orf60	0.405086	0.412985
C7orf63	-0.040483	0.058867
C7orf73	-0.143019	0.112343
C8B	0.984917	1.29794
C8orf34	-0.592864	0.542754
C8orf4	0.004986	0.003465
C8orf46	0.655304	0.89594
C8orf48	-0.084958	0.078732
C8orf86	-0.764201	0.470609
C9orf131	0.480173	0.270308
C9orf152	-1.08021	0.712778
C9orf156	-0.070639	0.103451
C9orf163	-0.410825	0.552042
C9orf3	-0.287744	0.662961
C9orf41	-0.585767	0.703706
C9orf43	0.069498	0.055173
C9orf47	0.60317	1.16812
C9orf64	-1.48333	0.32529
C9orf66	-0.20913	0.250636
C9orf72	-0.109829	0.107049
C9orf78	-0.029092	0.031036
C9orf84	-0.148679	0.274239
C9orf85	-0.456474	0.647033
C9orf96	-0.103187	0.101106
CA10	-0.632465	0.311494
CA11	-0.367126	0.410868
CA12	0.206539	0.157309
CA13	-0.459449	0.24186
CA14	0.525168	0.360579
CA2	0.665398	1.0567
CA5B	-0.273305	0.267654
CA8	0.666737	1.0391
CA9	-0.061619	0.065626
CAAP1	-0.112323	0.131395
CAB39	-0.036102	0.04526
CAB39L	0.297041	0.306359
CABIN1	-0.032033	0.043668
CABLES1	0.479272	0.99878
CABLES2	0.394275	0.67045
CABP4	-0.451068	0.285595
CABYR	-0.50322	0.710791
CACHD1	0.24446	0.563848
CACNA1A	-0.579561	0.391718
CACNA1B	0.094035	0.094202
CACNA1C	-0.548983	0.342757
CACNA1D	0.337764	0.741648
CACNA1E	-0.275706	0.396497
CACNA1F	-0.583854	1.05026
CACNA1G	-0.430948	0.383204
CACNA1H	-0.050329	0.053218
CACNA1I	-0.029671	0.023416
CACNA1S	0.020633	0.025325
CACNA2D1	0.141846	0.217013
CACNA2D2	-0.010984	0.008902
CACNA2D3	-0.489584	0.69172
CACNA2D4	-0.63356	0.722567
CACNB1	0.698274	1.42428
CACNB2	-0.313331	0.291141
CACNB3	-0.204829	0.177741
CACNB4	-0.280698	0.384046
CACNG3	0.118581	0.124033
CACNG4	0.005134	0.00237
CACTIN	-0.857187	0.835615
CACUL1	0.590449	0.814859
CACYBP	0.307208	0.713415
CAD	-0.157184	0.138329
CADM1	0.340294	0.683772
CADM2	0.129706	0.150492
CADM4	-1.03611	0.992036
CADPS	-0.180735	0.163762
CADPS2	0.155415	0.163754
CALB1	0.104344	0.0869
CALB2	-1.72625	0.412335
CALCOCO1	-0.250516	0.417787
CALCOCO2	-0.51846	0.680491
CALCRL	0.309579	0.609181
CALD1	0.806278	1.60756
CALHM2	0.096856	0.09078
CALM1	0.453915	0.895776
CALM2	-0.041486	0.054276
CALM3	-0.157519	0.116467
CALML4	0.203754	0.306718
CALN1	-0.243065	0.198795
CALR	0.547562	1.02998
CALU	0.324784	0.645085
CAMK2B	-0.222346	0.266056
CAMK2D	0.077681	0.121699
CAMK2G	0.087347	0.122298
CAMK2N1	-0.280427	0.342975
CAMKK1	0.056637	0.039876
CAMKK2	-0.055302	0.131306
CAMLG	-0.976749	0.899419
CAMSAP1	0.145479	0.178593
CAMSAP2	0.014445	0.018808
CAMSAP3	-0.155534	0.153967
CAMTA1	-0.192816	0.538371
CAMTA2	-0.435787	0.878613
CAND1	0.072765	0.098157
CAND2	0.247754	0.216315
CANT1	0.060755	0.098696
CANX	0.266625	0.673272
CAP1	0.109124	0.178817
CAP2	0.648953	0.93602
CAPG	0.233564	0.242503
CAPN1	-0.527666	1.07359
CAPN11	-0.367051	0.304984
CAPN12	-0.193562	0.182117
CAPN13	0.096462	0.118318
CAPN15	0.595893	0.669547
CAPN2	0.24584	0.249562
CAPN3	-0.064162	0.058539
CAPN5	0.778216	0.953426
CAPN6	0.439661	0.611923
CAPN7	0.595752	1.6191
CAPN8	0.148053	0.115368
CAPN9	-0.060267	0.064132
CAPNS1	0.235579	0.27594
CAPRIN1	0.114161	0.175569
CAPRIN2	-0.388114	0.704724
CAPS2	-0.406058	0.698173
CAPZA1	0.402902	0.97859
CAPZA2	0.273864	0.547474
CAPZB	-0.031409	0.036713
CARD10	-0.111119	0.143951
CARD14	-0.456103	0.423697
CARD16	0.272358	0.119053
CARD6	-0.197085	0.26531
CARD8	0.027005	0.029414
CARD9	-0.228801	0.208171
CARF	0.075897	0.098834
CARHSP1	0.166253	0.095512
CARKD	-0.701437	0.332504
CARS	0.568341	0.741539
CARS2	-0.570099	0.679169
CASC1	-0.95016	0.82318
CASC2	-0.588361	1.17546
CASC3	0.689548	2.16027
CASC4	0.37042	1.0377
CASC5	0.177528	0.394541
CASD1	0.052409	0.083804
CASK	0.275963	0.539624
CASKIN2	-0.019992	0.019333
CASP1	0.658312	0.362792
CASP10	0.130188	0.132718
CASP12	1.08329	0.60642
CASP14	-2.29707	0.955405
CASP2	0.310679	0.722235
CASP3	-0.078896	0.06412
CASP4	0.874418	0.464318
CASP7	0.785775	1.70505
CASP8	-0.729726	1.36273
CASP8AP2	-0.118573	0.196027
CASP9	-0.623264	0.38876
CASQ1	-0.461366	0.619743
CASS4	-1.30448	0.417812
CAST	0.326043	0.64807
CASZ1	-0.008546	0.010456
CAT	0.087674	0.109281
CATSPER1	-0.271483	0.345637
CATSPER2	-0.007185	0.009189
CATSPER2P1	0.180273	0.318313
CATSPER3	0.372331	0.349506
CATSPER4	-0.564685	0.861121
CATSPERB	0.604238	1.37683
CATSPERG	-1.05494	0.72949
CAV1	-0.393975	0.341442
CAV2	-0.235869	0.243075
CBFA2T2	-0.438306	0.304925
CBFB	-0.019654	0.030973
CBL	-0.016006	0.024978
CBLB	0.196413	0.501147
CBLL1	0.034181	0.032057
CBLN3	-0.38934	0.309402
CBR3	0.879482	0.669915
CBR4	-0.407201	0.412066
CBWD1	0.428993	0.491923
CBWD2	-0.613728	1.14323
CBWD5	0.175815	0.311727
CBX1	0.165266	0.217087
CBX2	-0.560496	0.561706
CBX3	-0.131187	0.108847
CBX4	0.32163	0.305843
CBX5	-0.107075	0.07852
CBX6	0.061591	0.059233
CBX7	0.676025	0.641661
CC2D1B	-0.118178	0.127235
CC2D2A	0.29402	0.825342
CC2D2B	0.838321	0.763938
CCAR1	0.294264	0.710126
CCAR2	-0.290614	0.478115
CCBL2	0.680177	0.672275
CCDC101	0.404585	0.392964
CCDC102B	0.066003	0.071613
CCDC104	-0.129313	0.164037
CCDC108	0.50278	1.04201
CCDC109B	0.182128	0.255129
CCDC11	-0.239548	0.260355
CCDC110	0.029345	0.03576
CCDC112	0.041926	0.049104
CCDC114	-1.75975	0.777274
CCDC115	0.044937	0.056814
CCDC117	-0.411559	0.361455
CCDC120	-0.645371	0.44318
CCDC121	-0.284092	0.328369
CCDC125	-0.068797	0.078083
CCDC127	-0.520725	0.38955
CCDC130	-0.353694	0.263831
CCDC132	-0.053884	0.078741
CCDC136	-0.234483	0.341158
CCDC138	1.27487	1.11139
CCDC14	0.104147	0.126633
CCDC140	-0.072086	0.035383
CCDC141	0.226463	0.536128
CCDC142	-0.156314	0.15693
CCDC144A	0.178521	0.255538
CCDC144B	0.004973	0.006426
CCDC144CP	0.557534	0.589024
CCDC146	0.206591	0.251641
CCDC147	-0.665036	0.549131
CCDC148	0.685589	0.525871
CCDC149	0.447737	0.488576
CCDC15	0.359628	0.628507
CCDC155	-1.00604	1.21469
CCDC158	0.058307	0.08475
CCDC168	-0.206128	0.314333
CCDC17	-0.727403	0.837147
CCDC170	0.011281	0.012437
CCDC171	0.072529	0.101017
CCDC173	-0.010155	0.011955
CCDC174	0.035879	0.033815
CCDC18	-0.057154	0.099391
CCDC181	-0.482736	0.620347
CCDC185	0.263954	0.349836
CCDC19	0.609217	1.08671
CCDC25	0.277063	0.39302
CCDC28B	0.104964	0.093521
CCDC30	-0.462374	0.883599
CCDC34	-0.445597	0.312739
CCDC36	0.543958	0.505861
CCDC38	0.361497	0.483792
CCDC39	-0.212166	0.352739
CCDC40	-0.20599	0.230226
CCDC43	-0.758971	0.23305
CCDC47	0.314893	0.433552
CCDC50	0.142569	0.189355
CCDC53	-0.053468	0.051541
CCDC58	0.288946	0.327765
CCDC59	0.078538	0.110924
CCDC6	0.168609	0.325537
CCDC62	0.63419	0.761357
CCDC64	0.068357	0.076587
CCDC65	0.050144	0.040389
CCDC66	0.234834	0.222461
CCDC7	0.078021	0.114803
CCDC71L	0.385864	0.620165
CCDC73	0.075974	0.092861
CCDC74A	-1.24967	0.426183
CCDC79	-0.694173	0.349191
CCDC80	-0.765133	0.332695
CCDC81	0.887471	0.716388
CCDC82	-0.261074	0.252792
CCDC84	-0.32677	0.381869
CCDC85A	-0.346355	0.41614
CCDC86	-0.351291	0.327655
CCDC87	-0.106112	0.11599
CCDC88A	0.040158	0.061411
CCDC88C	0.075441	0.128625
CCDC89	-1.00773	1.06125
CCDC9	-0.56559	0.314768
CCDC90B	0.116715	0.143395
CCDC91	1.13506	1.8507
CCDC92	0.110128	0.128182
CCDC93	-0.117817	0.214091
CCDC94	-0.383725	0.197685
CCDC96	-1.01964	0.765491
CCDC97	-0.519933	0.707292
CCER1	-0.421107	0.352021
CCIN	-0.780913	0.375641
CCL2	-0.352531	0.192803
CCL22	-1.37162	0.852757
CCL5	-0.618186	0.850205
CCM2	0.240042	0.210226
CCNA2	1.00218	3.56463
CCNB1	0.211934	0.218113
CCNB1IP1	0.720231	1.61583
CCNB2	0.679655	0.628372
CCNC	0.305269	0.561425
CCND1	1.3746	3.45313
CCND2	-0.008109	0.006775
CCND3	0.222982	0.323797
CCNDBP1	0.26322	0.308931
CCNE1	-0.202525	0.224849
CCNE2	-0.019133	0.021831
CCNF	-0.508068	0.666856
CCNG1	-0.036358	0.047858
CCNG2	0.112227	0.133586
CCNH	0.596338	1.31446
CCNI	0.264643	0.643505
CCNJ	0.320116	0.424843
CCNJL	0.446145	0.518745
CCNK	0.277763	0.391771
CCNL1	0.136651	0.212999
CCNL2	-0.095136	0.104934
CCNT1	0.29227	0.541367
CCNT2	-0.208131	0.277901
CCNY	0.106667	0.101389
CCNYL1	-0.14128	0.227428
CCP110	0.125485	0.227194
CCR2	-0.210803	0.169816
CCR5	-0.037987	0.045344
CCR7	0.19377	0.24228
CCRL2	0.434377	0.384342
CCRN4L	1.38614	2.941
CCSAP	0.060316	0.079578
CCSER1	0.253022	0.337161
CCSER2	-0.178505	0.351427
CCT2	0.466499	0.973396
CCT3	-0.004452	0.004537
CCT4	0.42009	1.39994
CCT5	0.217804	0.527345
CCT6A	-0.012505	0.008924
CCT6P1	0.25417	0.241502
CCT6P3	0.280739	0.55228
CCT7	-0.118476	0.136807
CCT8	0.015319	0.019522
CD101	-0.652003	0.407683
CD109	-0.477183	0.532662
CD14	-0.736993	0.825039
CD160	-0.066177	0.046739
CD163	-0.487027	0.735696
CD163L1	-0.393455	0.420141
CD164	0.082894	0.117629
CD164L2	-2.00857	0.418724
CD180	0.030849	0.029853
CD19	-0.278016	0.258691
CD1B	-0.498677	0.270503
CD1C	0.420575	0.681699
CD1E	-0.179433	0.163718
CD2	-0.428165	0.609208
CD200	0.129227	0.158382
CD200R1	-0.672927	0.635646
CD209	0.111127	0.133249
CD22	-0.762496	1.04103
CD24	0.455242	0.306083
CD248	-0.290177	0.416486
CD274	-2.0444	0.740149
CD276	-0.071609	0.087172
CD2AP	0.254751	0.309757
CD2BP2	-0.321659	0.326729
CD34	-0.198026	0.174922
CD36	0.69243	1.46112
CD38	-0.033286	0.023887
CD4	-0.064041	0.083254
CD40LG	-0.94041	0.497667
CD44	0.128071	0.134214
CD46	0.489026	0.91624
CD47	0.011584	0.013828
CD53	-0.339441	0.343286
CD55	0.621917	1.25011
CD58	0.343646	0.385135
CD59	0.070598	0.057205
CD6	-0.30256	0.304119
CD63	0.242993	0.385616
CD68	0.223565	0.406724
CD69	0.380312	0.870148
CD74	0.017414	0.008719
CD79A	0.119208	0.08303
CD80	-0.108929	0.134856
CD81	-0.120996	0.070392
CD86	-0.049371	0.044373
CD8A	-1.65516	0.512441
CD9	0.789147	1.91839
CD93	0.589871	0.541121
CD97	-0.385189	0.527069
CD99L2	0.006255	0.005393
CDADC1	-0.797065	1.1353
CDC123	-0.112894	0.104229
CDC14A	-0.572452	0.364476
CDC14B	-0.319155	0.341741
CDC14C	0.116927	0.140251
CDC16	0.186696	0.216022
CDC20	-0.366542	0.445465
CDC23	0.290526	0.637144
CDC25A	0.922591	1.60783
CDC25B	0.166391	0.262649
CDC25C	-0.350886	0.467062
CDC26	0.220561	0.316788
CDC27	0.13035	0.196775
CDC37	-0.365547	0.457343
CDC37L1	-0.050783	0.046634
CDC40	-0.386186	0.641624
CDC42	0.187744	0.411237
CDC42BPA	0.389969	0.996984
CDC42BPB	0.424071	1.20492
CDC42EP1	0.069218	0.050264
CDC42EP2	0.573466	0.466193
CDC42EP3	0.141528	0.130462
CDC42P3	0.109928	0.086164
CDC42SE1	0.424612	0.816215
CDC42SE2	0.07118	0.065126
CDC45	-0.808552	0.325006
CDC5L	-0.070431	0.076799
CDC6	-0.420644	0.414289
CDC7	-0.029522	0.019457
CDC73	-0.152254	0.135093
CDCA2	-0.02923	0.031063
CDCA3	-0.682834	0.561616
CDCA4	1.25098	3.56313
CDCA7	0.366249	0.36652
CDCA7L	-0.017439	0.016611
CDCA8	-0.245806	0.23987
CDCP1	-0.690413	0.547193
CDH1	0.591032	1.68923
CDH10	1.45019	0.675704
CDH11	0.004568	0.003965
CDH12	-0.146047	0.106391
CDH17	0.014599	0.016221
CDH18	0.072544	0.095873
CDH19	0.272328	0.342444
CDH2	-0.139131	0.144521
CDH20	0.24798	0.359802
CDH23	-0.505144	0.948548
CDH24	0.276632	0.516648
CDH26	0.650568	0.970448
CDH5	-0.600021	0.482758
CDH6	0.211642	0.361145
CDH7	-1.34783	0.483035
CDH8	-0.461427	0.40147
CDH9	-0.574897	0.21763
CDHR1	-1.14224	0.776196
CDHR2	0.089913	0.100062
CDHR3	0.931995	1.2466
CDHR4	0.298846	0.259405
CDIP1	-0.626445	0.773707
CDIPT	0.714441	1.11489
CDK1	0.201752	0.205301
CDK10	-0.729573	0.389862
CDK11B	0.359078	0.628942
CDK12	0.447149	1.44329
CDK13	-0.00686	0.008691
CDK14	0.5898	1.40565
CDK16	0.120278	0.137877
CDK17	0.500428	1.20373
CDK18	0.018577	0.014122
CDK19	-0.346051	0.465279
CDK2	0.601679	0.629537
CDK4	-0.256689	0.468757
CDK5R1	-0.449963	0.506695
CDK5R2	-0.435862	0.200894
CDK5RAP2	0.056079	0.122222
CDK5RAP3	-0.343046	0.463913
CDK6	-0.164871	0.209132
CDK7	-0.407161	0.730216
CDK8	0.605534	0.746083
CDKAL1	-0.42782	0.507095
CDKL2	0.136876	0.24949
CDKL3	0.424207	0.768582
CDKL5	1.031	4.71833
CDKN1A	1.00379	0.932863
CDKN1B	-0.558072	1.01822
CDKN2A	0.100067	0.105676
CDKN2AIP	-0.507467	0.434499
CDKN2B	0.49597	0.627646
CDKN2C	0.019046	0.014036
CDNF	-0.203615	0.264453
CDON	-0.150326	0.198962
CDR1	0.601045	0.874236
CDR2	0.165521	0.233241
CDR2L	0.37834	0.653271
CDRT1	0.20868	0.377598
CDRT15P1	0.525381	0.516935
CDS1	-0.266729	0.385623
CDS2	0.057484	0.058946
CDSN	0.042452	0.018814
CDT1	0.356561	0.474382
CDV3	0.633145	1.18445
CDYL	-0.207674	0.25414
CEACAM1	-0.464079	0.393087
CEACAM5	-0.012443	0.010515
CEACAM6	0.431727	0.461793
CEBPB	0.072228	0.06024
CEBPG	-0.106465	0.176681
CEBPZ	0.456848	0.81177
CECR1	0.817434	0.423018
CECR2	-0.069477	0.077148
CECR6	-0.064166	0.073265
CELF1	-0.14241	0.161235
CELF2	0.312666	0.704484
CELF3	-0.169116	0.233534
CELF4	-0.427446	0.652136
CELF5	-0.962476	0.731654
CELF6	-0.416693	0.308063
CELSR1	0.086134	0.161863
CELSR2	0.617896	1.93141
CELSR3	-0.366631	0.64545
CEMIP	-0.282536	0.263314
CENPB	-0.152453	0.068574
CENPBD1	0.122962	0.154426
CENPC	0.225903	0.320631
CENPE	0.128967	0.247417
CENPF	0.815501	2.10341
CENPI	-0.142028	0.154933
CENPJ	-0.072454	0.07825
CENPL	-0.032691	0.031557
CENPN	0.254201	0.260854
CENPO	-0.428914	0.293603
CENPP	-1.0959	0.416756
CENPT	0.57364	1.25993
CEP104	0.308223	0.728501
CEP112	0.403124	0.415936
CEP120	-0.134913	0.227564
CEP128	0.019899	0.029571
CEP135	-0.31352	0.345696
CEP152	0.061654	0.075248
CEP162	-0.572155	0.772563
CEP164	-0.35418	0.552763
CEP170	0.443612	1.9445
CEP170B	0.366162	0.702799
CEP192	0.174405	0.361649
CEP250	-0.545408	1.19855
CEP290	0.342335	1.15981
CEP350	0.301045	1.47087
CEP41	0.437828	0.704624
CEP44	0.323443	0.410113
CEP55	-0.040007	0.030428
CEP57	-0.275275	0.593001
CEP57L1	-0.603999	0.464124
CEP63	0.999015	1.59741
CEP68	0.357636	0.591892
CEP70	0.262802	0.342642
CEP76	0.012625	0.017339
CEP83	0.256483	0.448182
CEP85	-0.082452	0.123833
CEP85L	-0.721972	0.731182
CEP89	-0.502145	0.830652
CEP95	0.125416	0.196391
CEP97	-0.806448	0.374022
CEPT1	0.130524	0.196799
CERCAM	0.322718	0.474516
CERKL	-0.603048	0.817658
CERS2	0.574064	1.38218
CERS3	0.307284	0.328291
CERS5	0.516307	0.611331
CERS6	-0.042998	0.049176
CES2	-0.282789	0.342777
CES4A	0.668077	0.53955
CETN2	0.036699	0.030239
CETN3	-0.603466	0.582247
CFB	0.19692	0.366941
CFDP1	0.273928	0.426699
CFH	0.247438	0.70572
CFHR4	0.175807	0.286942
CFHR5	-0.749605	0.303326
CFI	-0.041183	0.044487
CFL1	0.651889	1.23823
CFL2	-0.313348	0.469115
CFLAR	-0.149491	0.166939
CFP	-0.052614	0.044215
CFTR	-0.822628	0.841284
CGGBP1	0.120033	0.260599
CGN	0.386232	0.917714
CGNL1	-0.475886	0.632514
CHAD	0.580589	0.683515
CHAF1A	-0.437578	0.75076
CHAMP1	0.004188	0.004735
CHCHD2	0.014362	0.014333
CHCHD3	-0.137777	0.179556
CHCHD4	0.477644	0.578719
CHCHD5	-0.564753	0.373423
CHD1	-0.395775	0.416123
CHD1L	0.053562	0.065063
CHD2	-0.107482	0.200776
CHD3	-0.028682	0.05489
CHD4	0.159757	0.486927
CHD6	0.153177	0.395067
CHD7	0.807574	2.95303
CHD8	0.052169	0.051529
CHD9	-0.17149	0.251839
CHDC2	0.091448	0.081691
CHEK1	0.105951	0.120079
CHEK2	-0.031179	0.029536
CHERP	-0.071506	0.067901
CHFR	0.108275	0.146993
CHI3L1	0.751365	1.03551
CHIAP2	-0.462241	0.391316
CHIC1	-0.091027	0.149638
CHIC2	0.303658	0.581668
CHID1	1.23486	0.615063
CHKA	0.428455	0.721384
CHM	-0.582644	0.820403
CHML	0.548258	1.07542
CHMP1A	-0.31228	0.29918
CHMP1B	-0.022249	0.030657
CHMP2A	0.960833	2.08929
CHMP2B	0.259631	0.301519
CHMP4A	-0.246663	0.298004
CHMP4B	0.814097	1.99764
CHMP4C	0.645016	1.51251
CHMP5	-0.408241	0.894833
CHMP7	0.119106	0.199889
CHN1	-0.080574	0.072981
CHN2	-0.033354	0.040226
CHODL	-0.814823	0.700444
CHORDC1	0.146109	0.181947
CHP1	-0.036675	0.03723
CHP2	-1.08419	0.443426
CHPF2	0.240472	0.361913
CHPT1	-0.152584	0.152106
CHRAC1	-0.159364	0.158098
CHRD	-0.480671	0.492888
CHRDL1	0.625164	0.517878
CHRM1	0.549925	0.821637
CHRM2	-0.288359	0.347858
CHRM5	-0.219159	0.213124
CHRNA1	-0.615517	0.946788
CHRNA3	0.016933	0.01597
CHRNB1	0.255019	0.435059
CHRNB2	0.209175	0.283335
CHRNB3	-0.059673	0.055367
CHRND	-0.724197	0.437252
CHST1	0.3761	0.43805
CHST11	0.071146	0.07622
CHST12	-0.175444	0.249979
[truncated: 10,443 more rows]
