# Supplementary material for: Integration of machine learning and genome-scale metabolic modeling identifies multi-omics biomarkers for radiation resistance
Source: Nat Commun. 2021 May 11;12:2700. doi: 10.1038/s41467-021-22989-1 (PMC8113601; doi:10.1038/s41467-021-22989-1)
Supplement: Supplementary file 5 — Source Data [file 41467_2021_22989_MOESM5_ESM.zip › Figure Raw Data/S20.xlsx]

## Sheet: S20
Sample	Class	Objective Value [mmol/gDW/hr]
TCGA-05-4424-01A	Sensitive	142.201
TCGA-05-5428-01A	Sensitive	127.195
TCGA-15-1444-01A	Sensitive	250.753
TCGA-2A-A8VT-01A	Resistant	201.501
TCGA-2E-A9G8-01A	Resistant	103.386
TCGA-2W-A8YY-01A	Sensitive	145.492
TCGA-33-AASI-01A	Resistant	221.398
TCGA-3M-AB46-01A	Sensitive	113.395
TCGA-3M-AB47-01A	Resistant	146.388
TCGA-43-A475-01A	Sensitive	159.878
TCGA-49-AAR4-01A	Sensitive	122.541
TCGA-4J-AA1J-01A	Sensitive	154.241
TCGA-50-6592-01A	Resistant	146.996
TCGA-50-6593-01A	Resistant	182.417
TCGA-50-6595-01A	Resistant	115.019
TCGA-50-6673-01A	Resistant	140.327
TCGA-50-8460-01A	Sensitive	139.924
TCGA-52-7812-01A	Resistant	146.164
TCGA-55-6970-01A	Resistant	165.699
TCGA-55-6981-01A	Sensitive	133.461
TCGA-55-7911-01A	Sensitive	113.758
TCGA-55-A48Z-01A	Resistant	134.412
TCGA-56-7579-01A	Resistant	236.536
TCGA-56-7730-01A	Resistant	191.212
TCGA-56-8308-01A	Resistant	148.441
TCGA-56-A4BY-01A	Sensitive	178.379
TCGA-56-A62T-01A	Sensitive	145.402
TCGA-5S-A9Q8-01A	Sensitive	97.8571
TCGA-66-2757-01A	Resistant	102.475
TCGA-66-2759-01A	Sensitive	149.116
TCGA-66-2778-01A	Sensitive	140.679
TCGA-66-2783-01A	Sensitive	165.188
TCGA-66-2794-01A	Sensitive	234.101
TCGA-71-6725-01A	Resistant	131.591
TCGA-73-A9RS-01A	Resistant	166.201
TCGA-78-8660-01A	Resistant	152.792
TCGA-86-7955-01A	Sensitive	152.341
TCGA-86-8279-01A	Sensitive	152.355
TCGA-86-A4P8-01A	Sensitive	121.82
TCGA-A2-A0CO-01A	Sensitive	143.753
TCGA-A2-A0EW-01A	Sensitive	170.624
TCGA-A2-A3XT-01A	Sensitive	143.911
TCGA-A2-A3XV-01A	Sensitive	185.958
TCGA-A2-A3XW-01A	Sensitive	104.972
TCGA-A2-A4RY-01A	Sensitive	145.538
TCGA-A2-A4S1-01A	Sensitive	99.6607
TCGA-A5-A1OH-01A	Sensitive	135.907
TCGA-A5-AB3J-01A	Sensitive	131.087
TCGA-A7-A3IZ-01A	Sensitive	301.567
TCGA-A7-A3J1-01A	Sensitive	178.217
TCGA-A7-A3RF-01A	Resistant	202.217
TCGA-A7-A425-01A	Resistant	180.864
TCGA-A7-A426-01A	Sensitive	151.863
TCGA-A7-A4SB-01A	Sensitive	175.009
TCGA-A7-A4SC-01A	Sensitive	115.05
TCGA-A7-A4SF-01A	Sensitive	217.894
TCGA-A7-A5ZV-01A	Sensitive	150.287
TCGA-A7-A5ZW-01A	Sensitive	164.265
TCGA-A7-A5ZX-01A	Sensitive	146.209
TCGA-A7-A6VW-01A	Sensitive	112.673
TCGA-A7-A6VX-01A	Sensitive	210.954
TCGA-A7-A6VY-01A	Sensitive	134.959
TCGA-A8-A06R-01A	Sensitive	145.382
TCGA-A8-A06Y-01A	Sensitive	251.516
TCGA-A8-A075-01A	Sensitive	190.555
TCGA-A8-A07C-01A	Sensitive	134.309
TCGA-A8-A07F-01A	Sensitive	199.806
TCGA-A8-A07G-01A	Sensitive	162.584
TCGA-A8-A07I-01A	Sensitive	184.407
TCGA-A8-A07J-01A	Sensitive	167.972
TCGA-A8-A07L-01A	Sensitive	193.221
TCGA-A8-A07O-01A	Sensitive	195.629
TCGA-A8-A07R-01A	Sensitive	119.83
TCGA-A8-A07S-01A	Sensitive	215.753
TCGA-A8-A086-01A	Sensitive	139.069
TCGA-A8-A08B-01A	Sensitive	147.289
TCGA-A8-A08C-01A	Sensitive	200.28
TCGA-A8-A08F-01A	Sensitive	161.673
TCGA-A8-A08G-01A	Sensitive	182.834
TCGA-A8-A08I-01A	Sensitive	233.455
TCGA-A8-A08P-01A	Sensitive	179.961
TCGA-A8-A08S-01A	Sensitive	170.381
TCGA-A8-A08X-01A	Sensitive	105.243
TCGA-A8-A092-01A	Sensitive	172.515
TCGA-A8-A093-01A	Sensitive	177.786
TCGA-A8-A095-01A	Sensitive	150.36
TCGA-A8-A097-01A	Sensitive	163.914
TCGA-A8-A099-01A	Sensitive	283.328
TCGA-A8-A09D-01A	Sensitive	183.21
TCGA-A8-A09E-01A	Sensitive	191.381
TCGA-A8-A09M-01A	Sensitive	182.805
TCGA-A8-A09R-01A	Sensitive	158.424
TCGA-A8-A09T-01A	Sensitive	183.9
TCGA-A8-A09V-01A	Sensitive	206.015
TCGA-A8-A0A6-01A	Sensitive	157.04
TCGA-A8-A0A9-01A	Sensitive	147.417
TCGA-AA-3713-01A	Resistant	165.85
TCGA-AA-3844-01A	Resistant	168.48
TCGA-AA-A01R-01A	Resistant	121.79
TCGA-AC-A23E-01A	Sensitive	170.904
TCGA-AC-A2B8-01A	Sensitive	179.845
TCGA-AC-A2BK-01A	Sensitive	164.353
TCGA-AC-A2FE-01A	Sensitive	154.566
TCGA-AC-A2FF-01A	Sensitive	165.561
TCGA-AC-A2FK-01A	Sensitive	172.517
TCGA-AC-A2QH-01A	Sensitive	57.7823
TCGA-AC-A2QH-01B	Sensitive	72.8503
TCGA-AC-A2QI-01A	Sensitive	162.228
TCGA-AC-A2QJ-01A	Resistant	62.2001
TCGA-AC-A3BB-01A	Sensitive	152.452
TCGA-AC-A3OD-01A	Sensitive	94.567
TCGA-AC-A3OD-01B	Sensitive	121.398
TCGA-AC-A3QP-01A	Sensitive	128.37
TCGA-AC-A3TM-01A	Sensitive	121.614
TCGA-AC-A3TN-01A	Sensitive	191.905
TCGA-AC-A3W5-01A	Sensitive	125.32
TCGA-AC-A3YI-01A	Sensitive	103.858
TCGA-AC-A5EH-01A	Sensitive	214.516
TCGA-AC-A5XU-01A	Sensitive	187.453
TCGA-AF-A56N-01A	Sensitive	149.534
TCGA-AG-3591-01A	Sensitive	131.603
TCGA-AG-3593-01A	Sensitive	158.549
TCGA-AG-3600-01A	Sensitive	174.501
TCGA-AG-3885-01A	Sensitive	158.586
TCGA-AG-3894-01A	Sensitive	121.292
TCGA-AG-4022-01A	Sensitive	141.424
TCGA-AG-A00C-01A	Sensitive	122.822
TCGA-AG-A00H-01A	Sensitive	115.702
TCGA-AG-A01L-01A	Sensitive	115.621
TCGA-AG-A01W-01A	Sensitive	182.683
TCGA-AG-A01Y-01A	Sensitive	137.806
TCGA-AG-A02N-01A	Sensitive	152.695
TCGA-AG-A032-01A	Sensitive	127.091
TCGA-AG-A036-01A	Sensitive	164.475
TCGA-AJ-A23M-01A	Resistant	119.353
TCGA-AJ-A23N-01A	Resistant	107.757
TCGA-AJ-A2QK-01A	Sensitive	144.369
TCGA-AJ-A2QM-01A	Sensitive	74.2529
TCGA-AJ-A3BD-01A	Sensitive	112.542
TCGA-AJ-A3BF-01A	Sensitive	130.532
TCGA-AJ-A3BG-01A	Sensitive	199.681
TCGA-AJ-A3BK-01A	Sensitive	101.247
TCGA-AJ-A3EK-01A	Sensitive	176.037
TCGA-AJ-A3I9-01A	Sensitive	146.634
TCGA-AJ-A3NF-01A	Sensitive	149.685
TCGA-AJ-A3NG-01A	Sensitive	122.819
TCGA-AJ-A3OJ-01A	Sensitive	121.563
TCGA-AJ-A3OK-01A	Sensitive	140.206
TCGA-AJ-A3QS-01A	Sensitive	176.276
TCGA-AJ-A3TW-01A	Sensitive	107.164
TCGA-AP-A5FX-01A	Sensitive	129.739
TCGA-AQ-A7U7-01A	Sensitive	122.102
TCGA-BA-A4IF-01A	Sensitive	242.16
TCGA-BA-A4IH-01A	Sensitive	120.645
TCGA-BA-A6D8-01A	Sensitive	130.158
TCGA-BA-A6DA-01A	Sensitive	35.3459
TCGA-BA-A6DD-01A	Resistant	91.0692
TCGA-BA-A6DG-01A	Resistant	69.4692
TCGA-BA-A6DI-01A	Sensitive	131.587
TCGA-BA-A6DJ-01A	Sensitive	96.11
TCGA-BA-A8YP-01A	Sensitive	151.07
TCGA-BB-A5HU-01A	Sensitive	85.9611
TCGA-BB-A5HY-01A	Sensitive	124.373
TCGA-BB-A5HZ-01A	Sensitive	95.4703
TCGA-BB-A6UO-01A	Sensitive	70.9088
TCGA-BG-A0MH-01A	Sensitive	145.501
TCGA-BG-A0MK-01A	Sensitive	138.297
TCGA-BG-A0VX-01A	Sensitive	106.77
TCGA-BG-A2AE-01A	Sensitive	166.19
TCGA-BG-A2L7-01A	Sensitive	122.62
TCGA-BG-A3EW-01A	Sensitive	142.894
TCGA-BG-A3PP-01A	Sensitive	99.8241
TCGA-BH-A0AV-01A	Sensitive	97.0723
TCGA-BH-A0B0-01A	Sensitive	188.185
TCGA-BH-A0B5-01A	Sensitive	172.444
TCGA-BH-A0B6-01A	Sensitive	162.915
TCGA-BH-A0B7-01A	Sensitive	143.309
TCGA-BH-A0BG-01A	Sensitive	169.288
TCGA-BH-A0BO-01A	Sensitive	160.091
TCGA-BH-A0BP-01A	Sensitive	220.172
TCGA-BH-A0BR-01A	Sensitive	151.015
TCGA-BH-A0BS-01A	Sensitive	207.216
TCGA-BH-A0BT-01A	Sensitive	250.633
TCGA-BH-A0BW-01A	Sensitive	131.616
TCGA-BH-A0BZ-01A	Sensitive	153.383
TCGA-BH-A0C3-01A	Resistant	183.469
TCGA-BH-A0DE-01A	Sensitive	197.067
TCGA-BH-A0DG-01A	Sensitive	176.657
TCGA-BH-A0DI-01A	Sensitive	133.074
TCGA-BH-A0DL-01A	Sensitive	115.043
TCGA-BH-A0DV-01A	Sensitive	165.25
TCGA-BH-A0DX-01A	Sensitive	290.69
TCGA-BH-A0E9-01B	Sensitive	152.787
TCGA-BH-A0EI-01A	Sensitive	182.255
TCGA-BH-A0H3-01A	Sensitive	181.95
TCGA-BH-A0W3-01A	Sensitive	280.521
TCGA-BH-A0W5-01A	Sensitive	146.963
TCGA-BH-A0W7-01A	Sensitive	128.302
TCGA-BH-A18F-01A	Sensitive	207.537
TCGA-BH-A18G-01A	Sensitive	124.826
TCGA-BH-A18H-01A	Sensitive	234.171
TCGA-BH-A1EV-01A	Resistant	153.515
TCGA-BH-A201-01A	Sensitive	150.889
TCGA-BH-A202-01A	Sensitive	120.685
TCGA-BH-A42V-01A	Sensitive	151.654
TCGA-BH-A6R8-01A	Sensitive	168.548
TCGA-BH-A8FZ-01A	Sensitive	166.837
TCGA-BJ-A18Z-01A	Sensitive	140.775
TCGA-BJ-A28Z-01A	Sensitive	120.705
TCGA-BJ-A290-01A	Resistant	161.481
TCGA-BJ-A2N7-01A	Sensitive	154.612
TCGA-BJ-A3PT-01A	Sensitive	122.447
TCGA-BJ-A3PU-01A	Resistant	125.092
TCGA-BJ-A45C-01A	Resistant	169.949
TCGA-BJ-A45F-01A	Sensitive	156.571
TCGA-BJ-A45G-01A	Sensitive	161.173
TCGA-BJ-A45H-01A	Sensitive	169.076
TCGA-BJ-A45I-01A	Sensitive	147.576
TCGA-BJ-A45J-01A	Sensitive	167.033
TCGA-BJ-A4O8-01A	Sensitive	135.033
TCGA-BK-A56F-01A	Sensitive	122.395
TCGA-BK-A6W4-01A	Sensitive	130.022
TCGA-C5-A1BQ-01C	Sensitive	82.9269
TCGA-C5-A2LZ-01A	Sensitive	134.282
TCGA-CF-A27C-01A	Sensitive	152.3
TCGA-CF-A3MF-01A	Sensitive	130.332
TCGA-CF-A3MH-01A	Sensitive	133.651
TCGA-CF-A47S-01A	Sensitive	133.638
TCGA-CG-4444-01A	Sensitive	96.1012
TCGA-CG-4477-01A	Resistant	137.735
TCGA-CN-6998-01A	Resistant	75.3911
TCGA-CN-A498-01A	Sensitive	118.715
TCGA-CN-A49A-01A	Sensitive	97.1933
TCGA-CN-A49B-01A	Sensitive	187.422
TCGA-CN-A49C-01A	Sensitive	99.959
TCGA-CN-A63T-01A	Sensitive	129.745
TCGA-CN-A63U-01A	Sensitive	143.803
TCGA-CN-A63W-01A	Sensitive	108.853
TCGA-CN-A641-01A	Sensitive	106.889
TCGA-CN-A6UY-01A	Sensitive	117.841
TCGA-CN-A6V3-01A	Sensitive	142.054
TCGA-CN-A6V6-01A	Sensitive	128.687
TCGA-CN-A6V7-01A	Sensitive	150.932
TCGA-CQ-7071-01A	Sensitive	75.3341
TCGA-CQ-7072-01A	Sensitive	109.549
TCGA-CQ-A4C9-01A	Sensitive	200.402
TCGA-CQ-A4CD-01A	Sensitive	139.896
TCGA-CQ-A4CH-01A	Sensitive	110.901
TCGA-CQ-A4CI-01A	Sensitive	267.326
TCGA-CR-6491-01A	Sensitive	84.5082
TCGA-CR-6493-01A	Sensitive	119.697
TCGA-CR-7390-01A	Sensitive	153.64
TCGA-CR-7392-01A	Sensitive	109.083
TCGA-CR-7393-01A	Sensitive	87.8813
TCGA-CR-7394-01A	Sensitive	77.5542
TCGA-CR-7397-01A	Sensitive	71.657
TCGA-CV-5966-01A	Sensitive	139.711
TCGA-CV-5973-01A	Sensitive	62.84
TCGA-CV-5977-01A	Sensitive	91.722
TCGA-CV-6936-01A	Resistant	118.588
TCGA-CV-6941-01A	Sensitive	164.866
TCGA-CV-6950-01A	Sensitive	107.994
TCGA-CV-6954-01A	Sensitive	120.084
TCGA-CV-6959-01A	Resistant	118.795
TCGA-CV-7090-01A	Sensitive	88.7714
TCGA-CV-7235-01A	Sensitive	85.9278
TCGA-CV-7238-01A	Sensitive	94.2439
TCGA-CV-7250-01A	Sensitive	160.423
TCGA-CV-7252-01A	Resistant	95.0519
TCGA-CV-7422-01A	Sensitive	196.944
TCGA-CV-7429-01A	Sensitive	121.589
TCGA-CV-7435-01A	Sensitive	118.358
TCGA-CV-A45R-01A	Sensitive	107.831
TCGA-CV-A45U-01A	Sensitive	129.074
TCGA-CV-A45X-01A	Sensitive	123.093
TCGA-CV-A45Y-01A	Sensitive	109.942
TCGA-CV-A45Z-01A	Sensitive	135.138
TCGA-CV-A460-01A	Sensitive	118.153
TCGA-CV-A461-01A	Sensitive	153.181
TCGA-CV-A468-01A	Sensitive	90.1539
TCGA-CV-A6JD-01A	Sensitive	99.7811
TCGA-CV-A6JN-01A	Sensitive	61.8903
TCGA-CV-A6JO-01B	Resistant	75.0416
TCGA-CV-A6JU-01A	Sensitive	125.35
TCGA-CV-A6JY-01A	Sensitive	105.886
TCGA-CV-A6K1-01A	Sensitive	77.3187
TCGA-CV-A6K2-01A	Resistant	78.1293
TCGA-CX-A4AQ-01A	Sensitive	107.346
TCGA-D1-A3DH-01A	Sensitive	132.342
TCGA-D6-A6EK-01A	Sensitive	42.4541
TCGA-D6-A6EM-01A	Sensitive	91.5645
TCGA-D6-A6EN-01A	Sensitive	96.9395
TCGA-D6-A6EO-01A	Sensitive	318.66
TCGA-D6-A6EQ-01A	Sensitive	81.6303
TCGA-D6-A6ES-01A	Sensitive	30.8273
TCGA-D6-A74Q-01A	Sensitive	156.314
TCGA-D7-8574-01A	Resistant	110.792
TCGA-D7-8579-01A	Sensitive	123.112
TCGA-D7-A4YY-01A	Sensitive	180.177
TCGA-D7-A4Z0-01A	Resistant	132.386
TCGA-D7-A748-01A	Resistant	77.3476
TCGA-D8-A3Z6-01A	Resistant	134.503
TCGA-D8-A73X-01A	Resistant	211.093
TCGA-DB-A4XA-01A	Resistant	333.653
TCGA-DB-A4XB-01A	Resistant	312.011
TCGA-DB-A4XC-01A	Resistant	469.693
TCGA-DB-A4XD-01A	Resistant	427.29
TCGA-DB-A4XE-01A	Resistant	441.826
TCGA-DB-A4XF-01A	Resistant	362.206
TCGA-DB-A64O-01A	Resistant	247.781
TCGA-DB-A64W-01A	Resistant	250.091
TCGA-DB-A64X-01A	Resistant	494.075
TCGA-DB-A75K-01A	Sensitive	238.718
TCGA-DB-A75L-01A	Sensitive	415.348
TCGA-DB-A75M-01A	Sensitive	410.858
TCGA-DE-A0XZ-01A	Sensitive	143.127
TCGA-DE-A2OL-01A	Sensitive	156.524
TCGA-DE-A3KN-01A	Sensitive	110.135
TCGA-DE-A4M8-01A	Sensitive	139.369
TCGA-DE-A4M9-01A	Sensitive	171.494
TCGA-DE-A4MA-01A	Sensitive	94.4957
TCGA-DE-A4MB-01A	Sensitive	149.243
TCGA-DE-A4MC-01A	Sensitive	164.887
TCGA-DE-A4MD-01A	Sensitive	135.16
TCGA-DE-A69J-01A	Sensitive	161.475
TCGA-DE-A69K-01A	Sensitive	145.939
TCGA-DF-A2KS-01A	Sensitive	153.343
TCGA-DH-A66B-01A	Resistant	281.985
TCGA-DH-A66D-01A	Resistant	384.536
TCGA-DH-A66G-01A	Sensitive	324.384
TCGA-DH-A7UR-01A	Sensitive	231.48
TCGA-DH-A7UT-01A	Resistant	275.899
TCGA-DH-A7UU-01A	Resistant	366.161
TCGA-DH-A7UV-01A	Resistant	434.248
TCGA-DI-A2QY-01A	Sensitive	117.864
TCGA-DJ-A13U-01A	Sensitive	161.018
TCGA-DJ-A13V-01A	Resistant	145.091
TCGA-DJ-A1QH-01A	Resistant	129.437
TCGA-DJ-A1QO-01A	Sensitive	230.967
TCGA-DJ-A2PQ-01A	Sensitive	144.463
TCGA-DJ-A2PS-01A	Sensitive	152.943
TCGA-DJ-A2PT-01A	Sensitive	123.466
TCGA-DJ-A2PW-01A	Sensitive	188.53
TCGA-DJ-A2Q1-01A	Sensitive	119.353
TCGA-DJ-A2Q3-01A	Sensitive	160.498
TCGA-DJ-A2Q5-01A	Sensitive	125.528
TCGA-DJ-A2Q6-01A	Sensitive	164.636
TCGA-DJ-A2Q9-01A	Sensitive	121.647
TCGA-DJ-A2QB-01A	Sensitive	164.426
TCGA-DJ-A3UO-01A	Sensitive	150.811
TCGA-DJ-A3UP-01A	Sensitive	145.462
TCGA-DJ-A3UQ-01A	Sensitive	136.599
TCGA-DJ-A3UU-01A	Sensitive	153.895
TCGA-DJ-A3V0-01A	Sensitive	142.535
TCGA-DJ-A3V4-01A	Sensitive	141.299
TCGA-DJ-A3V5-01A	Sensitive	145.895
TCGA-DJ-A3V6-01A	Sensitive	157.72
TCGA-DJ-A3V7-01A	Sensitive	135.251
TCGA-DJ-A3V8-01A	Sensitive	171.813
TCGA-DJ-A3V9-01A	Sensitive	176.447
TCGA-DJ-A3VB-01A	Sensitive	141.938
TCGA-DJ-A3VD-01A	Sensitive	132.171
TCGA-DJ-A3VF-01A	Sensitive	134.487
TCGA-DJ-A3VJ-01A	Sensitive	190.986
TCGA-DJ-A3VK-01A	Sensitive	150.814
TCGA-DJ-A3VM-01A	Sensitive	163.564
TCGA-DJ-A4UP-01A	Sensitive	132.152
TCGA-DJ-A4UQ-01A	Sensitive	192.944
TCGA-DJ-A4UR-01A	Sensitive	135.631
TCGA-DJ-A4UW-01A	Sensitive	152.051
TCGA-DJ-A4V5-01A	Sensitive	159.22
TCGA-DK-AA6T-01A	Sensitive	149.101
TCGA-DK-AA6W-01A	Sensitive	160.175
TCGA-DS-A5RQ-01A	Sensitive	126.677
TCGA-DS-A7WF-01A	Sensitive	126.252
TCGA-DS-A7WH-01A	Sensitive	112.026
TCGA-DS-A7WI-01A	Sensitive	98.2004
TCGA-DU-8158-01A	Resistant	195.324
TCGA-DU-8161-01A	Resistant	205.987
TCGA-DU-8162-01A	Resistant	250.43
TCGA-DU-8163-01A	Resistant	323.923
TCGA-DU-8165-01A	Resistant	187.242
TCGA-DU-8166-01A	Resistant	351.196
TCGA-DU-8167-01A	Resistant	299.592
TCGA-DU-8168-01A	Resistant	222.617
TCGA-DU-A5TP-01A	Resistant	211.796
TCGA-DU-A5TR-01A	Resistant	298.491
TCGA-DU-A5TS-01A	Resistant	436.244
TCGA-DU-A5TT-01A	Resistant	221.79
TCGA-DU-A5TU-01A	Resistant	246.641
TCGA-DU-A5TY-01A	Resistant	170.133
TCGA-DU-A6S7-01A	Resistant	456.373
TCGA-DU-A76K-01A	Resistant	242.286
TCGA-DU-A76L-01A	Resistant	126.786
TCGA-DU-A76O-01A	Resistant	343.104
TCGA-DU-A76R-01A	Resistant	292.945
TCGA-DU-A7T8-01A	Resistant	289.101
TCGA-DU-A7TA-01A	Resistant	330.17
TCGA-DU-A7TB-01A	Resistant	240.309
TCGA-DU-A7TD-01A	Resistant	134.677
TCGA-DU-A7TI-01A	Resistant	374.268
TCGA-E1-A7YD-01A	Resistant	221.677
TCGA-E1-A7YE-01A	Resistant	207.495
TCGA-E1-A7YJ-01A	Resistant	157.926
TCGA-E1-A7YL-01A	Resistant	127.129
TCGA-E1-A7YM-01A	Resistant	227.528
TCGA-E1-A7YV-01A	Resistant	244.303
TCGA-E1-A7YW-01A	Resistant	365.399
TCGA-E1-A7YY-01A	Resistant	215.048
TCGA-E1-A7Z2-01A	Resistant	295.337
TCGA-E1-A7Z3-01A	Resistant	309.581
TCGA-E1-A7Z4-01A	Resistant	429.628
TCGA-E1-A7Z6-01A	Resistant	439.555
TCGA-E2-A1L7-01A	Sensitive	120.476
TCGA-E2-A572-01A	Sensitive	109.791
TCGA-E2-A573-01A	Sensitive	114.209
TCGA-E2-A574-01A	Sensitive	97.8385
TCGA-E2-A9RU-01A	Sensitive	134.912
TCGA-E3-A3DY-01A	Sensitive	147.713
TCGA-E3-A3DZ-01A	Sensitive	134.798
TCGA-E3-A3E2-01A	Sensitive	154.805
TCGA-E3-A3E3-01A	Sensitive	139.449
TCGA-E3-A3E5-01A	Sensitive	171.053
TCGA-E6-A2P9-01A	Sensitive	173.355
TCGA-E7-A3Y1-01A	Sensitive	151.157
TCGA-E8-A3X7-01A	Sensitive	128.164
TCGA-E8-A419-01A	Sensitive	138.267
TCGA-E8-A44M-01A	Sensitive	147.149
TCGA-E9-A1R2-01A	Sensitive	137.156
TCGA-E9-A1RH-01A	Sensitive	143.503
TCGA-E9-A227-01A	Sensitive	170.207
TCGA-E9-A2JS-01A	Sensitive	197.459
TCGA-E9-A2JT-01A	Sensitive	152.662
TCGA-E9-A5UP-01A	Sensitive	226.366
TCGA-E9-A6HE-01A	Sensitive	120.299
TCGA-EA-A3QD-01A	Sensitive	124.086
TCGA-EA-A3Y4-01A	Sensitive	90.3539
TCGA-EA-A439-01A	Sensitive	128.288
TCGA-EA-A43B-01A	Sensitive	77.8195
TCGA-EA-A44S-01A	Resistant	96.1849
TCGA-EA-A4BA-01A	Sensitive	110.598
TCGA-EA-A5FO-01A	Sensitive	143.345
TCGA-EA-A5O9-01A	Sensitive	84.5224
TCGA-EB-A6QZ-01A	Sensitive	119.69
TCGA-ED-A459-01A	Sensitive	215.135
TCGA-EJ-A65F-01A	Sensitive	269.051
TCGA-EL-A3H4-01A	Sensitive	208.388
TCGA-EL-A3T3-01A	Sensitive	162.249
TCGA-EL-A3T6-01A	Sensitive	174.562
TCGA-EL-A3TB-01A	Sensitive	145.283
TCGA-EL-A4JW-01A	Sensitive	173.434
TCGA-EM-A1YA-01A	Sensitive	185.985
TCGA-EM-A1YB-01A	Sensitive	262.544
TCGA-EM-A1YC-01A	Sensitive	142.885
TCGA-EM-A22J-01A	Sensitive	145.884
TCGA-EM-A22K-01A	Sensitive	120.62
TCGA-EM-A22O-01A	Sensitive	134.982
TCGA-EM-A22P-01A	Sensitive	164.775
TCGA-EM-A2CS-01A	Sensitive	177.591
TCGA-EM-A2OV-01A	Sensitive	224.251
TCGA-EM-A2OX-01A	Sensitive	154.845
TCGA-EM-A2OY-01A	Sensitive	190.404
TCGA-EM-A2P0-01A	Sensitive	212.12
TCGA-EM-A2P1-01A	Sensitive	131.585
TCGA-EM-A3AJ-01A	Sensitive	175.596
TCGA-EM-A3AN-01A	Sensitive	157.2
TCGA-EM-A3AR-01A	Sensitive	178.811
TCGA-EM-A3FQ-01A	Sensitive	134.763
TCGA-EM-A3O3-01A	Sensitive	137.173
TCGA-EM-A3O6-01A	Sensitive	142.378
TCGA-EM-A3ST-01A	Sensitive	154.981
TCGA-EM-A4FF-01A	Sensitive	150.474
TCGA-EM-A4FH-01A	Sensitive	165.212
TCGA-EM-A4FN-01A	Sensitive	126.292
TCGA-EM-A4FO-01A	Sensitive	144.794
TCGA-EM-A4FQ-01A	Sensitive	157.568
TCGA-EM-A4FR-01A	Sensitive	126.561
TCGA-EM-A4FU-01A	Sensitive	160.342
TCGA-EO-A1Y7-01A	Resistant	122.075
TCGA-EO-A22Y-01A	Sensitive	122.169
TCGA-EO-A2CG-01A	Sensitive	115.851
TCGA-EO-A3AV-01A	Sensitive	125.964
TCGA-EO-A3B1-01A	Sensitive	125.929
TCGA-EO-A3KU-01A	Sensitive	167.082
TCGA-EQ-A4SO-01A	Sensitive	174.676
TCGA-ET-A39J-01A	Sensitive	203.845
TCGA-ET-A39K-01A	Sensitive	154.758
TCGA-ET-A39M-01A	Sensitive	106.424
TCGA-ET-A39N-01A	Sensitive	162.741
TCGA-ET-A39P-01A	Sensitive	165.256
TCGA-ET-A3BS-01A	Sensitive	145.8
TCGA-ET-A3BT-01A	Sensitive	163.544
TCGA-ET-A3BV-01A	Sensitive	129.727
TCGA-ET-A3DO-01A	Sensitive	139.478
TCGA-ET-A3DU-01A	Sensitive	114.361
TCGA-ET-A3DV-01A	Sensitive	143.531
TCGA-ET-A3DW-01A	Sensitive	149.269
TCGA-EW-A3E8-01B	Sensitive	173.02
TCGA-EW-A423-01A	Sensitive	185.667
TCGA-EW-A424-01A	Sensitive	210.985
TCGA-EX-A3L1-01A	Sensitive	105.353
TCGA-EX-A449-01A	Sensitive	121.744
TCGA-EY-A3L3-01A	Sensitive	154.288
TCGA-EY-A4KR-01A	Resistant	127.577
TCGA-EY-A547-01A	Sensitive	85.8839
TCGA-EY-A549-01A	Sensitive	168.225
TCGA-EY-A54A-01A	Sensitive	163.509
TCGA-F1-A448-01A	Sensitive	110.379
TCGA-F7-7848-01A	Sensitive	192.969
TCGA-F7-A50G-01A	Sensitive	81.1887
TCGA-F7-A50J-01A	Sensitive	65.3609
TCGA-F7-A61S-01A	Sensitive	78.8476
TCGA-F7-A623-01A	Sensitive	111.575
TCGA-F7-A624-01A	Sensitive	97.6842
TCGA-FA-A86F-01A	Resistant	119.895
TCGA-FC-A4JI-01A	Sensitive	270.825
TCGA-FE-A22Z-01A	Sensitive	129.395
TCGA-FE-A3PA-01A	Sensitive	131.63
TCGA-FE-A3PB-01A	Sensitive	128.513
TCGA-FE-A3PD-01A	Sensitive	132.579
TCGA-FG-8185-01A	Resistant	572.415
TCGA-FG-8186-01A	Resistant	370.231
TCGA-FG-8189-01B	Resistant	232.045
TCGA-FG-8191-01A	Resistant	301.772
TCGA-FG-A4MW-01A	Resistant	173.718
TCGA-FG-A4MX-01A	Sensitive	305.379
TCGA-FG-A4MY-01A	Resistant	291.972
TCGA-FG-A6IZ-01A	Sensitive	215.166
TCGA-FG-A6J1-01A	Resistant	246.122
TCGA-FG-A6J3-01A	Resistant	114.117
TCGA-FG-A70Y-01A	Resistant	471.748
TCGA-FG-A70Z-01A	Resistant	205.964
TCGA-FG-A711-01A	Resistant	490.061
TCGA-FG-A87Q-01A	Sensitive	165.503
TCGA-FK-A3S3-01A	Resistant	146.842
TCGA-FK-A3SE-01A	Sensitive	334.636
TCGA-FK-A3SH-01A	Sensitive	191.507
TCGA-FK-A4UB-01A	Sensitive	175.59
TCGA-FN-7833-01A	Sensitive	270.298
TCGA-FP-7829-01A	Sensitive	151.309
TCGA-FP-8209-01A	Sensitive	120.102
TCGA-FP-8210-01A	Resistant	114.167
TCGA-FP-8211-01A	Sensitive	113.062
TCGA-FP-A4BE-01A	Sensitive	162.588
TCGA-FP-A9TM-01A	Sensitive	121.811
TCGA-FU-A23L-01A	Sensitive	151.453
TCGA-FU-A3EO-01A	Sensitive	137.049
TCGA-FU-A3HY-01A	Sensitive	159.526
TCGA-FU-A3HZ-01A	Sensitive	123.892
TCGA-FU-A3WB-01A	Sensitive	140.87
TCGA-FU-A40J-01A	Sensitive	121.268
TCGA-FU-A5XV-01A	Sensitive	144.04
TCGA-FY-A3I4-01A	Sensitive	189.367
TCGA-FY-A3NP-01A	Sensitive	152.183
TCGA-FY-A3ON-01A	Sensitive	193.198
TCGA-FY-A3R8-01A	Sensitive	158.603
TCGA-FY-A3RA-01A	Sensitive	154.844
TCGA-FY-A3W9-01A	Sensitive	146.176
TCGA-FY-A3YR-01A	Sensitive	148.38
TCGA-FY-A40K-01A	Sensitive	124.745
TCGA-FY-A40L-01A	Sensitive	141.963
TCGA-FY-A40M-01A	Sensitive	158.025
TCGA-FY-A4B0-01A	Sensitive	197.582
TCGA-FY-A4B4-01A	Sensitive	141.83
TCGA-G9-6339-01A	Sensitive	195.161
TCGA-G9-6498-01A	Sensitive	173.843
TCGA-G9-A9S7-01A	Sensitive	174.829
TCGA-GE-A2C6-01A	Sensitive	118.573
TCGA-GM-A2DA-01A	Sensitive	158.131
TCGA-GM-A2DB-01A	Sensitive	201.116
TCGA-GM-A2DC-01A	Sensitive	187.865
TCGA-GM-A2DF-01A	Sensitive	128.399
TCGA-GM-A2DK-01A	Sensitive	141.266
TCGA-GM-A2DL-01A	Sensitive	157.859
TCGA-GM-A2DM-01A	Sensitive	157.307
TCGA-GM-A2DO-01A	Sensitive	148.05
TCGA-GM-A3NY-01A	Resistant	155.041
TCGA-GM-A3XG-01A	Sensitive	156.639
TCGA-GM-A3XL-01A	Sensitive	134.411
TCGA-GM-A3XN-01A	Sensitive	130.105
TCGA-GM-A4E0-01A	Sensitive	143.232
TCGA-GR-7351-01A	Sensitive	90.4252
TCGA-GS-A9TU-01A	Sensitive	125.424
TCGA-GS-A9TV-01A	Sensitive	116.11
TCGA-GS-A9TW-01A	Sensitive	112.336
TCGA-GS-A9TX-01A	Sensitive	130.403
TCGA-GS-A9TZ-01A	Sensitive	107.29
TCGA-H2-A3RI-01A	Resistant	151.877
TCGA-H7-A76A-01A	Sensitive	100.511
TCGA-HC-7081-01A	Resistant	190.377
TCGA-HC-7212-01A	Sensitive	223.441
TCGA-HC-7232-01A	Resistant	223.018
TCGA-HC-7744-01A	Sensitive	201.649
TCGA-HC-7747-01A	Sensitive	218.194
TCGA-HC-7817-01B	Sensitive	201.386
TCGA-HC-8265-01A	Sensitive	235.872
TCGA-HC-8265-01B	Sensitive	156.762
TCGA-HC-A48F-01A	Sensitive	230.436
TCGA-HC-A9TE-01A	Resistant	153.648
TCGA-HD-7753-01A	Sensitive	100.484
TCGA-HD-7831-01A	Sensitive	81.8474
TCGA-HD-7832-01A	Sensitive	125.463
TCGA-HD-8224-01A	Resistant	150.278
TCGA-HD-8314-01A	Sensitive	172.584
TCGA-HM-A4S6-01A	Sensitive	109.141
TCGA-HT-7477-01B	Sensitive	225.061
TCGA-HT-7483-01A	Sensitive	627.674
TCGA-HT-7873-01B	Resistant	448.962
TCGA-HT-7884-01B	Resistant	370.151
TCGA-HT-8011-01A	Resistant	173.282
TCGA-HT-8013-01A	Resistant	227.938
TCGA-HT-8104-01A	Sensitive	152.421
TCGA-HT-8105-01A	Resistant	229.023
TCGA-HT-8110-01A	Sensitive	241.556
TCGA-HT-8564-01A	Resistant	319.662
TCGA-HT-A4DV-01A	Sensitive	358.931
TCGA-HT-A5R7-01A	Sensitive	350.185
TCGA-HT-A5RA-01A	Sensitive	229.281
TCGA-HT-A5RC-01A	Resistant	181.846
TCGA-HT-A615-01A	Sensitive	329.337
TCGA-HT-A618-01A	Sensitive	421.658
TCGA-HT-A61A-01A	Sensitive	311.742
TCGA-HT-A61B-01A	Sensitive	302.282
TCGA-HT-A61C-01A	Sensitive	126.777
TCGA-HT-A74H-01A	Sensitive	210.649
TCGA-HT-A74K-01A	Sensitive	196.936
TCGA-HW-7487-01A	Resistant	370.526
TCGA-HW-8320-01A	Resistant	359.685
TCGA-HW-8321-01A	Resistant	335.19
TCGA-HW-A5KL-01A	Resistant	399.759
TCGA-IM-A3EB-01A	Sensitive	200.555
TCGA-IN-A6RO-01A	Sensitive	132.061
TCGA-IQ-7630-01A	Sensitive	94.1371
TCGA-IQ-7632-01A	Sensitive	71.6935
TCGA-IQ-A61E-01A	Sensitive	91.0809
TCGA-IQ-A61G-01A	Resistant	109.963
TCGA-IQ-A61J-01A	Sensitive	82.684
TCGA-IQ-A61O-01A	Sensitive	92.8664
TCGA-IR-A3L7-01A	Sensitive	162.594
TCGA-IR-A3LA-01A	Sensitive	156.001
TCGA-IR-A3LB-01A	Sensitive	127.588
TCGA-IR-A3LC-01A	Sensitive	154.741
TCGA-IR-A3LF-01A	Sensitive	249.814
TCGA-IR-A3LH-01A	Sensitive	118.246
TCGA-IR-A3LI-01A	Sensitive	150.627
TCGA-IR-A3LK-01A	Sensitive	128.58
TCGA-IR-A3LL-01A	Sensitive	76.0263
TCGA-J4-A83M-01A	Sensitive	182.486
TCGA-J4-AATZ-01A	Sensitive	173.221
TCGA-J8-A3NZ-01A	Sensitive	138.22
TCGA-J8-A3O1-01A	Sensitive	197.543
TCGA-J8-A3YD-01A	Sensitive	174.269
TCGA-J8-A3YE-01A	Sensitive	143.445
TCGA-J8-A3YF-01A	Sensitive	163.299
TCGA-J8-A3YG-01A	Sensitive	149.409
TCGA-J9-A52B-01A	Sensitive	186.8
TCGA-J9-A52E-01A	Resistant	170.216
TCGA-JU-AAVI-01A	Sensitive	90.0985
TCGA-JW-A5VG-01A	Sensitive	104.009
TCGA-JW-A5VI-01A	Sensitive	134.442
TCGA-JX-A3Q0-01A	Sensitive	180.425
TCGA-JX-A5QV-01A	Sensitive	167.202
TCGA-K4-A4AC-01A	Resistant	100.252
TCGA-KB-A6F7-01A	Sensitive	128.069
TCGA-KB-A93J-01A	Sensitive	153.475
TCGA-KK-A59Y-01A	Sensitive	255.533
TCGA-KK-A6E0-01A	Sensitive	387.642
TCGA-KK-A6E1-01A	Sensitive	163.182
TCGA-KK-A7AU-01A	Sensitive	165.694
TCGA-KK-A7AY-01A	Resistant	118.502
TCGA-KK-A7B0-01A	Resistant	148.481
TCGA-KK-A8I7-01A	Resistant	229.597
TCGA-KK-A8I8-01A	Sensitive	202.241
TCGA-KK-A8I9-01A	Sensitive	217.443
TCGA-KK-A8IC-01A	Resistant	201.489
TCGA-KS-A4I1-01A	Sensitive	150.312
TCGA-KS-A4I3-01A	Sensitive	156.653
TCGA-KS-A4I5-01A	Sensitive	176.951
TCGA-KS-A4I7-01A	Sensitive	132
TCGA-KS-A4I9-01A	Sensitive	150.542
TCGA-KS-A4IB-01A	Sensitive	179.942
TCGA-KS-A4IC-01A	Sensitive	131.844
TCGA-KT-A74X-01A	Resistant	253.638
TCGA-KT-A7W1-01A	Resistant	196.632
TCGA-KU-A6H7-01A	Sensitive	85.4724
TCGA-KU-A6H8-01A	Resistant	122.576
TCGA-L6-A4EP-01A	Sensitive	165.853
TCGA-L6-A4EQ-01A	Sensitive	149.309
TCGA-L6-A4ET-01A	Sensitive	167.112
TCGA-L6-A4EU-01A	Sensitive	135.501
TCGA-LL-A441-01A	Sensitive	123.729
TCGA-LL-A5YO-01A	Sensitive	124.098
TCGA-LL-A73Z-01A	Resistant	123.674
TCGA-LL-A7SZ-01A	Sensitive	131.404
TCGA-LL-A8F5-01A	Sensitive	110.351
TCGA-LL-A9Q3-01A	Sensitive	130.365
TCGA-LP-A4AU-01A	Sensitive	106.758
TCGA-LP-A7HU-01A	Sensitive	110.704
TCGA-LQ-A4E4-01A	Sensitive	184.474
TCGA-M7-A723-01A	Sensitive	195.886
TCGA-M7-A724-01A	Sensitive	217.654
TCGA-MA-AA3W-01A	Sensitive	156.475
TCGA-MA-AA3X-01A	Sensitive	80.2042
TCGA-MK-A4N6-01A	Sensitive	173.703
TCGA-MK-A4N7-01A	Sensitive	161.03
TCGA-MK-A4N9-01A	Sensitive	153.469
TCGA-MK-A84Z-01A	Sensitive	135.351
TCGA-MP-A4T9-01A	Sensitive	132.755
TCGA-MS-A51U-01A	Resistant	159.384
TCGA-MT-A51W-01A	Resistant	82.5045
TCGA-MU-A5YI-01A	Sensitive	125.154
TCGA-MY-A5BD-01A	Sensitive	183.578
TCGA-MY-A913-01A	Sensitive	84.2634
TCGA-MZ-A5BI-01A	Sensitive	87.1299
TCGA-MZ-A6I9-01A	Sensitive	197.662
TCGA-MZ-A7D7-01A	Sensitive	133.965
TCGA-N5-A4R8-01A	Sensitive	142.914
TCGA-N5-A4RF-01A	Sensitive	82.4593
TCGA-N5-A4RS-01A	Sensitive	118.424
TCGA-N5-A4RT-01A	Sensitive	136.426
TCGA-N5-A4RV-01A	Sensitive	103.639
TCGA-N5-A59F-01A	Sensitive	117.807
TCGA-N6-A4V9-01A	Sensitive	106.513
TCGA-N6-A4VE-01A	Resistant	97.8376
TCGA-N7-A59B-01A	Sensitive	76.7908
TCGA-N8-A4PN-01A	Sensitive	114.319
TCGA-N9-A4Q1-01A	Sensitive	129.94
TCGA-NA-A4QW-01A	Sensitive	123.424
TCGA-ND-A4WC-01A	Sensitive	123.893
TCGA-ND-A4WF-01A	Resistant	124.484
TCGA-OL-A5D7-01A	Sensitive	119.726
TCGA-OL-A5RW-01A	Sensitive	112.576
TCGA-OL-A66H-01A	Sensitive	144.539
TCGA-OL-A66I-01A	Sensitive	119.184
TCGA-OL-A66L-01A	Sensitive	99.9532
TCGA-OL-A66N-01A	Sensitive	131.516
TCGA-OL-A66O-01A	Sensitive	133.08
TCGA-OL-A6VO-01A	Sensitive	118.381
TCGA-OR-A5JF-01A	Sensitive	182.506
TCGA-OR-A5JK-01A	Resistant	203.489
TCGA-OR-A5K4-01A	Sensitive	207.027
TCGA-P3-A5Q5-01A	Sensitive	152.841
TCGA-P3-A5Q6-01A	Sensitive	110.716
TCGA-P3-A5QE-01A	Sensitive	75.1974
TCGA-P3-A6SW-01A	Sensitive	147.57
TCGA-P3-A6SX-01A	Sensitive	83.4406
TCGA-P3-A6T0-01A	Sensitive	95.5771
TCGA-P3-A6T3-01A	Sensitive	79.6658
TCGA-P3-A6T6-01A	Sensitive	122.536
TCGA-P3-A6T7-01A	Sensitive	82.2413
TCGA-P3-A6T8-01A	Sensitive	115.601
TCGA-P5-A5EX-01A	Sensitive	233.855
TCGA-P5-A5F0-01A	Sensitive	448.083
TCGA-P5-A5F4-01A	Sensitive	444.861
TCGA-PE-A5DD-01A	Sensitive	207.632
TCGA-PE-A5DE-01A	Sensitive	142.133
TCGA-PG-A914-01A	Sensitive	103.977
TCGA-Q1-A5R2-01A	Sensitive	100.197
TCGA-Q1-A5R3-01A	Sensitive	85.9398
TCGA-Q1-A73O-01A	Sensitive	98.6011
TCGA-QF-A5YS-01A	Sensitive	115.378
TCGA-QF-A5YT-01A	Sensitive	73.5797
TCGA-QH-A65R-01A	Resistant	254.081
TCGA-QH-A65X-01A	Resistant	214.272
TCGA-QH-A65Z-01A	Resistant	403.03
TCGA-QH-A6CS-01A	Resistant	258.647
TCGA-QH-A6CU-01A	Resistant	263.661
TCGA-QH-A6CY-01A	Resistant	436.467
TCGA-QH-A6X4-01A	Sensitive	286.682
TCGA-QH-A6X8-01A	Resistant	232.638
TCGA-QH-A6XC-01A	Sensitive	165.984
TCGA-QK-A652-01A	Sensitive	90.4368
TCGA-QK-A6IF-01A	Sensitive	111.521
TCGA-QK-A6IG-01A	Resistant	112.545
TCGA-QK-A6VB-01A	Sensitive	188.119
TCGA-QK-A8Z7-01A	Sensitive	169.318
TCGA-QK-A8Z9-01B	Sensitive	109.661
TCGA-QK-A8ZB-01A	Sensitive	102.827
TCGA-QK-AA3J-01A	Sensitive	203.409
TCGA-RS-A6TO-01A	Sensitive	80.4599
TCGA-S3-A6ZG-01A	Sensitive	213.092
TCGA-S3-AA11-01A	Sensitive	138.802
TCGA-S3-AA14-01A	Sensitive	228.458
TCGA-S3-AA15-01A	Sensitive	110.771
TCGA-S3-AA17-01A	Sensitive	194.48
TCGA-S9-A6TS-01A	Resistant	450.847
TCGA-S9-A6TV-01A	Resistant	244.114
TCGA-S9-A6TZ-01A	Resistant	333.559
TCGA-S9-A6U0-01A	Resistant	165.326
TCGA-S9-A6U2-01A	Resistant	464.704
TCGA-S9-A6U6-01A	Sensitive	440.565
TCGA-S9-A6U8-01A	Sensitive	271.967
TCGA-S9-A6U9-01A	Resistant	275.517
TCGA-S9-A6WG-01A	Resistant	249.085
TCGA-S9-A6WH-01A	Resistant	197.189
TCGA-S9-A6WI-01A	Resistant	274.665
TCGA-S9-A6WM-01A	Resistant	220.627
TCGA-S9-A6WN-01A	Resistant	171.511
TCGA-S9-A7IS-01A	Resistant	162.727
TCGA-S9-A7IX-01A	Resistant	170.547
TCGA-S9-A7IY-01A	Resistant	338.094
TCGA-S9-A7IZ-01A	Resistant	302.688
TCGA-S9-A7J0-01A	Resistant	196.714
TCGA-S9-A7J3-01A	Resistant	375.413
TCGA-S9-A7QW-01A	Resistant	509.469
TCGA-S9-A7QX-01A	Resistant	339.909
TCGA-S9-A7R1-01A	Resistant	297.444
TCGA-S9-A7R2-01A	Resistant	199.495
TCGA-S9-A7R4-01A	Resistant	392.058
TCGA-S9-A7R7-01A	Resistant	199.663
TCGA-S9-A7R8-01A	Resistant	217.859
TCGA-S9-A89V-01A	Resistant	209.059
TCGA-S9-A89Z-01A	Resistant	191.307
TCGA-SJ-A6ZI-01A	Sensitive	168.863
TCGA-SJ-A6ZJ-01A	Sensitive	105.161
TCGA-T2-A6WX-01A	Resistant	110.076
TCGA-T2-A6WZ-01A	Resistant	76.9668
TCGA-T2-A6X0-01A	Sensitive	119.948
TCGA-TM-A7C3-01A	Sensitive	184.02
TCGA-TM-A7C5-01A	Sensitive	261.198
TCGA-TM-A84F-01A	Sensitive	376.46
TCGA-TM-A84G-01A	Sensitive	315.283
TCGA-TM-A84H-01A	Sensitive	274.101
TCGA-TM-A84I-01A	Sensitive	220.396
TCGA-TM-A84J-01A	Sensitive	128.479
TCGA-TM-A84M-01A	Sensitive	291.883
TCGA-TM-A84O-01A	Sensitive	289.747
TCGA-TM-A84Q-01A	Sensitive	272.716
TCGA-UC-A7PG-01A	Resistant	82.9789
TCGA-UF-A71B-01A	Sensitive	160.601
TCGA-UF-A71D-01A	Sensitive	191.666
TCGA-UF-A71E-01A	Sensitive	180.505
TCGA-UF-A7J9-01A	Sensitive	154.676
TCGA-UF-A7JA-01A	Sensitive	125.961
TCGA-UF-A7JC-01A	Sensitive	82.5971
TCGA-UF-A7JD-01A	Sensitive	123.129
TCGA-UF-A7JF-01A	Sensitive	185.554
TCGA-UF-A7JH-01A	Sensitive	84.6924
TCGA-UF-A7JJ-01A	Sensitive	97.2082
TCGA-UF-A7JK-01A	Sensitive	108.704
TCGA-UF-A7JO-01A	Sensitive	238.946
TCGA-UF-A7JS-01A	Sensitive	51.4152
TCGA-UF-A7JT-01A	Sensitive	99.8892
TCGA-UP-A6WW-01A	Sensitive	117.419
TCGA-V7-A7HQ-01A	Sensitive	121.227
TCGA-VM-A8CF-01A	Resistant	241.311
TCGA-VP-A87K-01A	Sensitive	230.98
TCGA-VP-AA1N-01A	Sensitive	149.918
TCGA-VQ-A8E0-01A	Resistant	141.018
TCGA-VQ-A8E2-01A	Sensitive	109.942
TCGA-VQ-A8P3-01A	Sensitive	113.818
TCGA-VQ-A8P5-01A	Sensitive	155.307
TCGA-VQ-A8PB-01A	Sensitive	139.72
TCGA-VQ-A8PU-01A	Sensitive	154.955
TCGA-VQ-A8PY-01A	Sensitive	158.652
TCGA-VQ-A8PZ-01A	Sensitive	141.04
TCGA-VQ-A91K-01A	Sensitive	122.147
TCGA-VQ-A91Q-01A	Sensitive	154.832
TCGA-VQ-A91V-01A	Resistant	154.722
TCGA-VQ-A91W-01A	Sensitive	110.51
TCGA-VQ-A94R-01A	Resistant	124.86
TCGA-VQ-AA64-01A	Sensitive	114.534
TCGA-VQ-AA6B-01A	Sensitive	147.706
TCGA-VQ-AA6D-01A	Sensitive	149.698
TCGA-VQ-AA6K-01A	Resistant	158.202
TCGA-VS-A8EG-01A	Sensitive	112.665
TCGA-VS-A8EH-01A	Sensitive	146.744
TCGA-VS-A8EI-01A	Sensitive	131.099
TCGA-VS-A8EL-01A	Sensitive	77.3265
TCGA-VS-A8Q9-01A	Sensitive	110.314
TCGA-VS-A8QF-01A	Sensitive	131.69
TCGA-VS-A8QH-01A	Sensitive	131.64
TCGA-VS-A94W-01A	Sensitive	112.019
TCGA-VS-A94X-01A	Sensitive	115.749
TCGA-VS-A94Z-01A	Sensitive	138.941
TCGA-VS-A950-01A	Sensitive	104.69
TCGA-VS-A954-01A	Sensitive	135.058
TCGA-VS-A958-01A	Sensitive	90.4274
TCGA-VS-A959-01A	Sensitive	119.97
TCGA-VS-A9U5-01A	Sensitive	181.833
TCGA-VS-A9U6-01A	Resistant	136.029
TCGA-VS-A9U7-01A	Sensitive	132.624
TCGA-VS-A9UB-01A	Sensitive	96.346
TCGA-VS-A9UD-01A	Sensitive	126.417
TCGA-VS-A9UI-01A	Sensitive	100.078
TCGA-VS-A9UL-01A	Resistant	106.694
TCGA-VS-A9UM-01A	Sensitive	107.205
TCGA-VS-A9UO-01A	Sensitive	115.578
TCGA-VS-A9UP-01A	Sensitive	124.62
TCGA-VS-A9UQ-01A	Sensitive	186.602
TCGA-VS-A9UR-01A	Sensitive	87.5505
TCGA-VS-A9UU-01A	Sensitive	77.782
TCGA-VS-A9UY-01A	Resistant	104.902
TCGA-VS-A9UZ-01A	Sensitive	186.233
TCGA-VS-A9V0-01A	Sensitive	95.2027
TCGA-VS-A9V3-01A	Sensitive	129.076
TCGA-VS-AA62-01A	Resistant	93.1599
TCGA-VV-A829-01A	Resistant	254.624
TCGA-VV-A86M-01A	Resistant	258.104
TCGA-WH-A86K-01A	Resistant	554.65
TCGA-WL-A834-01A	Sensitive	190.94
TCGA-WT-AB44-01A	Sensitive	205.445
TCGA-WX-AA44-01A	Sensitive	281.513
TCGA-X4-A8KQ-01A	Resistant	175.705
TCGA-XJ-A9DI-01A	Sensitive	149.24
TCGA-XJ-A9DX-01A	Resistant	281.335
TCGA-XK-AAIV-01A	Sensitive	177.096
TCGA-XX-A899-01A	Sensitive	154.338
TCGA-XX-A89A-01A	Sensitive	139.947
TCGA-ZF-AA4X-01A	Sensitive	129.733
TCGA-ZG-A8QZ-01A	Sensitive	148.185
TCGA-ZG-A9L1-01A	Sensitive	193.987
TCGA-ZG-A9LU-01A	Resistant	171.867
TCGA-ZG-A9LZ-01A	Sensitive	208.479
TCGA-ZJ-A8QQ-01A	Sensitive	93.6516
