# Supplementary material for: Integration of machine learning and genome-scale metabolic modeling identifies multi-omics biomarkers for radiation resistance
Source: Nat Commun. 2021 May 11;12:2700. doi: 10.1038/s41467-021-22989-1 (PMC8113601; doi:10.1038/s41467-021-22989-1)
Supplement: Supplementary file 5 — Source Data [file 41467_2021_22989_MOESM5_ESM.zip › Figure Raw Data/S3.xlsx]

## Sheet: S3-Left
Metabolite	r-value
alpha-hydroxybutyrate	-0.172576
inositol	-0.147513
cystathionine	-0.133016
trimethylamine-N-oxide	-0.125788
serotonin	-0.122514
C20:3 CE	-0.121275
GABA	-0.1124
C18:0 SM	-0.097953
C40:6 PC	-0.097189
C14:0 CE	-0.096787
C18:0 CE	-0.094734
dCMP	-0.089642
C22:6 CE	-0.085221
5-HIAA	-0.080222
glycine	-0.07434
proline	-0.071632
choline	-0.071437
C16:0 SM	-0.06945
oxalate	-0.067251
C36:1 DAG	-0.064041
CMP	-0.06314
UMP	-0.061754
alanine	-0.061715
kynurenine	-0.058078
C38:6 PC	-0.057249
C18:1 SM	-0.055813
C18:1 CE	-0.055211
sarcosine	-0.055163
adipate	-0.053752
betaine	-0.051894
C56:4 TAG	-0.050902
malondialdehyde	-0.050556
C16:1 SM	-0.050491
pantothenate	-0.050225
putrescine	-0.050023
arachidonyl_carnitine	-0.049722
C56:5 TAG	-0.04926
C54:1 TAG	-0.048762
C16:1 CE	-0.047905
C14:0 SM	-0.047357
C54:4 TAG	-0.046295
C18:3 CE	-0.045231
2-deoxyadenosine	-0.043856
C18:2 CE	-0.042942
adenine	-0.042913
C20:5 CE	-0.04144
AMP	-0.04039
C50:0 TAG	-0.039291
C52:1 TAG	-0.039257
C38:4 PC	-0.038458
2-hydroxyglutarate	-0.035878
C34:2 DAG	-0.03382
C36:4 PC-B	-0.033426
C36:1 PC	-0.0334
alpha-ketoglutarate	-0.032476
glycodeoxycholate/glycochenodeoxycholate	-0.031155
C20:4 CE	-0.030931
glutamate	-0.029889
C38:5 PC	-0.029146
C52:4 TAG	-0.028612
PEP	-0.026919
C52:5 TAG	-0.025572
C34:4 PC	-0.025448
3-methyladipate/pimelate	-0.025102
cis/trans-hydroxyproline	-0.024769
C16:0 LPE	-0.02469
C18:2 LPC	-0.024564
acetylcholine	-0.024508
C54:2 TAG	-0.024212
C36:4 PC-A	-0.024046
C50:1 TAG	-0.023878
hypoxanthine	-0.022375
C32:1 PC	-0.020476
fumarate/maleate/alpha-ketoisovalerate	-0.02036
thymine	-0.019737
beta-alanine	-0.019697
acetylglycine	-0.019615
C52:2 TAG	-0.019125
C58:6 TAG	-0.017848
C16:0 CE	-0.017636
ornithine	-0.017394
C56:6 TAG	-0.01723
thymidine	-0.017161
thyroxine	-0.016479
2-aminoadipate	-0.015213
xanthosine	-0.014983
malate	-0.014591
C34:1 DAG	-0.013589
C18:2 SM	-0.013574
pipecolic acid	-0.013146
C34:3 PC	-0.012703
C18:1 LPE	-0.012572
C54:5 TAG	-0.010653
GMP	-0.010419
C48:1 TAG	-0.01006
C22:1 SM	-0.009319
cotinine	-0.008749
asparagine	-0.007573
C32:2 PC	-0.00736
C48:0 TAG	-0.006969
C36:2 DAG	-0.006219
taurine	-0.005541
C50:2 TAG	-0.004945
urate	-0.003762
phosphocreatine	-0.003289
C56:8 TAG	-0.001417
C32:0 PC	-0.00095
glutamine	0.000189
C52:3 TAG	0.000498
C56:3 TAG	0.002536
3-phosphoglycerate	0.003081
C22:6 LPC	0.003209
2-deoxycytidine	0.003667
butyrylcarnitine/isobutyrylcarnitine	0.00539
heptanoylcarnitine	0.005448
C18:0 LPE	0.005492
C54:3 TAG	0.005735
C56:2 TAG	0.005826
5-adenosylhomocysteine	0.005945
ribose-5-P/ribulose5-P	0.007917
N-carbamoyl-beta-alanine	0.009072
C20:3 LPC	0.010268
dimethylglycine	0.010273
alpha-glycerophosphate	0.010936
creatine	0.011799
C34:1 PC	0.012013
succinate/methylmalonate	0.012242
C22:6 LPE	0.013808
anserine	0.013998
creatinine	0.014994
C58:8 TAG	0.015176
DHAP/glyceraldehyde 3P	0.015457
C50:3 TAG	0.015822
C56:7 TAG	0.016905
xanthine	0.017034
butyrobetaine	0.017094
C54:6 TAG	0.017681
C58:7 TAG	0.018451
acetylcarnitine	0.018463
C48:2 TAG	0.019016
lactate	0.020269
4-pyridoxate	0.02045
cytidine	0.021323
C14:0 LPC	0.02201
taurocholate	0.02284
sucrose	0.023481
valerylcarnitine/isovalerylcarnitine/2-methylbutyroylcarnitine	0.023974
C46:1 TAG	0.024362
cAMP	0.024816
citrulline	0.025412
uridine	0.025625
hexanoylcarnitine	0.026002
C46:0 TAG	0.028097
inosine	0.030023
C34:2 PC	0.031745
C18:0 LPC	0.033572
lysine	0.035196
kynurenic acid	0.035263
aspartate	0.036258
C24:0 SM	0.037749
NMMA	0.037951
uracil	0.038357
malonylcarnitine	0.039271
methionine sulfoxide	0.039732
C48:3 TAG	0.040532
C20:4 LPE	0.041509
niacinamide	0.041726
threonine	0.044303
valine	0.045362
SDMA/ADMA	0.045604
C20:4 LPC	0.048229
phenylalanine	0.049865
C16:1 LPC	0.050277
C22:0 SM	0.050583
hippurate	0.050992
hexoses (HILIC pos)	0.052088
allantoin	0.054289
serine	0.05436
pyroglutamic acid	0.05491
carnosine	0.056598
adenosine	0.05675
tryptophan	0.058728
C36:3 PC	0.060803
C38:2 PC	0.062944
stearoylcarnitine	0.063685
arginine	0.063783
aconitate	0.064195
carnitine	0.064377
C54:7 TAG	0.064691
histidine	0.070816
C24:1 SM	0.071032
UDP-galactose/UDP-glucose	0.071772
palmitoylcarnitine	0.072214
alpha-glycerophosphocholine	0.073566
guanosine	0.074264
lactose	0.074545
homocysteine	0.077124
thiamine	0.078568
taurodeoxycholate/taurochenodeoxycholate	0.078639
1-methylnicotinamide	0.081703
isocitrate	0.082282
hexoses (HILIC neg)	0.082382
C46:2 TAG	0.082617
citrate	0.083133
C16:0 LPC	0.085088
C36:2 PC	0.085845
propionylcarnitine	0.087831
NAD	0.088451
glucuronate	0.090567
NADP	0.09316
oleylcarnitine	0.094211
anthranilic acid	0.097748
tyrosine	0.097834
methionine	0.103567
C18:1 LPC	0.105366
myristoylcarnitine	0.108485
glutathione reduced	0.110457
leucine	0.111712
erythrose-4-phosphate	0.115924
isoleucine	0.121649
glutathione oxidized	0.125549
F1P/F6P/G1P/G6P	0.136238
lauroylcarnitine	0.143006
sorbitol	0.155779
6-phosphogluconate	0.160276

## Sheet: S3-Right
Cell Line	Radiation AUC	Normalized Concentration
MHHNB11	0.545	5.37675
IMR32	0.634	5.34349
NCIH211	0.697	5.97517
OVKATE	0.697	4.59414
HEYA8	0.745	5.75388
HMC18	0.755	6.66854
NB1	0.774	5.53671
G402	0.806	5.21041
RH41	0.841	5.53606
HCT15	0.851	5.91757
SNU601	0.866	6.92079
NCIH23	0.937	6.79857
A2780	0.943	5.54918
TOV21G	0.949	5.80599
ACHN	0.985	5.36196
CAL148	1.012	5.56109
NCIH446	1.021	5.58955
NCIH1781	1.031	5.94221
HEC251	1.033	5.108
JHUEM2	1.178	6.21878
SNGM	1.183	5.60161
G401	1.207	5.30556
OVK18	1.211	5.37613
RL952	1.221	6.02768
NCIH1048	1.237	5.1422
NCIH810	1.259	5.83671
AGS	1.262	5.88398
HT144	1.276	5.77169
BICR22	1.31	5.83303
A253	1.367	6.45924
A673	1.388	5.72549
SAOS2	1.393	5.59418
TE617T	1.398	5.25231
D283MED	1.42	5.87799
LS180	1.425	4.99208
SW48	1.433	6.2147
HEC151	1.444	5.14823
UO31	1.451	6.10408
OVCAR4	1.476	5.86777
KPNSI9S	1.477	6.76594
KYSE30	1.491	6.12256
MESSA	1.5	5.65257
JHUEM1	1.501	5.81176
CW2	1.506	6.33734
NCIH2122	1.513	5.80281
PSN1	1.519	6.29446
LOVO	1.531	5.56558
OE33	1.532	6.2993
COLO668	1.548	5.76247
BHT101	1.555	6.71435
SNUC5	1.584	6.84981
SKCO1	1.607	5.56194
CAPAN2	1.612	5.64079
RH30	1.616	5.41103
NCIH1651	1.625	5.84296
NCIH1650	1.629	6.15209
MHHES1	1.637	4.99513
VMRCRCW	1.646	5.88915
HEC265	1.658	5.20775
SKNSH	1.661	5.88914
T84	1.673	6.59628
OC314	1.695	6.08741
EFO27	1.706	6.06417
YKG1	1.712	6.31404
BICR6	1.713	5.8188
HEC50B	1.718	5.42385
JHOC5	1.724	5.89487
SNU407	1.727	6.2576
SNUC2A	1.728	5.56289
HS294T	1.744	7.1054
SKUT1	1.757	5.55951
CALU3	1.775	6.04763
HOP62	1.777	6.26757
GB1	1.787	5.34541
CHP212	1.833	5.16403
COV434	1.843	5.54697
SKES1	1.844	5.70619
HCC78	1.856	5.7327
SCABER	1.883	6.04812
LCLC97TM1	1.898	6.14153
COLO320	1.901	5.0138
HEC6	1.904	5.42786
SQ1	1.92	5.69542
HLF	1.934	6.30902
GP2D	1.937	6.08705
SKMEL2	1.946	5.79198
A204	1.955	6.2264
DBTRG05MG	1.968	6.45772
NCIH2286	2	5.41237
TE125T	2.028	5.14089
MFE296	2.044	5.66945
NCIN87	2.051	5.71872
HCC15	2.06	5.82126
MG63	2.085	6.12064
SKNMC	2.09	5.68665
GCT	2.099	5.46679
NCIH2170	2.11	5.92592
SCC25	2.113	6.0643
NCIH1944	2.116	5.44757
NUGC3	2.123	5.93625
WM793	2.123	6.86157
HS944T	2.127	7.41615
22RV1	2.142	4.97525
NCIH520	2.144	5.30684
PC14	2.147	5.63297
JHH5	2.165	5.9075
NCIH69	2.184	5.21484
G292CLONEA141B1	2.187	5.56808
SNU175	2.192	5.58064
IGROV1	2.205	6.02216
SNUC4	2.208	5.74756
HCC366	2.223	5.88398
KYM1	2.223	6.17024
TE9	2.231	5.8792
SNU1066	2.234	6.5786
CAOV3	2.241	6.04358
KP2	2.248	5.6828
LK2	2.258	5.7932
LS513	2.258	5.49122
BXPC3	2.262	6.79493
RH18	2.267	5.42633
COV318	2.274	5.67316
DAOY	2.274	5.54194
HCC1195	2.281	6.34626
SNU840	2.284	6.36506
NCIH841	2.296	5.35788
SNU216	2.324	5.94448
PK59	2.328	6.23413
SNU1196	2.349	6.15654
HCC2108	2.353	6.21012
ESS1	2.357	5.40218
T24	2.366	6.36644
RD	2.375	5.58994
NCIH358	2.386	5.71984
RERFLCAI	2.39	6.08578
SW403	2.391	5.40085
GI1	2.392	5.47889
PC3	2.41	5.06111
NCIH1838	2.418	5.93059
SCC9	2.42	6.75784
SF295	2.425	6.47022
PECAPJ34CLONEC12	2.428	6.8647
NCIH1703	2.432	5.74893
SNU119	2.433	6.10092
ECC12	2.448	5.90954
WM88	2.469	6.62763
DETROIT562	2.477	5.83109
MKN7	2.477	6.18058
TE1	2.483	6.02179
SU8686	2.496	5.37326
COLO783	2.497	5.76443
NCIH1975	2.497	5.85956
OVCAR8	2.5	5.84859
TE11	2.502	5.33704
SKHEP1	2.514	5.72662
AN3CA	2.527	5.3903
NIHOVCAR3	2.53	5.88398
HOS	2.542	5.84971
HEC1A	2.545	6.03165
HCC1954	2.573	6.27916
ECGI10	2.582	6.66501
CL11	2.588	5.96371
NCIH2030	2.594	5.81262
HT115	2.597	6.44613
MELHO	2.603	7.07135
PECAPJ15	2.605	6.98463
SNU1214	2.612	6.58972
NCIH2052	2.614	5.80568
MDAMB231	2.615	6.06979
MCAS	2.616	5.96343
SJSA1	2.618	5.20483
HCC827	2.624	6.23936
8MGBA	2.625	5.71719
OVCAR5	2.63	6.34769
CAL51	2.646	5.34211
HS934T	2.658	5.66996
SNU81	2.66	5.29506
IM95	2.661	5.35524
NCIH1568	2.662	5.91156
TE4	2.663	6.14957
SKMES1	2.67	6.51384
NCIH522	2.671	5.53963
HCC38	2.675	5.7482
SF268	2.675	6.10107
TT2609C02	2.676	5.69875
A498	2.682	5.73363
MEWO	2.716	5.58833
KLE	2.722	5.63991
LN18	2.723	6.13359
SNU398	2.737	5.97512
KATOIII	2.741	4.89044
CAL54	2.746	6.04981
A172	2.751	5.26651
PANC0327	2.751	5.9036
U2OS	2.755	5.98888
TE15	2.756	6.95634
LOUNH91	2.77	5.9431
KMRC2	2.781	6.73533
FTC133	2.782	6.54282
HEC108	2.785	5.47052
JMSU1	2.792	5.61029
HEC59	2.802	5.22895
PECAPJ49	2.81	6.15004
HT55	2.812	5.79428
A2058	2.819	6.64162
SNU478	2.827	6.38594
OE21	2.837	5.83154
OV56	2.837	5.9913
NCIH1915	2.841	5.77949
CFPAC1	2.848	6.18804
HCC1588	2.852	6.10629
LU99	2.853	5.79759
SNU1041	2.856	6.90857
SNU886	2.856	5.53058
DMS114	2.86	6.10037
NUGC4	2.866	5.40218
CAL12T	2.869	6.37432
HCC1428	2.87	6.12014
HCC4006	2.876	6.2326
HEC1B	2.876	5.63267
VMRCRCZ	2.877	5.80199
TE8	2.882	5.55596
TM31	2.894	5.74964
HCC2279	2.896	6.79389
KMRC3	2.902	5.85491
ML1	2.913	5.69152
UBLC1	2.914	5.94408
CGTHW1	2.916	6.15224
TCCPAN2	2.917	5.81465
QGP1	2.922	5.83556
RT4	2.935	6.82683
HS729	2.936	6.22577
ISTMES1	2.936	5.52896
SHP77	2.943	5.19892
BCPAP	2.954	6.45087
SW579	2.954	6.32015
MIAPACA2	2.956	6.2649
SNU668	2.96	6.71313
NCIH2228	2.965	5.88825
C2BBE1	2.974	4.8295
MKN74	3.013	5.62306
OV90	3.02	5.88651
JHH4	3.035	5.68136
RT112	3.038	5.83012
ASPC1	3.047	5.51464
BT549	3.05	5.61086
MDAMB157	3.067	5.31101
MFE319	3.07	5.7339
T3M10	3.071	5.66803
WM983B	3.071	6.09488
KYSE150	3.073	6.68198
SW1463	3.089	5.88712
NCIH2452	3.095	5.96795
HEP3B217	3.097	5.90108
U87MG	3.105	5.7926
IALM	3.106	6.11834
HCC56	3.107	5.69631
HUPT4	3.118	5.53904
IPC298	3.118	6.027
U118MG	3.119	5.66815
769P	3.123	6.9126
DKMG	3.123	6.07914
HCC1171	3.124	6.63401
COLO800	3.133	6.42375
NCIH1792	3.144	5.8289
PANC0813	3.144	6.94325
SF126	3.149	5.75046
RKO	3.153	5.47599
H4	3.162	6.68828
NCIH747	3.163	5.57771
SNU423	3.172	6.3218
SNU283	3.176	6.1333
COLO680N	3.185	6.94492
SW948	3.191	5.95306
ONCODG1	3.195	5.82341
J82	3.198	4.83968
MCF7	3.209	6.12988
SNU685	3.22	6.69843
HUPT3	3.226	5.96406
SW1271	3.226	5.8474
BECKER	3.229	6.33293
UMUC3	3.231	6.03969
WM1799	3.231	6.56342
NCIH1373	3.234	5.8258
ACCMESO1	3.238	6.55349
NCIH1339	3.238	5.95819
JHOS2	3.243	5.62759
SKMEL24	3.245	6.35005
SNU1077	3.255	6.11615
SNU899	3.255	8.05128
SNU449	3.258	5.21376
HCC1569	3.265	5.2138
OVTOKO	3.265	5.67355
CJM	3.267	5.76775
PANC0403	3.282	5.96715
ES2	3.305	6.39499
NCIH2087	3.308	6.72742
SW1710	3.309	5.70047
DU145	3.319	5.49523
TE6	3.319	5.34018
SKBR3	3.321	6.80049
EBC1	3.327	6.04287
NCIH1341	3.339	5.29119
NCIH2405	3.342	6.01591
KNS60	3.346	5.94987
UMUC1	3.346	5.23235
CL34	3.355	5.55824
BC3C	3.362	5.84655
CAKI1	3.365	5.69203
HPAFII	3.367	5.83953
TE10	3.368	5.62691
647V	3.374	5.86426
42MGBA	3.38	6.0604
JHH6	3.382	4.98154
KYSE140	3.383	5.72013
CHAGOK1	3.384	6.15759
EFO21	3.391	5.55581
SF539	3.391	5.98331
LS411N	3.401	5.75492
SKNFI	3.41	5.59315
DMS53	3.416	5.49921
HMCB	3.424	5.9492
BICR56	3.431	6.10035
OVISE	3.454	5.55685
NCIH1563	3.47	5.73442
8505C	3.471	5.96104
BICR16	3.476	6.53149
SNU61	3.478	6.24007
BT20	3.487	6.0543
COLO829	3.488	6.26639
CORL105	3.495	6.78877
SH10TC	3.496	5.95435
FUOV1	3.5	5.82187
RERFLCMS	3.502	5.95121
KU1919	3.503	5.37475
OCUM1	3.507	5.42121
HARA	3.52	5.75394
MDAMB415	3.521	5.62068
NCIH226	3.522	5.91195
SNU387	3.525	5.83818
PANC0203	3.528	5.57493
KYSE520	3.539	5.60389
TCCSUP	3.539	6.3299
NCIH2110	3.542	5.74646
OE19	3.543	5.81026
NCIH1573	3.556	5.38888
CAPAN1	3.557	6.53826
ONS76	3.557	6.45531
RVH421	3.562	6.17539
OAW42	3.581	5.6264
BICR31	3.589	5.41307
U251MG	3.594	6.19681
SKLU1	3.607	5.7514
HOP92	3.613	5.82025
T98G	3.613	5.29366
PANC1005	3.616	6.00801
KYSE180	3.62	6.52454
MDAMB468	3.622	6.16321
OV7	3.622	6.77921
NCIH838	3.626	5.71049
SNU719	3.626	6.03797
KNS62	3.631	5.85821
RCM1	3.637	5.71234
PATU8902	3.639	6.26931
SKOV3	3.639	5.72628
SNU182	3.65	5.60493
TE14	3.663	6.1671
TUHR10TKB	3.665	5.79954
KP3	3.673	6.02935
BICR18	3.679	6.55459
COLO678	3.679	5.2671
TYKNU	3.691	5.4291
NCIH2291	3.693	5.98327
TOV112D	3.698	5.82121
CAL78	3.7	6.02671
SW1990	3.709	6.65348
LMSU	3.711	6.39279
SKMEL5	3.73	6.97606
YH13	3.755	5.97854
FADU	3.757	6.72052
AU565	3.775	7.1633
HCC1806	3.776	5.96973
LN229	3.777	6.41381
786O	3.779	5.75637
SKNAS	3.789	7.16978
MKN45	3.799	5.96092
KNS81	3.803	5.97766
NCIH196	3.805	6.04334
OVMANA	3.809	5.21591
NCIH1623	3.81	5.56562
SNB75	3.812	6.33068
COV362	3.821	5.85722
K029AX	3.823	5.70063
IGR1	3.866	6.29743
HCC1833	3.868	6.09932
LS123	3.873	5.85855
HUH28	3.883	6.39779
NCIH1355	3.892	5.90746
LI7	3.903	5.52074
KYSE70	3.904	5.65346
RERFLCAD2	3.905	6.16668
HCC1438	3.907	6.2663
NCIH1755	3.907	5.40793
WM115	3.907	6.77758
KNS42	3.91	6.01175
YD38	3.912	5.89992
NCIH1435	3.915	5.84968
YD15	3.929	5.65782
SKMEL30	3.933	5.98196
EPLC272H	3.941	6.73054
CAMA1	3.945	5.36352
CALU1	3.953	5.92827
NCIH2342	3.961	6.02538
GMS10	3.995	5.88338
KALS1	3.997	6.03498
PK1	4.005	6.21353
LS1034	4.013	5.39952
HCC2935	4.019	5.59776
OVSAHO	4.032	5.73843
DANG	4.035	6.25418
L33	4.078	5.9781
HS839T	4.11	5.50748
SNU869	4.113	5.57787
LUDLU1	4.115	6.5129
SW1116	4.123	5.83052
KMBC2	4.126	5.59034
GOS3	4.13	6.10324
LCLC103H	4.144	5.78382
SNU245	4.145	6.33338
NCIH508	4.146	5.51121
SW1573	4.146	5.81193
KE39	4.164	5.70636
T47D	4.168	5.60943
MDAMB435S	4.191	6.93327
NCIH2196	4.211	5.95437
NCIH1793	4.226	5.82794
SNU46	4.226	5.9619
HSC4	4.239	6.50478
RERFLCAD1	4.258	5.5087
SW1417	4.264	5.56371
MORCPR	4.271	5.84179
HCC95	4.276	5.34096
M059K	4.306	6.71976
COLO679	4.315	6.37286
SKMEL3	4.341	5.67917
JHH1	4.352	5.63585
PATU8988S	4.353	5.57235
WM2664	4.36	6.09731
NCIH1666	4.38	5.63437
PLCPRF5	4.385	4.99761
C32	4.392	5.85324
IGR39	4.398	5.9836
JHUEM3	4.403	5.75406
HCC44	4.408	5.82378
VMCUB1	4.412	6.28159
OSRC2	4.416	6.57774
KMRC1	4.43	6.34257
HT1197	4.449	5.85804
HS746T	4.457	6.30232
NCIH727	4.457	5.68445
PATU8988T	4.515	5.68407
SNU466	4.539	6.81534
SNU761	4.591	6.01788
RMUGS	4.607	6.14882
ZR751	4.61	6.49714
NCIH650	4.615	5.90678
SNU1272	4.638	5.99084
KYSE410	4.652	6.90953
A101D	4.677	6.89951
KYSE450	4.678	5.9797
NCIH661	4.679	5.88417
HCC1937	4.695	6.25318
JHOM1	4.715	5.47636
CCFSTTG1	4.717	7.40775
JHH2	4.734	5.60246
SW1088	4.751	6.59706
VCAP	4.785	6.36766
MDAMB361	4.792	5.98317
HCC202	4.839	6.64956
EFE184	4.849	5.24111
KURAMOCHI	4.856	5.67989
NCIH322	4.875	5.78373
HSC2	4.907	5.32931
YD8	4.913	6.76769
CAKI2	4.935	5.89098
SNU1105	4.989	5.83492
HUH1	5.052	5.12449
NCIH1395	5.052	5.98046
IGR37	5.059	6.58526
KYSE510	5.059	6.02952
HS766T	5.091	5.98357
COV644	5.105	5.67692
PANC0504	5.158	6.74311
HEPG2	5.215	6.24526
HT1376	5.228	6.83647
GAMG	5.242	6.36213
JL1	5.244	5.83291
SNU1033	5.261	6.40782
NCIH292	5.281	6.55127
AM38	5.299	5.00481
PK45H	5.304	6.66636
BT474	5.317	5.69831
NCIH1299	5.333	5.7055
YD10B	5.351	6.31964
EFM192A	5.352	7.01448
SNU308	5.418	6.34085
ZR7530	5.46	5.90898
HT29	5.483	6.40402
SW837	5.485	5.79289
SNU475	5.492	5.55273
MDAMB453	5.504	6.55805
NCIH1869	5.517	5.18087
HS683	5.615	6.1042
FTC238	5.626	6.27667
SW480	5.662	6.165
RCC10RGB	5.663	6.631
SKMEL28	5.702	5.82786
SNU503	5.848	5.88398
HCC1419	6.188	6.50333
EKVX	6.211	5.90293
