# Supplementary material for: Integration of machine learning and genome-scale metabolic modeling identifies multi-omics biomarkers for radiation resistance
Source: Nat Commun. 2021 May 11;12:2700. doi: 10.1038/s41467-021-22989-1 (PMC8113601; doi:10.1038/s41467-021-22989-1)
Supplement: Supplementary file 5 — Source Data [file 41467_2021_22989_MOESM5_ESM.zip › Figure Raw Data/2.xlsx]

## Sheet: 2b
Metabolite	log2 Predicted Res/Sens
pheacgln	-2.52208
pac	-2.52208
phaccoa	-2.52208
pacald	-2.48924
M02723	-2.28283
thym	-1.91796
56dthm	-1.91796
1mncam	-1.73691
Lfmkynr	-1.68477
Lkynr	-1.66021
galfucgalacglcgalgluside_hs	-1.60079
M00336	-1.47455
C04717	-1.47455
HC01652	-1.47147
HC01651	-1.46046
ahdt	-1.46046
5hoxnfkyn	-1.46044
HC01710	-1.46036
5hxkyn	-1.46023
HC01361	-1.46012
HC01254	-1.43861
thbpt	-1.43504
pppi	-1.42861
dhbpt	-1.42589
thbpt4acam	-1.42401
CE2705	-1.41426
6pthp	-1.4106
3hbcoa_R	-1.38852
argsuc	-1.38666
din	-1.36295
2dr1p	-1.36295
drib	-1.36295
C01601	-1.23222
quln	-1.17185
M01572	-1.17012
pan4p	-1.1701
cysam	-1.1701
ptth	-1.1701
3hanthrn	-1.17001
hLkynr	-1.16881
cmusa	-1.16767
anth	-1.1654
nformanth	-1.1654
C02470	-1.1358
42A3HP24DB	-1.08421
gal1p	-1.02615
galt	-1.02517
gal	-1.02516
acglu	-1.01253
kynate	-0.992804
5oxpro	-0.971381
2dr5p	-0.891783
1p3h5c	-0.884246
4hglusa	-0.884246
4hpro_LT	-0.884246
M01388	-0.851307
4ppcys	-0.8451
M01757	-0.808831
4aphdob	-0.801077
fru	-0.794829
im4act	-0.737325
im4ac	-0.736588
dadp	-0.736219
dad_2	-0.736219
datp	-0.736219
damp	-0.736219
hista	-0.727754
mhista	-0.727742
3mldz	-0.715545
3mlda	-0.714794
4abutn	-0.683326
CE1944	-0.683326
prostgi2	-0.672447
HC02214	-0.672447
M01167	-0.672445
CE0955	-0.672445
sph1p	-0.666598
sphgn	-0.665017
sphings	-0.661631
digalside_hs	-0.660501
C01747	-0.660499
galside_hs	-0.659588
hxdcal	-0.659186
C02744	-0.658426
sphs1p	-0.657537
gluala	-0.654823
HC02228	-0.654781
M02748	-0.654664
isomal	-0.64768
3dsphgn	-0.646794
C06314	-0.62678
estrones	-0.616943
C04843	-0.613837
3dhguln	-0.598532
glac	-0.598532
glcur	-0.598532
abt	-0.598531
guln	-0.598528
gullac	-0.598528
glcr	-0.598525
xylu_D	-0.598525
xylu_L	-0.598524
xylt	-0.598523
dpcoa	-0.57709
M02749	-0.5767
C14825	-0.573671
34dhphe	-0.569305
L_dpchrm	-0.569298
M03162	-0.569268
dopaqn	-0.569255
CE1261	-0.569254
2c23dh56dhoxin	-0.569199
C14826	-0.567994
CE4888	-0.567026
glcur1p	-0.562117
bildglcur	-0.5621
bilglcur	-0.562098
hs	-0.551601
4mop	-0.551223
3mop	-0.544316
urcan	-0.542409
cala	-0.542217
56dura	-0.542214
3mob	-0.541165
aprut	-0.53898
ade	-0.533456
56dihindlcrbxlt	-0.514999
CE1562	-0.514935
acglcgal14acglcgalgluside_hs	-0.508716
acglcgalgluside_hs	-0.502115
C03405	-0.496243
gbside_hs	-0.494372
gm3_hs	-0.492891
galacglcgalgluside_hs	-0.492714
prostgf2	-0.492268
prostgh2	-0.492267
CE0737	-0.492249
gm2_hs	-0.478248
thcrm_hs	-0.476758
C01290	-0.475698
dgsn	-0.47367
ins	-0.473158
r1p	-0.473158
rnam	-0.473157
imp	-0.473157
prpp	-0.473157
nicrnt	-0.473157
nmn	-0.473157
fprica	-0.473157
nicrns	-0.473157
r5p	-0.473157
aicar	-0.4727
nadh	-0.471139
adprib	-0.471139
nadph	-0.471139
nad	-0.471139
nadp	-0.471138
adprbp	-0.471138
gmp	-0.4688
xtsn	-0.468799
gtp	-0.468799
gdp	-0.468799
gsn	-0.468799
xmp	-0.468799
dcamp	-0.466897
amp	-0.464109
camp	-0.464109
btamp	-0.464109
adp	-0.464109
atp	-0.464109
ahcys	-0.464109
adn	-0.464109
HC01672	-0.464109
CE5656	-0.464109
amet	-0.464109
aps	-0.464086
e4p	-0.46302
HC00361	-0.462662
s7p	-0.462662
gd1a_hs	-0.461757
acngal14acglcgalgluside_hs	-0.460139
CE2956	-0.46012
dgmp	-0.457052
dgdp	-0.457052
dgtp	-0.457052
M02505	-0.448005
M02506	-0.448005
ga2_hs	-0.44321
gm1_hs	-0.441966
ga1_hs	-0.430378
pap	-0.419021
paps	-0.418922
xyl_D	-0.406317
C02712	-0.397104
eumelanin	-0.38838
M03165	-0.384928
pcollg5hlys	-0.363371
oxa	-0.339639
urea	-0.335204
hcys_L	-0.333855
M03163	-0.330684
dnad	-0.328421
3otdcoa	-0.317488
dolglcp_L	-0.312803
glu5p	-0.309717
glcn	-0.301881
CE0074	-0.297752
6pgl	-0.294109
HC01405	-0.291008
dtdprmn	-0.290065
dtdp4d6dg	-0.290065
dtdp4d6dm	-0.290065
6pgc	-0.288191
ru5p_D	-0.287371
xu5p_D	-0.287371
fad	-0.282463
fadh2	-0.282461
acgam6p	-0.261127
C10164	-0.260029
biocyt	-0.254334
lac_L	-0.246458
gam6p	-0.240552
am6sa	-0.238726
amuco	-0.234873
idour	-0.230252
HC02110	-0.229902
ha	-0.208033
acmana	-0.203053
acgam	-0.202977
acnam	-0.202955
HC01115	-0.202917
acnamp	-0.202602
acmanap	-0.202575
fuc1p_L	-0.194204
M03122	-0.186483
estradiol	-0.181496
C05302	-0.181476
hestratriol	-0.181447
estriol	-0.181437
C05301	-0.181422
fuc_L	-0.181181
man	-0.178666
gdpfuc	-0.17755
gdpddman	-0.177509
HC00832	-0.177075
48dhoxquin	-0.174232
3hxkynam	-0.169139
M00673	-0.150627
xan	-0.139228
gua	-0.138942
ha_pre1	-0.131591
acetone	-0.126627
acac	-0.126627
bhb	-0.126627
for	-0.126135
M02613	-0.125134
3odcoa	-0.119961
orn	-0.118098
cgly	-0.115853
HC01412	-0.1078
prostg1	-0.105659
M00292	-0.10513
M01238	-0.104234
M00677	-0.094692
HC01397	-0.093151
HC02070	-0.088533
andrstrnglc	-0.086924
acgal	-0.084431
HC01415	-0.078858
n4abutn	-0.072376
Nacasp	-0.071893
HC01407	-0.065885
HC01408	-0.065742
mlthf	-0.061481
6htststerone	-0.060351
C04295	-0.058005
5adtststerone	-0.058005
HC01444	-0.056387
4aabutn	-0.053868
HC00695	-0.052713
hpyr	-0.049577
CE2211	-0.049291
C03681	-0.048382
mthgxl	-0.048382
CE5072	-0.047999
M00646	-0.040264
M01750	-0.039089
M03161	-0.038036
5mthf	-0.037399
3ohdcoa	-0.035267
retinal	-0.033461
retn	-0.033461
acetol	-0.03227
M00195	-0.018139
M01805	-0.018138
M00512	-0.015783
HC01223	-0.007698
hx2coa	-0.00268
ala_D	0
agm	3.6e-05
HC01496	0.00308
M00606	0.008998
g1p	0.01437
lnlncacoa	0.0167
dhor_S	0.01723
cbasp	0.01723
phpyr	0.017655
M00012	0.018512
M00010	0.018688
mercppyr	0.019175
coucoa	0.01979
34hpp	0.020018
34hpl	0.020018
T4hcinnm	0.020018
xser	0.020092
4hbz	0.02022
4hbzcoa	0.020237
dolp_L	0.020917
dolmanp_L	0.02205
M00341	0.022145
doldp_L	0.022279
12ppd_R	0.022365
dolichol_L	0.022679
ach	0.0228
l2xser	0.024537
mev_R	0.033037
dmpp	0.033037
5dpmev	0.033037
ipdp	0.033037
5pmev	0.033037
hmgcoa	0.033037
dedoldp_L	0.038163
lcts	0.038465
dna5mtc	0.039668
HC01231	0.044098
nac	0.044845
nwharg	0.046467
no	0.051929
lald_L	0.057415
HC01118	0.066938
sql	0.066939
5moxact	0.070304
C05109	0.071543
lanost	0.071543
Ssq23epx	0.071543
44mctr	0.071553
44mzym	0.072672
frdp	0.073164
mercplac	0.074485
chito2pdol_L	0.075504
mpdol_L	0.076545
naglc2p_L	0.076668
m1mpdol_L	0.080765
grdp	0.083149
CE2314	0.08419
34dhcinm	0.088177
m4mpdol_L	0.088226
gdpmann	0.09262
gd1b_hs	0.092656
chsterols	0.09597
CE2049	0.100507
M02758	0.103546
M02686	0.10399
CE2047	0.106478
C05299	0.109815
C05298	0.109951
C05300	0.109973
estrone	0.109988
zymst	0.110051
3hdcoa	0.111023
dd3coa	0.111756
zymstnl	0.112342
4mzym_int1	0.112454
4mzym_int2	0.11246
M02898	0.115856
M00194	0.115857
ttdca	0.116156
HC01406	0.118318
fna5moxam	0.118735
ddca	0.122068
2hb	0.123039
2obut	0.123039
C02356	0.123039
melatn	0.12556
3htdcoa	0.127569
M00008	0.128916
hdd2coa	0.131267
2mcit	0.131592
ppcoa	0.131593
chlstol	0.131841
lthstrl	0.131843
g3pc	0.13374
46dhoxquin	0.140222
M00285	0.140746
HC02066	0.146814
HC02056	0.147308
M00535	0.147481
pcholhep_hs	0.147484
pcholste_hs	0.147619
pcholn24_hs	0.147734
pcholn204_hs	0.147742
HC02050	0.147796
pcholole_hs	0.148634
pcholmyr_hs	0.148833
5hxkynam	0.151473
lald_D	0.152504
3hddcoa	0.154295
6hoxmelatn	0.15533
5htrp	0.155791
docoscoa	0.159122
docosac	0.159753
dsmsterol	0.167517
1a2425thvitd3	0.167818
vitd3	0.167821
1a25dhvitd3	0.16783
25hvitd3	0.167864
pd3	0.167873
2425dhvitd3	0.167891
7dhchsterol	0.16791
ddsmsterol	0.168012
gd3_hs	0.170928
strdnc	0.186023
C05284	0.187999
pram	0.191665
fgam	0.191665
fpram	0.191665
gar	0.191665
5aizc	0.191665
air	0.191665
25aics	0.191665
M00550	0.196174
adhap_hs	0.196174
arachcoa	0.202119
fum	0.202748
gd2_hs	0.205304
3oddcoa	0.209279
2pg	0.210399
3mgcoa	0.211397
e4hglu	0.211447
ppmi1346p	0.213994
35cgmp	0.214076
CE4843	0.214518
eidi1114ac	0.215813
CE2957	0.226103
akgp_hs	0.234631
ak2gp_hs	0.234631
ak2g_hs	0.234631
C03820	0.234631
methf	0.236342
ak2lgchol_hs	0.237644
ak2gchol_hs	0.237644
paf_hs	0.237644
5forthf	0.238745
ametam	0.240912
5mta	0.240912
bamppald	0.240912
N1aspmd	0.240912
13dampp	0.240912
n8aspmd	0.240912
spmd	0.240912
sprm	0.240912
N1sprm	0.240912
C03413	0.240912
M00245	0.241441
5mdr1p	0.241441
dkmpp	0.241441
M00684	0.241441
dhmtp	0.241441
5mdru1p	0.241441
10fthf	0.241845
4abut	0.242103
ocdca	0.242744
mi3p_D	0.251402
pydx5p	0.251699
pydx	0.251699
icit	0.252515
M02807	0.254095
mi1p_D	0.254805
M01184	0.257126
3mb2coa	0.259115
mmcoa_S	0.260458
HC00900	0.260458
mmcoa_R	0.260458
2mop	0.260458
dhlam	0.260678
M03134	0.267695
M02108	0.267717
M02616	0.267722
M02694	0.267905
3hmp	0.268344
ivcoa	0.270254
ibcoa	0.274126
2mbcoa	0.274126
3hibutcoa	0.274126
2mp2coa	0.274126
arach	0.276194
acgpail_hs	0.278524
C05280	0.279216
C05769	0.279299
cpppg1	0.279299
C05279	0.285599
HC01609	0.285774
C02469	0.285774
uppg3	0.285774
hmbil	0.285774
C05767	0.285774
ppbng	0.285774
5aop	0.285775
C06315	0.288323
dopasf	0.292412
C06199	0.293057
C02442	0.293146
peamn	0.293319
tym	0.293511
trypta	0.293947
4hoxpacd	0.293968
4hphac	0.294092
ind3ac	0.294442
id3acald	0.294442
dopa	0.294492
homoval	0.294623
3mox4hpac	0.294777
C09642	0.294854
3moxtyr	0.295068
C09640	0.295568
C06350	0.296076
34dhpac	0.296611
34dhpha	0.297764
HC02217	0.298594
pheme	0.304498
ppp9	0.304499
biliverd	0.304499
pppg9	0.304499
cpppg3	0.304499
co	0.304499
C05770	0.304499
M00021	0.307599
M00023	0.307603
ttccoa	0.30765
lgnc	0.307856
lgt_S	0.310337
gt1b_hs	0.31206
M00819	0.318799
34dhmald	0.318874
34dhoxpeg	0.319184
ppmi12346p	0.319256
3m4hpga	0.319873
34dhoxmand	0.319992
nrpphr	0.320631
normete_L	0.321411
3mox4hoxm	0.321678
HC02020	0.323005
thf	0.325625
dhf	0.325625
HC01180	0.327971
HC00664	0.327971
M03117	0.334137
hretn	0.335395
retinal_11_cis	0.335395
acgam1p	0.351339
aact	0.354758
2aobut	0.354758
M03168	0.364616
3hpcoa	0.364617
prpncoa	0.3648
f5hoxkyn	0.366155
3hpp	0.372638
dhap	0.379309
g3p	0.379309
13dpg	0.379309
thmpp	0.380265
thmtp	0.380265
HC01435	0.380265
M00561	0.380266
thmmp	0.380267
3pg	0.381156
HC02051	0.381422
HC02057	0.381457
mi1345p	0.382479
mi1346p	0.382697
mi34p	0.382698
mi13p	0.382698
mi134p	0.382698
mi145p	0.382918
mi4p_D	0.385104
mi14p	0.385105
4fumacac	0.397468
4mlacac	0.397716
HC02064	0.403154
pdx5p	0.405103
3hmbcoa	0.413407
2maacoa	0.413407
2mb2coa	0.413407
3uib	0.414321
succ	0.414973
lac_D	0.417233
stcoa	0.425115
HC02065	0.426604
HC02067	0.435371
pail3p_hs	0.43576
pail4p_hs	0.436051
pail5p_hs	0.436278
pail34p_hs	0.436284
pail35p_hs	0.436356
pail345p_hs	0.436941
pail45p_hs	0.437135
M01389	0.440561
g6p	0.440561
f6p	0.440561
ak2gpe_hs	0.440768
dak2gpe_hs	0.440768
M00627	0.440768
M00653	0.441308
andrstandn	0.447407
gcald	0.454118
ac	0.456532
M01281	0.467476
eandrstrn	0.467948
cdpea	0.468161
accoa	0.470042
dha	0.473066
msa	0.475481
C02147	0.475597
udpxyl	0.475822
cdpchol	0.476298
orot	0.476298
orot5p	0.476299
M01429	0.476299
duri	0.476301
dcdp	0.476301
udpacgal	0.476302
utp	0.476302
dutp	0.476302
udp	0.476302
udpgal	0.476302
uri	0.476302
cmp	0.476303
ura	0.476303
dump	0.476303
ctp	0.476303
M02847	0.476303
dudp	0.476304
udpg	0.476304
dcyt	0.476304
dna	0.476304
udpglcur	0.476305
uacgam	0.476305
cytd	0.476306
cdp	0.476306
ump	0.476307
dctp	0.476309
dcmp	0.476309
sbt_D	0.476591
Lpipecol	0.476591
cbl2	0.476591
HC01162	0.47663
cmpacna	0.476642
M03051	0.479925
ptdca	0.480167
andrstrn	0.480576
o2s	0.482696
taur	0.489769
hyptaur	0.489769
23dpg	0.498243
btcoa	0.500313
aacoa	0.501282
3hbcoa	0.501303
b2coa	0.501303
dheas	0.503815
minohp	0.505583
mi13456p	0.505583
succoa	0.506207
cit	0.506597
mal_L	0.506597
oaa	0.506597
3aib_D	0.507863
3aib	0.509855
ppi	0.519345
lnlnca	0.547902
ala_B	0.554699
glyc3p	0.556023
M02605	0.561094
srtn	0.562429
5hoxindoa	0.563605
5hoxindact	0.564108
pmtcoa	0.565498
HC02071	0.565658
tdcoa	0.566055
glyclt	0.569791
man1p	0.572425
C03693	0.572445
man6p	0.572663
ddcacoa	0.573345
20ahchsterol	0.573812
dc2coa	0.577513
dcacoa	0.577913
occoa	0.580553
hxcoa	0.581436
hdca	0.582848
eicostetcoa	0.586692
M00603	0.588958
pep	0.59062
sebacid	0.590921
subeac	0.591749
adpac	0.591749
M01408	0.597222
fdp	0.600688
tethex3coa	0.60286
nmthsrtn	0.605462
tettet6coa	0.60695
andrstndn	0.613705
tetpent6coa	0.618778
HC02069	0.623823
dtdpglu	0.626567
M00759	0.627204
od2coa	0.635661
tmndnc	0.645887
HC02213	0.645994
dttp	0.653431
dtdp	0.653431
tetpent3coa	0.654937
f1p	0.66394
HC01522	0.66426
hgentis	0.66426
2hyoxplac	0.66426
HC00460	0.66426
malcoa	0.678413
lnlccoa	0.68014
dtmp	0.680551
fmn	0.680551
HC01797	0.680551
ethamp	0.680551
glucys	0.680551
gthox	0.680551
HC00718	0.680551
gthrd	0.680551
HC01842	0.680551
4ppan	0.680551
cholp	0.680551
C11304	0.680551
C09209	0.680554
etha	0.680554
cbp	0.682465
HC02053	0.686983
C04849	0.697241
12HPET	0.697389
leuktrC4	0.698271
leuktrA4	0.701581
leuktrB4	0.701606
leuktrE4	0.701905
C03577	0.702347
C04805	0.702769
leuktrB4wcooh	0.703355
leuktrB4woh	0.703524
leuktrF4	0.704328
leuktrD4	0.708606
Nacsertn	0.711682
akg	0.723477
2kmb	0.723477
forglu	0.725014
C11695	0.725042
4izp	0.725086
C14768	0.725573
3spyr	0.726096
sl_L	0.726096
so3	0.726097
Lcyst	0.726097
slfcys	0.726097
tsul	0.726097
HC01501	0.726097
arachdcoa	0.726546
C14769	0.726841
HC00250	0.726867
C14770	0.727394
arachd	0.727819
C14771	0.729595
C13856	0.730591
HC00342	0.744988
mma	0.760993
17ahprgstrn	0.765414
mepi	0.767951
adrnl	0.783813
5fthf	0.785062
HC02059	0.788542
prgnlones	0.797089
prgnlone	0.833795
4mptnl	0.833921
wharachd	0.845218
M01966	0.846837
11docrtsl	0.871306
CE4837	0.886122
strdnccoa	0.892332
crvnc	0.916543
gq1b_hs	0.91708
c226coa	0.917698
clpndcoa	0.917829
CE4824	0.919283
clpnd	0.921171
tmndnccoa	0.9215
gt1a_hs	0.942505
gt3_hs	0.959206
adrncoa	1.01206
CE4827	1.01387
adrn	1.0192
dcsptn1coa	1.02298
M02645	1.0371
aprgstrn	1.05893
M03166	1.06014
mi1456p	1.06669
3php	1.10996
glyb	1.12345
betald	1.12345
digalsgalside_hs	1.14014
dca	1.17016
but	1.17016
dhea	1.18427
17ahprgnlone	1.18861
dmgly	1.19385
f26bp	1.20481
sarcs	1.24264
fald	1.25233
meoh	1.2528
Sfglutth	1.25438
HC02121	1.25439
txa2	1.26459
HC02180	1.26459
creat	1.26477
pcreat	1.26477
dlnlcg	1.34373
dlnlcgcoa	1.34387
lnlncg	1.37381
pser_L	1.4133
3ohodcoa	1.42159
lnlncgcoa	1.43982
glyc_R	1.51694
glyc	1.52131
glyald	1.52227
hdcea	1.64836
vacc	1.74689
glutcoa	1.75314
2oxoadp	1.75316
elaid	1.77614
M01820	1.81364
M00241	1.8169
M00510	1.81782
cyst_L	1.86496
ocdcea	1.87048
odecoa	1.87065
nrvnc	1.87067
doco13ac	1.871
nrvnccoa	1.87217
sucsal	1.87293
CE2510	1.87356
CE5155	1.87399
saccrp_L	2.26403
HC00576	2.29318
carn	2.29321
L2aadp	2.30791
L2aadp6sa	2.31564
gudac	2.37876
2mpdhl	2.49453
prostgd2	2.53183
C05957	2.53184
HC01376	2.77877
HC01377	2.77877
thp2c	3.06225
lpam	3.27234
HC00682	3.27234
HC01712	3.39475
3sala	3.71076
3snpyr	3.71078

## Sheet: 2c-Left
Metabolite	r-value
uridine diphosphate-N-acetylmuraminic acid	-0.649604
(2-Aminoethyl)phosphonate	-0.608016
phosphoenolpyruvate	-0.396809
inositol	-0.340892
taurine	-0.337659
beta-alanine	-0.31599
2'-deoxyuridine 5'-triphosphate	-0.314153
asparagine	-0.296182
gamma-L-glutamyl-L-glutamine	-0.282912
citric acid	-0.273874
hypotaurine	-0.273851
alpha-keto-glutarate	-0.269223
5,6-dihydrouracil	-0.265206
DL-homocysteine	-0.22907
gamma-L-glutamyl-L-tyrosine	-0.215445
orotidine 5'-phosphate	-0.20368
3-phospho-l-serine	-0.193507
trans-4-hydroxyproline	-0.186578
Putrescine	-0.182658
proline	-0.175375
2,3-diphospho-D-glyceric acid	-0.175254
ornithine	-0.173613
Spermidine	-0.144928
N-acetyl-D-galactosamine	-0.128452
3-methyl-L-histidine	-0.128173
niacinamide	-0.119903
beta-nicotinamide adenine dinucleotide	-0.118109
malic acid	-0.117128
5'-s-methyl-5'-thioadenosine	-0.116628
gluconic acid	-0.109738
5,6-Dimethylbenzimidazole	-0.094728
allantoin	-0.079453
3-hydroxy-3-methylglutarate	-0.076992
glutamic acid	-0.072509
D-allose	-0.064085
L-alpha-glycerophosphorylcholine	-0.060732
carnitine	-0.055499
homogentisate	-0.045335
sn-Glycerol 3-phosphate	-0.039887
caffeine	-0.038266
sorbitol	-0.037235
ethylmalonic acid	-0.035718
trehalose 6-phosphate	-0.027628
glycine	-0.027315
Kynurenic acid	-0.026386
pantothenic acid	-0.013829
cysteine	-0.010879
creatinine	-0.005818
adenosine	-0.003406
fumaric acid	-0.001866
cytidine 5'-monophosphate	0.005517
succinate	0.009084
picolinic acid	0.013321
oxitryptan	0.025013
quinolinic acid	0.026097
glutamine	0.045575
N-formyl-L-methionine	0.055006
5-oxoproline	0.060527
alpha-D-ribose 5-phosphate	0.060812
N,N-dimethylarginine	0.062395
malonic acid	0.065922
6-phosphogluconic acid	0.07215
pyrophosphate	0.073714
4-Guanidinobutanoic acid	0.076741
arginino-succinate	0.07937
alanine	0.079397
erythrose-4-phosphate	0.087026
L-arabitol	0.08721
acetylphosphate	0.091235
gulono-1,4-lactone	0.095222
gamma-glu-cys	0.095284
xanthosine	0.099348
glutathione, reduced	0.101349
S-(5'-adenosyl)-L-methionine	0.101837
guanine	0.123446
L-beta-imidazolelactic acid	0.129561
D-ribose	0.13031
uric acid	0.133388
N('6)-trimethyl-l-lysine	0.136232
DL-cystathionine	0.143159
beta-hydroxypyruvic acid	0.144381
n-dodecanoate	0.148211
N-acetylneuraminic acid	0.154432
lactate	0.154572
octopamine	0.160402
ribulose-5-phosphate	0.161713
guanosine 5'- monophosphate	0.163191
isoleucine	0.168113
oleic acid	0.174351
aspartate	0.176328
glyceraldehyde	0.18442
tetradecanoic acid	0.1879
palmitoleic acid	0.192348
arabinose	0.193797
3-phospho-d-glycerate	0.197982
uridine	0.210728
arginine	0.219514
histidine	0.225058
2'-deoxyuridine	0.225231
guanosine	0.226355
glucose-6-phosphate	0.231489
trans-11-eicosenoic acid	0.231993
melatonin	0.232033
urea	0.238412
alpha-tocopherol	0.23899
xanthine	0.239163
mannose-6-phosphate	0.258385
adenine	0.263676
tryptophan	0.265357
hypoxanthine	0.27914
xylitol	0.279675
methionine	0.281791
X-1595 - possible glutathione metabolite	0.282305
N(5)-(aminocarbonyl)-L-ornithine	0.285601
glycerol	0.288568
mannose	0.293349
threonine	0.299219
n-hexadecanoic acid	0.300155
biotin	0.30017
tyramine	0.302146
inositol 1-phosphate	0.305788
(p-Hydroxyphenyl)lactic acid	0.309089
L-allo-threonine	0.319312
leucine	0.323386
Possible Artifact-2336 (RI Ladder)	0.325388
phosphate	0.326253
anthranilic acid	0.332477
uracil	0.333127
2'-deoxyadenosine 5'-diphosphate	0.335038
S-adenosyl-l-homocysteine	0.335383
cytidine	0.345572
valine	0.362757
tyrosine	0.364835
glyceric acid	0.365546
serine	0.385217
phenylalanine	0.40519
porphobilinogen	0.410174
inosine	0.413163
cholesterol	0.417129

## Sheet: 2c-Right
Cell Line	Radiation SF2	Normalized Concentration
MOLT-4	0.038	0.149
COLO 205	0.048	0.924
K-562	0.0505	0.363
SR	0.068	0.686
HL-60(TB)	0.085	0.211
RPMI-8226	0.099	0.28
CCRF-CEM	0.15	0.078
LOX IMVI	0.184	0.891
NCI-H23	0.218	0.845
OVCAR-4	0.241	1.055
T-47D	0.26	0.905
HOP-62	0.288	0.958
HOP-92	0.29	0.891
CAKI-1	0.364	1.319
SNB-19	0.38	1.09
UACC-62	0.387	1.237
IGR-OV1	0.389	0.647
BT-549	0.4	1.356
NCI-H522	0.43	0.946
786-0	0.457	1.095
MDA-MB-231-ATCC	0.459	1.061
HCT-116	0.465	0.919
U251	0.467	1.113
UO-31	0.477	1.17
HS 578T	0.48	0.991
A498	0.5	1.776
SF-268	0.5	1.042
KM12	0.505	1.101
UACC-257	0.51	1.104
TK-10	0.518	0.8
SF-539	0.55	0.494
NCI-ADR-RES	0.561	1.131
OVCAR-8	0.561	1.033
MALME-3M	0.567	1.901
MDA-MB-435	0.57	1.31
OVCAR-3	0.577	0.68
SW-620	0.58	0.141
M14	0.621	0.778
NCI-H226	0.631	0.925
DU-145	0.646	0.487
ACHN	0.648	1.505
NCI-H322M	0.65	0.749
HCT-15	0.659	0.866
OVCAR-5	0.66	1.808
SK-OV-3	0.66	1.486
HCC-2998	0.67	1.098
RXF 393	0.67	1.589
A549-ATCC	0.68	0.481
PC-3	0.69	0.661
SNB-75	0.71	1.346
SF-295	0.73	1.316
HT29	0.74	0.717
NCI-H460	0.749	0.215
MCF7	0.77	0.624
SK-MEL-5	0.852	1.427
SN12C	0.887	1.682
EKVX	0.94	1.333
SK-MEL-28	0.95	1.366

## Sheet: 2e
	Guanine	Deoxyinosine	Guanosine	Arabitol	Inosine	Adenosine	β-Alanine	Adenine	Uracil	5,6-Dihydrothymine	Xylose	β-Aminoisobutyric acid	NAD	Fumarate	Xanthosine	Cytidine	Deoxyadenosine	Xanthine	Deoxycytidine	Lactosylceramide	Phosphorylcholine	CDP-choline	Sphinganine	Sphingosine	Succinate	Decanoyl-CoA	FAD	Phytosphingosine	Cholesterol sulfate	Sebacic acid	Suberic acid	UDP-GlcNAc	GSSG	Cysteinylglycine	GSH	5-Oxoproline	Lipoamide	Anandamide	2-Arachidonylglycerol
BRCA	-0.152478	-0.11523	-0.344303	-0.0986672	-0.284778	-1.66587	-0.783441	-0.481323	-2.81886	-0.438178	0.665664	-0.040337	-0.308833	-0.617345	-0.0288185	0.911909	-1.2337	0.26058	0.943666	0.317112	-0.173547	1.17466	0.391119	-0.172933	0.219617	1.55556	0.00108055	-0.0727106	0.487964	0.441373	0.10049	0.884438	0.0797827	-0.102724	-0.10995	-0.231545	4.40548	1.56578	3.19371
COAD	0.481792	1.42232	2.52655	-1.05315	1.88915	4.39636	0.476558	-0.451984	-0.596863	1.43148	-2.32086	0.509176	0.753353	0.5546	0.200011	1.90794	1.59375	0.479545	0.327434	1.23457	-0.00109616	-2.04406	0.705351	0.912999	0.257031	1.68443	-0.501241	2.34506	1.31465	1.1806	1.14984	-0.663317	0.138396	-0.0411693	0.0800438	1.90826	0.550386	0.514836	1.37422
GBM	-7.40206	-1.35811	-1.7874	-2.0252	-0.265703	-1.94915	-0.901837	-0.281747	0.252926	-1.17979	-0.0595758	-1.07134	-0.361501	-0.0667298	0.870634	-1.27107	0.848367	0.444833	-0.679042	-4.76191	-6.08455	-0.631325	-1.39585	-1.00365	-0.378843	-1.37256	0.486033	-1.26788	-0.92858	0.109771	0.563917	0.479033	-2.14134	-0.306166	-0.246208	-0.0482819	2.25286	0.675527	0.281137
HNSC	-7.16141	-4.60156	-3.51195	0.435029	-4.00038	-2.93246	-0.882263	-0.792195	1.44459	-0.872562	0.658544	-0.181295	-0.744845	0.327378	-0.100026	-0.0860284	0.50202	0.672607	2.26427	-2.33568	1.49516	-0.74793	-1.74018	-1.52535	-0.482579	-1.83976	0.167909	-0.640026	0.57611	-0.272642	-0.326596	1.42704	-0.666121	0.256476	0.263734	-0.751551	-0.106369	0.833876	2.52848
MEAN EXP	-3.55854	-1.16315	-0.779276	-0.685496	-0.665428	-0.537779	-0.522746	-0.501812	-0.429552	-0.264764	-0.264058	-0.195948	-0.165457	0.0494761	0.23545	0.365689	0.42761	0.464391	0.714082	-1.38648	-1.19101	-0.562165	-0.509889	-0.447233	-0.0961936	0.00691663	0.0384451	0.0911118	0.362535	0.364777	0.371914	0.5318	-0.64732	-0.048396	-0.00309521	0.21922	1.77559	0.897504	1.84439
FBA	-0.138942	-1.36295	-0.468799	-0.598531	-0.473158	-0.464109	0.554699	-0.533456	0.476303	-1.91796	-0.406317	0.507863	-0.471139	0.202748	-0.468799	0.476306	-0.736219	-0.139228	0.476304	-0.475698	0.680551	0.476298	-0.665017	-0.661631	0.414973	0.577913	-0.282463	-0.5767	0.09597	0.590921	0.591749	0.476305	0.680551	-0.115853	0.680551	-0.971381	3.27234	0.725042	0.730591
