# Supplementary material for: Integration of machine learning and genome-scale metabolic modeling identifies multi-omics biomarkers for radiation resistance
Source: Nat Commun. 2021 May 11;12:2700. doi: 10.1038/s41467-021-22989-1 (PMC8113601; doi:10.1038/s41467-021-22989-1)
Supplement: Supplementary file 5 — Source Data [file 41467_2021_22989_MOESM5_ESM.zip › Figure Raw Data/S16.xlsx]

## Sheet: S16
Dataset	Feature	TCGA-05-4424-01A	TCGA-2E-A9G8-01A	TCGA-33-AASI-01A	TCGA-4J-AA1J-01A	TCGA-50-6593-01A	TCGA-50-6673-01A	TCGA-50-8460-01A	TCGA-52-7812-01A	TCGA-55-7911-01A	TCGA-56-7579-01A	TCGA-56-8308-01A	TCGA-56-A62T-01A	TCGA-5S-A9Q8-01A	TCGA-66-2757-01A	TCGA-66-2759-01A	TCGA-66-2794-01A	TCGA-73-A9RS-01A	TCGA-78-8660-01A	TCGA-A2-A3XV-01A	TCGA-A5-A1OH-01A	TCGA-A5-AB3J-01A	TCGA-A7-A426-01A	TCGA-A7-A4SC-01A	TCGA-A7-A4SF-01A	TCGA-A8-A07O-01A	TCGA-A8-A07R-01A	TCGA-A8-A08S-01A	TCGA-A8-A093-01A	TCGA-A8-A09E-01A	TCGA-A8-A09M-01A	TCGA-A8-A09R-01A	TCGA-A8-A09T-01A	TCGA-A8-A09V-01A	TCGA-AA-3713-01A	TCGA-AA-A01R-01A	TCGA-AC-A2B8-01A	TCGA-AC-A2QH-01A	TCGA-AC-A3OD-01A	TCGA-AC-A3OD-01B	TCGA-AC-A3QP-01A	TCGA-AC-A3TM-01A	TCGA-AC-A5EH-01A	TCGA-AC-A5XU-01A	TCGA-AF-A56N-01A	TCGA-AG-3600-01A	TCGA-AG-3894-01A	TCGA-AG-A00C-01A	TCGA-AG-A00H-01A
CLINICAL	HISTOLOGIC	0.01951	0.08435	0	0.04272	0.05857	0.05318	0.02347	0	0.03755	0	0	0	0.07315	0	0	0	0.04298	0.00608	0.12972	0.00102	0.03814	0.02287	0.10722	0.27132	0.1464	0.26496	0.2011	0.31013	0.26447	0.38622	0.21297	0.15119	0.26081	0.02886	0.01297	0.0808	0.0246	0.10655	0.0388	0.05163	0.07672	0.25894	0.23749	0	0	0	0	0
CLINICAL	PATHOLOGIC M	0.06941	0	0.14617	0.10867	0.07588	0.02144	0.04766	0.08767	0.08544	0.00521	0.06258	0.05582	0	0.10246	0.08045	0.05826	0.01584	0.09154	0.08385	0	0	0.18529	0.15708	0.06407	0.09103	0.10146	0.03476	0.07728	0.03728	0.13284	0.10641	0.15569	0.12891	0.08252	0.06124	0.11302	0.10808	0.13301	0.20945	0.08111	0.04324	0.09048	0.09618	0.13036	0.11196	0.09798	0.14234	0.0987
CLINICAL	COHORT	0.01733	0.04577	0.03633	0.08666	0.01326	0.06374	0.00037	0.02924	0.01234	0.0113	0.00341	0.02523	0.00536	0.02002	0.01381	0.05487	0.0161	0.02854	0.03863	0.02134	0.10533	0.05492	0.06625	0.03445	0.05128	0.02738	0.05623	0.03621	0.06473	0.05387	0.06605	0.05462	0.03427	0.01525	0.01129	0.02194	0.03821	0.04041	0.04197	0.03009	0.04158	0.06649	0.02223	0.1964	0.03888	0.02194	0.0672	0.01976
CLINICAL	CLINICAL STAGE	0	0.04607	0	0.20129	0	0	0	0	0	0	0	0	0.15944	0	0	0	0	0	0	0.15295	0.13675	0	0	0	0	0	0	0	0	0	0	0	0	0	0	0	0	0	0	0	0	0	0	0	0	0	0	0
CLINICAL	AGE	0.00077	0.00978	0.02345	0.00616	0.01759	0.01188	0.05178	0.02549	0.01966	0.01876	0.18371	0.11331	0.02128	0.01032	0.01206	0.03507	0.00242	0.00302	0.00134	0.15729	0.00949	0.01181	0.02987	0.00931	0.03128	0.18799	0.01861	0.0475	0.03445	0.00884	0.15065	0.00095	0.01771	0.00154	0.00315	0.23443	0.01725	0.03498	0.03343	0.22688	0.01992	0.05008	0.02963	0.02007	0.03447	0.00068	0.01917	0.03625
CLINICAL	LOCATION	0.38054	0	0.01909	0	0.34933	0.4154	0.37704	0.09925	0.19599	0.06722	0.0691	0.11159	0	0.05426	0.05399	0.26771	0.08878	0.17487	0.12051	0	0	0.13465	0.0637	0.05112	0.073	0.02822	0.06171	0.05116	0.00311	0.00847	0.01091	0.06404	0.13552	0.00477	0.01107	0.08084	0.08722	0.04939	0.05829	0.04825	0.01507	0.02845	0.07883	0	0	0	0	0
CLINICAL	RESPONSE DRUG Carboplatin	0	0.26436	0	0	0	0	0	0	0	0.23282	0.12476	0.22287	0.38123	0.30545	0.32163	0	0.13711	0	0.10335	0.24347	0.17118	0	0	0.16472	0	0	0	0	0	0	0	0	0	0	0	0	0	0	0	0	0	0	0	0	0	0	0	0
CLINICAL	PATHOLOGIC T	0.00478	0	0.02471	0.01959	0.01642	0.04444	0.01037	0.02523	0.01814	0.00413	0.00286	0.02039	0	0.02418	0.01046	0.07314	0.00024	0.01953	0.05064	0	0	0.00153	0.01474	0.01755	0.05977	0.02354	0.04381	0.03734	0.05354	0.00791	0.00793	0.0117	0.07828	0.00064	0.00621	0.00242	0.00099	0.07214	0.03707	0.04947	0.02652	0.0294	0.00369	0.01656	0.01358	0.0034	0.01257	0.00172
MUTATION	IDH1 | SNP	0.0087	0.00973	0.01772	0.01877	0.01701	0.00714	0.02439	0.01413	0.08854	0.01134	0.0168	0.01098	0.01811	0.01395	0.01868	0.02321	0.00633	0.0239	0.01804	0.03521	0.02721	0	0.0273	0	0.01467	0	0.0141	0.01564	0.0125	0.02224	0	0.02339	0.0196	0.00612	0.00606	0.01598	0.02906	0.02099	0	0.01432	0	0.01301	0.02385	0.01839	0	0.00757	0.01181	0
CLINICAL	PATHOLOGIC N	0.00314	0	0.05749	0.03738	0.00143	0.00634	0.02422	0.00247	0.00952	0.00374	0.01574	0.00863	0	0.02464	0.00192	0.02517	0.00207	0.07436	0.02635	0	0	0.01705	0.0191	0.00734	0.02669	0.03476	0.06578	0.02294	0.02049	0	0	0.01272	0.00287	0.0072	0.02581	0.0123	0.00219	0.00767	0.03389	0.01074	0.02475	0.00264	0.00442	0	0.00606	0.0274	0.04243	0.01428
CLINICAL	RESPONSE DRUG Fluorouracil	0	0	0	0	0	0	0	0	0	0	0	0	0	0	0	0	0	0	0	0	0	0	0	0	0	0	0	0	0	0	0	0	0	0.48027	0.45833	0	0	0	0	0	0	0	0	0	0.40834	0.41476	0.33758	0.41795
CLINICAL	PATHOLOGIC STAGE	0.0023	0	0.00066	0	0.00923	0.00427	0.01015	0	0.00704	0.05444	0.00179	0.0062	0	0.02615	0.04061	0.00097	0	0.00965	0.06872	0	0	0.00888	0.0065	0.01065	0.05062	0.00141	0.00704	0.03372	0.00589	0	0.00266	0	0.00791	0.00148	0.01575	0.00211	0.00106	0.00913	0.00375	0.00751	0.01651	0.01136	0.00434	0	0.00209	0	0.01133	0.03654
CLINICAL	RESPONSE DRUG Temozolomide	0	0	0	0	0	0	0	0	0	0	0	0	0	0	0	0	0	0	0	0	0	0	0	0	0	0	0	0	0	0	0	0	0	0	0	0	0	0	0	0	0	0	0	0	0	0	0	0
METABOLITES	but	0.00206	0.00971	0.00726	0.01486	0.01089	0.00045	0.01184	0.00305	0.01813	0.00533	0.00309	0.00228	0.00578	0.01137	0.00579	0.00732	0.00796	0.01113	0.01596	0.01146	0.00862	0.00688	0.00882	0.00889	0.00987	0.00256	0.00693	0.0003	0.00911	0.00734	0.00986	0.01713	0.00947	0.01083	0.01355	0.0036	0.00786	0.01626	0.02184	0.0075	0.01074	0.01136	0.01522	0.04809	0.01142	0.0019	0.01423	0.02938
CLINICAL	RESPONSE DRUG Paclitaxel	0	0.17696	0	0	0	0	0	0.20968	0	0.18051	0.18418	0.06648	0	0	0	0	0.12235	0	0	0	0.0636	0	0	0	0	0	0	0	0	0.01599	0	0	0	0	0	0	0	0	0	0	0	0	0	0	0	0	0	0
METABOLITES	prostgd2	0.00346	0.01325	0.00689	0.00451	0.00068	0	0.01405	0.00987	0.00551	0.0024	0.0017	0.00361	0.00489	0.00824	0.00336	0.01111	0.01136	0.01188	0.01155	0.01248	0.0044	0.00104	0.002	0.00726	0.01179	0.00387	0.01104	0.00947	0.007	0.00338	0.0117	0.00496	0.00387	0.00378	0.00959	0.00385	0.00492	0.01104	0.0159	0.0039	0.01175	0.00664	0.00784	0.01366	0.00398	0.00303	0.00624	0.01809
CLINICAL	RACE	0	0.00933	0.006	0.00535	0.00063	0.00736	0.0088	0.00326	0.00904	0.00263	0.00506	0.00847	0.0005	0	0	0	0.0037	0	0.00982	0.01538	0.00015	0.01365	0.00884	0.00907	0	0	0	0	0	0	0	0	0	0	0	0.00789	0.00474	0.01303	0.00954	0.0115	0.00042	0.01904	0.00781	0	0	0	0	0
MUTATION	BRAF | SNP	0.0025	0.00151	0.00531	0.00366	0.0051	0.00091	0.00385	0.00336	0.00248	0.00267	0.03373	0.00169	0.00456	0.00296	0.0036	0.00342	0.00972	0.0059	0.00463	0.00304	0.00638	0	0.00358	0	0.00288	0	0.00273	0.00351	0.00218	0.00567	0	0.00505	0.00389	0.00988	0.00153	0.00453	0.00745	0.00371	0	0.00328	0	0.004	0.00268	0.00367	0	0.00158	0.00436	0
METABOLITES	hs	0.00172	0.01488	0.00569	0.00507	0.00538	0.00128	0.00437	0.00121	0.00824	0.00543	0.00107	0.00276	0.0028	0.0023	0.00338	0.00588	0.01757	0.00207	0.00723	0.00399	0.00485	0.01451	0.00525	0.00363	0.00452	0.00209	0.00866	0.0033	0.00206	0.00485	0.00985	0.0127	0.00295	0.00331	0.00095	9e-05	0.00025	0.00571	0.00446	0.00462	0.00505	0.00107	0.01551	0	0.00537	0.00517	0.00299	0.00449
CLINICAL	GENDER	0.01025	0.01248	0.02179	0.0041	4e-05	0	0.01699	9e-05	0.00017	0.00047	0.0007	0	0.0004	0.00572	0.00918	0.0004	0	0.00409	0.00992	0.00676	1e-05	0.00529	0.00023	0.00452	0.00747	0.00011	0.00631	0.00049	0.00293	0	0	0.00531	0.00047	0.00979	0.01798	0.00036	0.01959	0.00379	0.00545	0.00125	0	0.00883	0.01368	0.11107	0.01912	0	0.03257	0.00969
METABOLITES	digalsgalside_hs	0.00171	0.00449	0.00254	0.00361	0.00957	0.00063	0	0.00176	0.00334	0.00616	0.00238	0.00358	0.00369	0.00046	0.00303	0.0035	0.01354	0.00158	4e-05	0.0019	0.00384	0.00036	0.00378	0.00374	0.00115	0.00244	0.00532	0.00299	0.00022	0.00678	0.00676	0.00497	0.00696	0.00342	0.00036	0.00382	0.00335	0.00931	0.00092	0.00642	0.00919	0.00083	0.00145	0	0.00774	0.00934	0.00108	0.0128
METABOLITES	estrones	0.00091	0.005	0.00165	0.00509	0.00937	0.00081	0.00029	0.00284	0.01959	0.00291	0.00154	0.00115	0.00058	0.00225	0.00133	0.00673	0.0069	0.01306	0.00249	0.00217	0.00243	0.00257	0.00949	0.00503	0.00168	0.00241	0.00686	0.00295	0.01115	0.00489	0.00437	0.00439	0.00497	0.00265	7e-05	0.00342	0	0.00915	0.00349	0.00847	0.02085	0.00053	0.00406	0	0.00268	0.00103	0	0.00117
METABOLITES	M02645	0.00154	0.00151	0.00533	0.00309	0.00667	0.00027	0.00317	0.00595	0.00712	0.00269	0.00364	0.0018	0.00449	0.00178	0.0054	0.0052	0.00163	0.00452	0.00109	0.0025	0.00212	0.01998	0.02164	0.00136	0.00073	0.00416	0.00332	0.00079	0.00488	0.00922	0.00494	0.00567	0.00772	0.00238	0.00166	0.00346	0.0026	0.00448	0.00423	0.00563	0.00852	0.00504	0.00886	0	0.00476	0.00285	0.0023	0.00337
CLINICAL	GRADE	0	0.0048	0	0.02695	0	0	0	0	0	0	0	0	0.01076	0	0	0	0	0	0	0.00843	0.00934	0	0	0	0	0	0	0	0	0	0	0	0	0	0	0	0	0	0	0	0	0	0	0	0	0	0	0
METABOLITES	saccrp_L	0.00392	0.00213	0.00416	0.00289	0.00484	0.00133	0.0189	0.00698	0.01273	0.00119	0.00383	0.00161	0.0021	0.00166	0.00508	0.00322	0.00042	0.00495	0.0012	0.00163	0.00465	0.00442	0.00529	0.00698	0.00384	0.00499	0.00446	0.00378	0.00559	0.00886	0.00467	0.00716	0.01043	0.0037	0.00404	0.005	0.00955	0.00244	0.01259	0.00426	0.00459	0.00665	0.0039	0.01563	0.00412	0.00072	0.00745	0.00297
METABOLITES	5oxpro	0.00044	0.00382	0.00682	0.00378	0.0055	0.0025	0.00587	0.00611	0.00546	0.00149	0	0.00064	0.00332	0.0008	0.00172	0.00308	0.00413	0.0046	0.00078	0.00108	0.00232	0.00514	0.00262	0.00262	0.00293	0.00199	0.00561	0.00438	0.00318	0.00208	0.00226	0.00344	0.00682	0.00461	0.00292	0.00058	0.0065	0.00849	0.0053	0.00641	0.00703	0.00691	0.00804	0.0129	0.00351	0.00322	0.00214	0.0029
GENE EXPRESSION	CDK5R2	0.00844	0.00558	0.0054	0	0.00304	0.00455	0.00128	0.00276	0.00422	0.00668	0.00099	0.00315	0	0.00127	0.00457	0.00465	0.00584	0.00063	0	0.0048	0.00392	0	0.01064	0.00376	0.00592	0.00234	0.00632	0.00195	0.00572	0.00418	0.00559	0	0.00503	0.002	0.00187	0.00106	0.00621	0.00557	0.00489	0.00587	0.00181	0.00252	0.00942	0.00258	0.00681	0.00937	0.00083	0.00348
CLINICAL	ALCOHOL PER DAY	0	0	0	0	0	0	0	0	0	0	0	0	0	0	0	0	0	0	0	0	0	0	0	0	0	0	0	0	0	0	0	0	0	0	0	0	0	0	0	0	0	0	0	0	0	0	0	0
MUTATION	EGFR | SNP	0.00104	0.00142	0.00347	0.00284	0.003	0.00122	0.00347	0.00276	0.00089	0.00173	0.00273	0.00241	0.00279	0.00285	0.00255	0.00375	0.00096	0.00345	0.0027	0.00524	0.00436	0	0.00436	0	0.00227	0	0.00214	0.00267	0.00189	0.00666	0	0.0033	0.00289	0.00101	0.02884	0.00241	0.00494	0.00256	0	0.00215	0	0.00204	0.00357	0.00373	0	0.00143	0.00317	0
METABOLITES	HC01712	0.00183	0.00364	0.00689	0.00099	0.00574	0	0.00698	0.00276	0.00152	0.00099	0.00026	0.00216	0.0019	0.001	0.00136	0.00327	0.00351	0.00018	0.00128	0.00207	0.0004	0.00538	0.00124	0.00431	0.00178	0.0012	0.00752	0.00189	0.00067	0.00145	0.00066	0.00137	0.00103	0.00445	0.00391	0.00178	0.00331	0.00455	0.00189	0.00478	0.00494	0.00966	0.00932	0.02858	0.00666	0.00611	0.0069	0.00604
METABOLITES	M02749	0	4e-05	0	0.00604	0.00191	0.00071	0.0002	0.00025	0.00166	0	0	0.00056	0	0.00413	0.00018	0.00084	0.00068	0.00198	0.00823	0.00569	0.00016	0.00047	0.00231	0.00056	0.00679	6e-05	0.00315	0.00046	0.00449	0.00064	0	0.0013	0.00051	0.00021	0.00599	0	0	0.01859	0.02763	0.00183	0.00589	0.00023	0	0	0.00062	0.00123	0.00044	0.01454
CLINICAL	SMOKING HISTORY	0.0687	0	0.01301	0.01252	0.0215	0	0	0.00328	0.02204	0.02732	0.00051	0	0	0.0333	0.02524	0.01663	0	0.05018	0	0	0	0	0	0	0	0	0	0	0	0	0	0	0	0	0	0	0	0	0	0	0	0	0	0	0	0	0	0
METABOLITES	dgtp	0.00111	0.00082	0.00162	0.01007	0.00191	0.00032	0.0014	0.00051	0.00412	0.00081	0.00149	0.00093	0.00179	0.00651	0.00308	0.00355	0	0.00382	0.01192	0.00748	0.00044	0.00377	0.00279	0.00281	0.01078	0.00123	0.00152	0.00168	0.00411	0.00044	0.00092	0.00243	0.00037	0.00156	0.00876	0.00302	0.00115	0.00759	0.01352	0.00239	0.00433	0.0001	0.00313	0	0.00115	0	0.00247	0.01906
GENE EXPRESSION	CDH10	0.00853	0.00185	0.00999	0.00571	0.00174	0	0.00058	0.00056	0.00273	0.00922	0.00242	0.00815	0	0.0037	0.00257	0.00663	0.01634	0.00527	0.00344	0.00899	0.00118	0.00312	0.00105	0.00359	0	0.0051	0.00924	0.00536	0.00054	0.00115	0	0	0.00177	0.00374	0	0.00277	0.00277	0.00439	0.00824	0.01003	0.00594	0.00267	0.00466	0	0	0	0	0
METABOLITES	C05957	0.00402	0.01178	0.00664	0.00363	0.00014	0.00105	0.01017	0.00905	0.00016	0.00085	0.00083	0.00263	0.00324	0.00227	0.00028	0.00516	0.01064	0.0031	0.003	0.00303	0.00468	0	0.00106	0.00515	0.00394	0.00321	0.00752	0.00436	0.00023	0.00056	0.00775	0.00065	0.00314	0.00168	0.00314	0.00103	0.00314	0.00232	0.00521	0.00035	0.00124	0.00775	0.00576	0.0172	0.00273	0.00142	0.00603	0.00247
METABOLITES	4ppcys	0.00259	0.00612	0.00531	0.00353	0.00333	0.00064	0.0059	0.00457	0.00091	0.00238	0.00205	7e-05	0.00195	0.00228	0.00283	0.00465	0.00385	0.00109	0.0029	0.00042	0.00404	0.00127	0.00188	0.00369	0.00314	0.00316	0.00651	0.00384	0.00201	0.00404	0.00629	0.00608	0.00162	0.00529	0.00931	0.00387	0.00892	0.00249	0.0019	0.002	0	0.01136	0.00409	0.02614	0.00513	0	0.00614	0.0005
METABOLITES	3sala	0.00193	0.0006	0.00329	0.00253	0.00477	0.00043	0.00376	0.00404	0.0082	0.00073	0.00135	0.00062	0.0025	0.00232	0.00271	0.00372	0.00057	0.00436	0.00168	0.00109	0.00127	0.0071	0.00289	0.0045	0.00291	0.00271	0.00399	0.00461	0.00461	0.00365	0.00325	0.00438	0.00271	0.00207	0.00061	0.00341	0.00217	0.00362	0.00332	0.00501	0.00916	0.00169	0.00446	0	0.00151	0.001	0.00151	0.00139
GENE EXPRESSION	LY75	0.01302	0.0034	0.00477	0.00233	0.00238	0.00312	0.00169	0.00412	0.00097	0.00575	0.0024	0.00276	0.00444	0.00273	0.00294	0.00609	0.00514	0.00161	0.00578	0.00262	0.00319	0.00609	0.009	0.00372	0.00638	0.00586	0.00491	0.00219	0.00586	0.00388	0.00231	0.0056	0.00216	0.00203	0.0018	0.00024	0.00131	0.00301	0.0036	0.00354	0.00345	0.00297	0.00442	0.00179	0.00464	0.00907	0.00105	0.00316
CLINICAL	CLINICAL T	0	0	0	0	0	0	0	0	0	0	0	0	0	0	0	0	0	0	0	0	0	0	0	0	0	0	0	0	0	0	0	0	0	0	0	0	0	0	0	0	0	0	0	0	0	0	0	0
CLINICAL	PACK YEARS	0.00494	0	0.03979	0	0	0	0	0.04669	0.00641	0.02115	0	0.03756	0	0.06715	0.00982	0.00309	0.02005	0.00083	0	0	0	0	0	0	0	0	0	0	0	0	0	0	0	0	0	0	0	0	0	0	0	0	0	0	0	0	0	0
CLINICAL	RESPONSE DRUG Cyclophosphamide	0	0	0	0	0	0	0	0	0	0	0	0	0	0	0	0	0	0	0	0	0	0	0	0	0	0	0	0	0	0	0	0	0	0	0	0	0.28674	0	0	0	0.27267	0	0	0	0	0	0	0
METABOLITES	adrn	0.00036	0.0078	0.0079	0.0017	0.00212	0.00063	0.00784	0.0009	0.0012	0.00231	0.00201	0.00098	0.00359	0.00082	0.00303	0.00381	0.00315	0.00174	0.00046	0.00143	0.00198	0	0.00048	0.00155	0.00081	0.00144	0.0067	0.00055	9e-05	0.00297	0.00287	0.00157	0.00158	0.00548	0.00609	0.0019	0.00577	0	0.00109	7e-05	0	0.01405	0.0112	0.04852	0.00662	0	0.01084	0.0004
METABOLITES	HC02065	0.00123	0.006	0.00239	0.00263	0.00483	0.00113	0.00232	0.00017	0.0102	0.00108	0.00029	0.00127	0.00061	0.00144	0.0016	0.0028	0.00772	0.00406	0.0009	0.00151	0.0026	0.00642	0.00211	0.00609	0.00187	0.00091	0.00797	0.00203	0.00103	0.00214	0.01051	0.00329	0.00081	0.0016	0.00042	0.00187	0	0.00289	0.0016	0.00253	0.00556	0.0006	0.00051	0	0.00184	0.00289	0.00123	0.00285
METABOLITES	elaid	4e-05	0.00342	0.00077	0.00842	0.0004	0.00027	0	0.00047	0	0.00115	0.0005	0.00022	0.00059	0.00408	0.00032	0.00036	0.00426	0.00036	0.00605	0.01837	0.00219	0.00065	0.0014	0.0007	0.00747	0.00085	0.00166	0.00015	7e-05	0.00047	0.00343	0.00097	0.00057	0.00034	0.00635	0.0007	0.00012	0.00432	0.00845	5e-05	0	0.00035	0.00132	0	0.00083	0	0.00015	0.01267
GENE EXPRESSION	HOMER2	0.0027	0.00345	0.00233	0.0024	0.00089	0.0093	0.00292	0.00698	0	0.00391	0.00122	0.0021	0.00274	0.00196	0.00103	0.00464	0.00144	0.00142	0.00206	0.002	0.005	0.00386	0.00452	0.00146	0.0093	0.0045	0.00298	0.00169	0.01022	0.00106	0.00212	0.00265	0.00074	0.0024	0.00442	0.00045	0.00267	0.00087	0.00377	0.00443	0	0.00593	0.00326	0.01012	0.0044	0	0.00387	0.0024
GENE EXPRESSION	P2RX6	0.00999	0.00086	0.00268	0.00404	0.00139	0.00088	0.00135	0.0098	0.0029	0.00127	0.00078	0.00047	0.00047	0.00411	0.00038	0.00021	0.00256	0.00059	0.00517	0.00121	0.00027	0.00358	0.00037	0.00211	0.01264	0.00709	0.00124	0.00255	0.0153	0.00134	0.002	0	0.00014	0.00222	0.00229	0.00122	0.00207	6e-05	0.00357	0.00112	0.00149	0.00075	0.00135	0.00368	0.00112	0.00417	0.00011	0.00365
METABOLITES	pan4p	0.00036	0.00139	0.00166	0.00169	0.00425	0.00394	0.00661	0.00226	0.00303	0.00085	0.00046	0.00115	0.00256	0.00057	0.0009	0.00132	0.00296	0.00169	0.00163	0.00028	0.00636	0.00324	0.00407	0.0069	0.00135	0.00054	0.00989	0.00527	0.00726	0.00425	0.00483	0.00875	0.00382	0.00131	0.00014	0.00286	0.00066	0.0126	0.0048	0.00799	0.00553	0.00533	0.00381	0	0.00212	0.00287	0.0007	0.01086
METABOLITES	dca	0.00339	0.00063	0.00449	0.00132	0.00501	0.00039	0.00698	0.00712	0.00458	0.00115	0.00178	0.00188	0.00183	0.00225	0.00274	0.00185	0.00162	0.00258	0.00105	0.00081	0.0031	0.00833	0.00462	0.00493	0.00083	0.00302	0.00166	0.00171	0.00076	0.00389	0.00293	0.00477	0.00235	0.00162	0.00134	0.00066	0	0.00515	0.00671	0.00023	0.00255	0.00156	0.00516	0	0.00432	0.00424	0.00331	0.00473
CLINICAL	CLINICAL N	0	0	0	0	0	0	0	0	0	0	0	0	0	0	0	0	0	0	0	0	0	0	0	0	0	0	0	0	0	0	0	0	0	0	0	0	0	0	0	0	0	0	0	0	0	0	0	0
GENE EXPRESSION	INPP5J	0.00101	0.00205	0.00284	0.00344	0.00171	0	0.00187	0.00093	0.00074	0.00538	0.0006	0.00031	0.0023	0.00069	0.00112	0.00168	0.00023	0.00076	0.00036	0.00094	0.00194	0.01358	0.00591	0.00114	0.00026	0.00134	0.00073	0.00291	0.00242	0.0003	0.00092	0.00697	0.00143	0.00224	0.00089	0.00128	0.00059	0.0009	0.00167	0.00185	0.00086	0.00371	0.00146	0.00306	0.00349	0	0.00046	0.00071
[truncated: 277 more columns]
