# Supplementary material for: Integration of machine learning and genome-scale metabolic modeling identifies multi-omics biomarkers for radiation resistance
Source: Nat Commun. 2021 May 11;12:2700. doi: 10.1038/s41467-021-22989-1 (PMC8113601; doi:10.1038/s41467-021-22989-1)
Supplement: Supplementary file 5 — Source Data [file 41467_2021_22989_MOESM5_ESM.zip › Figure Raw Data/1.xlsx]

## Sheet: 1a
Gene	Mean |ΔP|	Cumulative Sum
CDH10	0.02382	0.02382
CDK5R2	0.02281	0.04662
LY75	0.02065	0.06727
HOMER2	0.01501	0.08228
P2RX6	0.01401	0.09629
INPP5J	0.01384	0.11013
TSC22D4	0.01355	0.12368
SEMA5B	0.01228	0.13596
PRUNE2	0.00961	0.14557
GPR123	0.00918	0.15475
FAM40B	0.00912	0.16388
FLJ34503	0.00868	0.17255
PCP2	0.00842	0.18097
SCN7A	0.00825	0.18922
AGT	0.00744	0.19666
PTCHD1	0.00741	0.20407
CPLX2	0.00735	0.21142
OSTBETA	0.00725	0.21867
ZNF101	0.00712	0.22579
LSAMP	0.00689	0.23268
VTCN1	0.00658	0.23926
SFTPC	0.0064	0.24567
SEZ6	0.00639	0.25206
ATG9A	0.00632	0.25837
ITPK1-AS1	0.0061	0.26448
MAP1B	0.00601	0.27049
OLIG1	0.00596	0.27645
HIF3A	0.00593	0.28238
PID1	0.00578	0.28816
IL19	0.00532	0.29348
ARHGAP21	0.00523	0.29871
MCF2L2	0.00509	0.3038
DLX3	0.00502	0.30882
B3GALT2	0.00485	0.31368
MYO3A	0.00476	0.31844
BNIP3	0.00464	0.32308
CACNG2	0.00462	0.3277
ARHGEF19	0.00456	0.33226
BIN1	0.00426	0.33651
WIPI1	0.00426	0.34077
CADM2	0.00416	0.34493
TMEM93	0.0041	0.34903
PRDM8	0.00408	0.35311
MIR4461	0.00403	0.35714
SEMA3F	0.00402	0.36116
CADPS	0.00396	0.36512
PCDH15	0.00393	0.36906
PACRG	0.00392	0.37298
KCNH2	0.00383	0.37681
CMTM5	0.00371	0.38052
APBA1	0.00368	0.38419
GRIA1	0.00356	0.38776
MTTP	0.0035	0.39125
MIR4508	0.00339	0.39465
AGAP3	0.00333	0.39798
REN	0.00325	0.40123
DERL2	0.0032	0.40443
FAM149A	0.00315	0.40758
SHQ1	0.00314	0.41072
C1orf87	0.00313	0.41385
CECR2	0.00313	0.41697
GSK3A	0.00312	0.4201
TSTD1	0.00309	0.42318
RYK	0.00303	0.42621
GAL3ST1	0.00302	0.42924
ALDH1L1	0.00302	0.43225
FAH	0.00301	0.43527
TMEM151A	0.00299	0.43825
C20orf201	0.00298	0.44123
SLC50A1	0.00298	0.44421
ST8SIA3	0.00296	0.44718
SLC30A10	0.00293	0.4501
CDH16	0.00288	0.45299
DGAT2	0.00286	0.45585
DNER	0.00283	0.45869
GRHPR	0.00281	0.46149
CAMP	0.00273	0.46423
RNF144B	0.00272	0.46694
PPP1R14A	0.00267	0.46962
DACT3	0.00267	0.47229
LOC100287616	0.00264	0.47493
LOC645206	0.00258	0.47751
DGKG	0.00257	0.48007
MTRNR2L2	0.00254	0.48261
SOX1	0.00252	0.48513
NUDT18	0.00242	0.48755
SFTA1P	0.00242	0.48997
SOX2	0.00241	0.49238
HOPX	0.00238	0.49476
SALL3	0.00233	0.49709
SLC7A14	0.00226	0.49935
BSPRY	0.00223	0.50159
LOC100128946	0.00221	0.5038
TECPR1	0.00219	0.50599
TMEM229A	0.00216	0.50815
EYA1	0.00214	0.51029
EPCAM	0.00214	0.51243
PEX10	0.00214	0.51457
MFF	0.00214	0.51671
SCRG1	0.00212	0.51883
CCDC64B	0.00211	0.52093
DENND1C	0.00208	0.52302
FAM69A	0.00207	0.52509
SYT3	0.00206	0.52715
KCNIP1	0.00201	0.52916
GCNT1	0.00201	0.53117
HMGN1	0.00198	0.53315
UBE2D4	0.00198	0.53513
MRPL17	0.00198	0.53711
NEUROD1	0.00196	0.53907
POU3F2	0.00192	0.54099
INSM1	0.00192	0.54291
FEZ1	0.0019	0.54481
MAPK4	0.00188	0.54669
MAGEA8	0.00187	0.54856
KLF11	0.00187	0.55042
FIGN	0.00186	0.55229
IL5	0.00181	0.5541
SH2D7	0.0018	0.5559
CSDC2	0.00178	0.55768
APOBEC3F	0.00176	0.55944
C10orf107	0.00176	0.56119
HTR2B	0.00175	0.56294
KRT8P41	0.00173	0.56467
RARG	0.00173	0.5664
MRPS30	0.00173	0.56813
ILDR1	0.00171	0.56984
PDZD4	0.00171	0.57155
FBXL18	0.0017	0.57325
KCNK10	0.00169	0.57494
C2orf15	0.00168	0.57662
ZNF777	0.00167	0.5783
MAP3K10	0.00167	0.57997
FAM59A	0.00166	0.58163
KLK4	0.00165	0.58328
LOC100329135	0.00164	0.58493
DDC	0.00164	0.58656
ILDR2	0.00161	0.58817
DSCAM	0.00161	0.58978
JAKMIP2	0.0016	0.59138
MIF4GD	0.0016	0.59298
FAM123A	0.00157	0.59456
NFIX	0.00156	0.59612
MADCAM1	0.00155	0.59767
HECW1	0.00155	0.59921
KLHDC7B	0.00153	0.60075
GPR137	0.00152	0.60226
SERPINA6	0.00151	0.60377
SYT11	0.0015	0.60527
SLC24A5	0.00149	0.60677
C20orf151	0.00149	0.60826
ENKUR	0.00149	0.60975
WISP3	0.00146	0.6112
EPHA5	0.00144	0.61264
TTBK1	0.00143	0.61407
DDX5	0.00141	0.61549
VPS26B	0.00141	0.6169
PLXNB2	0.00141	0.61831
KCNT1	0.00139	0.6197
C9orf172	0.00137	0.62106
SLC30A2	0.00135	0.62242
GSTO2	0.00135	0.62377
RGS17	0.00133	0.6251
CDH19	0.00133	0.62644
C9orf11	0.00133	0.62776
C2orf55	0.00132	0.62909
KCNN2	0.00132	0.6304
IRF2BP1	0.00129	0.63169
SCRN1	0.00129	0.63298
CA4	0.00127	0.63425
NUP88	0.00126	0.6355
SPCS2	0.00125	0.63676
SNORD124	0.00125	0.638
ACY3	0.00125	0.63925
C15orf59	0.00124	0.64049
NLGN3	0.00123	0.64171
MIR141	0.00123	0.64294
SPIN2A	0.00122	0.64416
PCDHGB2	0.00122	0.64538
KIF12	0.00122	0.6466
ATCAY	0.0012	0.6478
GATS	0.0012	0.649
LOC728978	0.0012	0.6502
ANTXRL	0.00119	0.65139
PPFIBP2	0.00118	0.65257
C2orf80	0.00118	0.65376
CTXN2	0.00118	0.65494
SIAH3	0.00118	0.65612
ZDHHC19	0.00117	0.65729
DENND2A	0.00117	0.65847
SYT17	0.00117	0.65964
MED4	0.00116	0.66079
CIZ1	0.00116	0.66195
SP8	0.00116	0.66311
C20orf123	0.00115	0.66426
MID1IP1	0.00115	0.66541
PCDHB19P	0.00115	0.66656
CNPY1	0.00114	0.6677
IZUMO1	0.00114	0.66884
ATG2A	0.00114	0.66998
COMMD10	0.00114	0.67111
ETNK2	0.00113	0.67225
MRVI1-AS1	0.00113	0.67338
LY6H	0.00112	0.6745
IFNE	0.00112	0.67562
HAS1	0.00111	0.67673
HPR	0.00111	0.67784
DVL1	0.0011	0.67894
IRAK4	0.00109	0.68003
UG0898H09	0.00109	0.68112
LOC441454	0.00108	0.6822
PPFIA2	0.00107	0.68327
SEMA4A	0.00107	0.68435
ARL4D	0.00107	0.68542
UBAP1	0.00107	0.68648
MIR559	0.00107	0.68755
AP1G2	0.00106	0.68861
PGA5	0.00106	0.68967
DENND2D	0.00105	0.69072
PON2	0.00105	0.69178
MAP6	0.00105	0.69282
FOXD1	0.00104	0.69387
FAM181B	0.00104	0.69491
DNAH9	0.00104	0.69594
IL17D	0.00103	0.69698
LOC284276	0.00103	0.69801
PLAG1	0.00103	0.69903
SP2	0.00102	0.70005
PXMP2	0.00101	0.70106
LOC100505549	0.001	0.70206
SIGLEC14	0.001	0.70306
LHX6	0.001	0.70406
CRTAC1	0.001	0.70506
EIF4A3	0.00099	0.70605
SOX15	0.00098	0.70703
SLC7A8	0.00098	0.70801
LHFPL3	0.00097	0.70898
WNK3	0.00096	0.70994
LLGL2	0.00096	0.7109
CRLS1	0.00096	0.71186
LOC285768	0.00096	0.71282
C5orf4	0.00095	0.71378
FTSJ1	0.00095	0.71473
ST18	0.00094	0.71567
CHRNA6	0.00094	0.7166
MIR331	0.00093	0.71753
TSGA10IP	0.00093	0.71846
SNORA70F	0.00092	0.71939
FAM127A	0.00092	0.7203
PTGDS	0.00092	0.72122
SELV	0.00091	0.72213
CDC42EP1	0.00091	0.72304
MYL12A	0.00091	0.72395
TCEA2	0.00091	0.72486
KHDC1L	0.0009	0.72576
BPIFB6	0.0009	0.72666
KCNH6	0.00089	0.72756
HSPB11	0.00089	0.72845
PLA2G5	0.00089	0.72934
PUF60	0.00089	0.73024
TOMM7	0.00089	0.73113
LUZP2	0.00089	0.73201
TCF21	0.00088	0.7329
PCDHGC5	0.00088	0.73377
RANBP3L	0.00087	0.73465
TES	0.00087	0.73552
TSGA10	0.00087	0.73638
SNORD95	0.00086	0.73724
CISH	0.00086	0.7381
GPR88	0.00086	0.73896
NR2F1	0.00085	0.73981
SCG3	0.00084	0.74066
FAIM2	0.00084	0.7415
MMP20	0.00084	0.74234
RABEP2	0.00084	0.74317
ENTHD1	0.00083	0.74401
NDNF	0.00083	0.74483
ALDOB	0.00083	0.74566
DPYSL2	0.00082	0.74648
SNORD100	0.00082	0.74729
CTAGE15P	0.00081	0.74811
NACC2	0.0008	0.74891
CLEC1B	0.0008	0.74972
NLGN1	0.00079	0.75051
STXBP2	0.00079	0.75129
NPTX1	0.00079	0.75208
MSX2	0.00078	0.75286
LOC440173	0.00078	0.75364
FKBP8	0.00078	0.75442
FOXI1	0.00078	0.7552
PCDHA13	0.00078	0.75598
NCAN	0.00078	0.75676
SLC39A11	0.00077	0.75753
ZNRF2P1	0.00077	0.75829
ACTL6B	0.00076	0.75906
RAB6B	0.00076	0.75982
SCN1A	0.00076	0.76058
CACNA1A	0.00075	0.76133
ZNF775	0.00075	0.76208
SCRT1	0.00074	0.76282
PCDH17	0.00074	0.76356
GLS2	0.00073	0.76429
FAM66B	0.00073	0.76502
C17orf102	0.00073	0.76575
SCNN1D	0.00073	0.76648
SNORD54	0.00073	0.76721
UTF1	0.00073	0.76794
GGNBP1	0.00073	0.76866
HMX2	0.00072	0.76939
DRP2	0.00072	0.77011
LOC641515	0.00072	0.77083
CLVS2	0.00072	0.77155
GPR158	0.00072	0.77226
KCNJ13	0.00071	0.77297
SAMD14	0.00071	0.77368
NEFM	0.00071	0.77439
ITLN2	0.00071	0.7751
NCOR2	0.0007	0.7758
LDHC	0.0007	0.7765
TMEM167A	0.0007	0.7772
PITPNM2	0.0007	0.7779
EGF	0.0007	0.77859
FTSJD2	0.00069	0.77928
AASS	0.00069	0.77997
ATP6V0A4	0.00068	0.78065
APLN	0.00068	0.78133
TMEM102	0.00067	0.782
RPS6KA1	0.00067	0.78267
AOX1	0.00067	0.78334
UGT2B17	0.00066	0.78401
NFXL1	0.00066	0.78467
PGLYRP2	0.00066	0.78533
RTP1	0.00066	0.78599
LOC100507462	0.00065	0.78664
TRAIP	0.00065	0.78729
EFNA2	0.00065	0.78794
SCNN1G	0.00064	0.78858
CYP2U1	0.00064	0.78922
KLF15	0.00064	0.78986
CHMP4C	0.00064	0.79049
GTPBP8	0.00064	0.79113
H1FNT	0.00063	0.79176
AMDHD2	0.00063	0.79239
TUBB3	0.00063	0.79302
EPS8L1	0.00062	0.79364
CHD7	0.00062	0.79425
TAS2R42	0.00062	0.79487
C9orf153	0.00062	0.79549
CXorf40B	0.00062	0.7961
PRO0611	0.00061	0.79672
SFI1	0.00061	0.79732
SCGB2A2	0.00061	0.79793
TSPYL1	0.00061	0.79853
RPN1	0.0006	0.79914
LPAR2	0.0006	0.79973
PFKFB3	0.00059	0.80033
ZSWIM2	0.00059	0.80092
CNKSR1	0.00059	0.80152
ZRSR2	0.00059	0.80211
RHEB	0.00059	0.8027
NBPF7	0.00059	0.80329
MAPK8IP1	0.00059	0.80388
C11orf35	0.00058	0.80446
LILRA1	0.00058	0.80504
CELF3	0.00058	0.80561
BBC3	0.00058	0.80619
LIPN	0.00057	0.80676
UBE2Z	0.00057	0.80733
ELFN2	0.00057	0.8079
TWF2	0.00057	0.80847
GNAL	0.00056	0.80903
CLEC4GP1	0.00056	0.8096
GPX8	0.00056	0.81016
TRIM78P	0.00056	0.81072
SPTA1	0.00056	0.81128
PLXNB3	0.00056	0.81184
NLGN4Y	0.00056	0.8124
ARHGAP8	0.00056	0.81296
GABRR2	0.00055	0.81351
CD164	0.00055	0.81406
TRIM55	0.00055	0.81461
KBTBD11	0.00055	0.81516
LOC100134868	0.00055	0.81571
SOX21	0.00055	0.81626
MAP7D1	0.00054	0.8168
KRT27	0.00054	0.81735
LOC389906	0.00054	0.81789
FZD9	0.00054	0.81842
RIMS3	0.00054	0.81896
SPOCK3	0.00053	0.8195
C17orf51	0.00053	0.82003
SLC35B4	0.00053	0.82057
TAF4	0.00053	0.8211
FAM75C2	0.00053	0.82163
C1QB	0.00053	0.82216
VSX2	0.00053	0.82269
ACER3	0.00053	0.82322
CHL1	0.00052	0.82374
SLC5A10	0.00052	0.82426
CD5L	0.00051	0.82477
LOC100505875	0.00051	0.82529
TMEM39A	0.00051	0.8258
MEOX1	0.00051	0.82631
NUP93	0.00051	0.82682
ZNF44	0.00051	0.82733
KRT77	0.00051	0.82783
C16orf74	0.00051	0.82834
APC2	0.0005	0.82884
KCNJ16	0.0005	0.82935
PSMF1	0.0005	0.82985
GATA3	0.0005	0.83035
PAX8	0.0005	0.83085
RPH3A	0.0005	0.83135
TMPRSS13	0.0005	0.83185
LEFTY1	0.0005	0.83235
CA2	0.0005	0.83284
B3GAT2	0.0005	0.83334
TEX101	0.0005	0.83384
SCPEP1	0.0005	0.83433
SYCP2L	0.00049	0.83483
TTC7B	0.00049	0.83532
LOC729966	0.00049	0.83581
MTRNR2L4	0.00049	0.8363
BAAT	0.00049	0.83679
GJA3	0.00048	0.83727
GPR146	0.00048	0.83775
KRT18	0.00048	0.83824
CCDC155	0.00048	0.83872
IFIT3	0.00048	0.8392
KIAA1797	0.00048	0.83968
OR2H1	0.00048	0.84016
DDR1	0.00048	0.84064
CLPTM1L	0.00048	0.84112
SNORD2	0.00048	0.84159
C10orf91	0.00047	0.84207
MFAP5	0.00047	0.84254
GGT6	0.00047	0.84302
GPR17	0.00047	0.84349
NIT2	0.00047	0.84396
CECR6	0.00047	0.84444
LOC157627	0.00047	0.84491
MIR497HG	0.00047	0.84538
ZNF557	0.00047	0.84585
ZNF696	0.00047	0.84631
C1orf186	0.00047	0.84678
NTNG2	0.00047	0.84725
YKT6	0.00046	0.84771
ATP6V1G2-DDX39B	0.00046	0.84818
PCDP1	0.00046	0.84864
ZNF835	0.00046	0.8491
C7orf65	0.00046	0.84956
C3orf52	0.00046	0.85002
SPON1	0.00046	0.85048
APEH	0.00046	0.85094
TJP3	0.00046	0.85139
MTCH2	0.00046	0.85185
ZBED2	0.00045	0.8523
SCN3B	0.00045	0.85276
BRSK2	0.00045	0.85321
NAT1	0.00045	0.85367
NKX6-2	0.00045	0.85412
RGPD2	0.00045	0.85457
C20orf202	0.00045	0.85502
ARSA	0.00044	0.85546
FLNB	0.00044	0.85591
AGPAT4	0.00044	0.85635
PELI3	0.00044	0.85679
DCC	0.00044	0.85724
HTR2A	0.00044	0.85768
TMEM198	0.00044	0.85812
C11orf16	0.00044	0.85856
TTC27	0.00044	0.85899
GABRB3	0.00044	0.85943
LINC00339	0.00043	0.85987
SLAIN1	0.00043	0.8603
HAPLN2	0.00043	0.86073
ANKRD65	0.00043	0.86116
PLD6	0.00043	0.86159
AKR1C1	0.00043	0.86202
NAV2	0.00042	0.86244
LGI1	0.00042	0.86287
RDX	0.00042	0.86329
PAGE5	0.00042	0.86371
P2RY2	0.00042	0.86414
EN2	0.00042	0.86456
CAPN1	0.00042	0.86498
SLC26A10	0.00042	0.8654
TMC8	0.00042	0.86582
TMEM41A	0.00042	0.86624
TMEM139	0.00042	0.86665
LRRC55	0.00041	0.86707
HERC2P4	0.00041	0.86748
SVOPL	0.00041	0.86789
F3	0.00041	0.8683
SCN4A	0.00041	0.8687
ALDOC	0.00041	0.86911
TMEM37	0.0004	0.86951
SCN2B	0.0004	0.86992
CILP2	0.0004	0.87032
NPPC	0.0004	0.87072
LOC284837	0.0004	0.87113
GCET2	0.0004	0.87153
GPR45	0.0004	0.87193
FAM185A	0.0004	0.87233
DNM3	0.0004	0.87273
SHOX2	0.0004	0.87313
SAMD3	0.0004	0.87352
CCDC144NL	0.0004	0.87392
GPR143	0.0004	0.87432
TBX3	0.00039	0.87471
NFKBIL1	0.00039	0.87511
OPN1SW	0.00039	0.8755
GRP	0.00039	0.87589
SYT16	0.00039	0.87628
TNFAIP2	0.00039	0.87667
PCGF5	0.00039	0.87706
PGBD2	0.00039	0.87745
TSTA3	0.00038	0.87783
TIMP4	0.00038	0.87822
ADRA1D	0.00038	0.8786
KCND3	0.00038	0.87898
CA9	0.00038	0.87936
LOC100192378	0.00038	0.87974
LOC339535	0.00038	0.88011
GLDN	0.00038	0.88049
RIMS1	0.00038	0.88087
SNORD9	0.00038	0.88124
METTL11B	0.00037	0.88162
TEPP	0.00037	0.88199
SYNDIG1L	0.00037	0.88236
TBC1D10B	0.00037	0.88273
NKD1	0.00037	0.8831
IGFBP1	0.00037	0.88347
FHOD3	0.00037	0.88384
FXYD1	0.00037	0.8842
ST20	0.00037	0.88457
H19	0.00037	0.88494
ABCG8	0.00036	0.8853
WIPI2	0.00036	0.88566
TFAP2C	0.00036	0.88602
LOC285972	0.00036	0.88639
SEPT7L	0.00036	0.88675
YWHAH	0.00036	0.8871
UXT	0.00035	0.88746
LOC647589	0.00035	0.88781
C18orf42	0.00035	0.88816
MFAP2	0.00035	0.88852
MIR25	0.00035	0.88887
SMOC1	0.00035	0.88922
LOC283683	0.00035	0.88957
ST3GAL3	0.00035	0.88991
ZDHHC20	0.00035	0.89026
MAP6D1	0.00035	0.89061
CNTNAP5	0.00034	0.89095
C16orf42	0.00034	0.89129
SSX3	0.00034	0.89163
LRRC8A	0.00034	0.89197
OPTN	0.00034	0.89231
GSTZ1	0.00034	0.89265
GJD3	0.00034	0.89298
LOC100133985	0.00034	0.89332
DHRS7C	0.00033	0.89365
GPR157	0.00033	0.89399
FAM215A	0.00033	0.89432
RABAC1	0.00033	0.89465
LOC154860	0.00033	0.89498
HSD17B14	0.00033	0.89531
ST7-OT3	0.00033	0.89563
SLC2A5	0.00033	0.89596
GPR61	0.00032	0.89628
GNG3	0.00032	0.89661
LOC100507091	0.00032	0.89693
TMEM236	0.00032	0.89725
CDKL2	0.00032	0.89757
LOC100507472	0.00032	0.89788
SYDE2	0.00032	0.8982
TMEM191A	0.00032	0.89852
CALML6	0.00032	0.89883
ATP1A2	0.00032	0.89915
C7orf45	0.00031	0.89946
FAM82A2	0.00031	0.89977
LOC727915	0.00031	0.90008
SIRPD	0.00031	0.90039
DCLK2	0.00031	0.9007
VIPR2	0.00031	0.90101
SAMD12-AS1	0.00031	0.90131
PLA2G3	0.00031	0.90162
ADAM21P1	0.0003	0.90192
ZP1	0.0003	0.90223
TDRD3	0.0003	0.90253
C7orf69	0.0003	0.90283
KRT19P2	0.0003	0.90314
LOC100287834	0.0003	0.90344
DAZL	0.0003	0.90374
LOC147093	0.0003	0.90404
MYH2	0.0003	0.90434
CHRM5	0.0003	0.90464
MYO16	0.0003	0.90493
LOC283761	0.00029	0.90523
CRIP1	0.00029	0.90552
LNX1	0.00029	0.90581
PRRG2	0.00029	0.90611
NCCRP1	0.00029	0.9064
TRIL	0.00029	0.90669
SNX3	0.00029	0.90697
LOC154822	0.00029	0.90726
PCK2	0.00028	0.90755
LHFPL4	0.00028	0.90783
NRON	0.00028	0.90811
C1orf140	0.00028	0.90839
TSPAN9	0.00028	0.90867
SHISA2	0.00028	0.90895
FAM83B	0.00028	0.90923
CDHR5	0.00028	0.9095
NADSYN1	0.00028	0.90978
LOC284578	0.00028	0.91006
HOXA7	0.00028	0.91033
GATSL1	0.00028	0.91061
ERP27	0.00027	0.91088
SLC6A9	0.00027	0.91115
WDR1	0.00027	0.91142
LINC00536	0.00027	0.91169
EXTL3	0.00027	0.91196
GSDMD	0.00027	0.91224
CLDN10	0.00027	0.91251
CHRM4	0.00027	0.91278
EIF1AY	0.00027	0.91305
LETM2	0.00027	0.91332
LOC284998	0.00027	0.91359
FGF14	0.00027	0.91386
FZD6	0.00027	0.91412
CD99L2	0.00027	0.91439
EFNA4	0.00027	0.91466
BRP44L	0.00027	0.91493
SQRDL	0.00027	0.9152
BIN3	0.00026	0.91546
TFF3	0.00026	0.91572
CSPG5	0.00026	0.91599
LOC100129316	0.00026	0.91625
ODF2L	0.00026	0.91651
EMID2	0.00026	0.91677
MIR23A	0.00026	0.91703
KRT23	0.00026	0.91729
DMRT3	0.00026	0.91755
MYBPHL	0.00026	0.91781
OCA2	0.00026	0.91807
RAB11FIP1	0.00026	0.91833
TNFAIP8	0.00026	0.91859
LAMB1	0.00026	0.91885
CYP26A1	0.00026	0.91911
C6orf115	0.00026	0.91937
C6orf211	0.00026	0.91963
KLRG2	0.00026	0.91988
RCC2	0.00026	0.92014
SMPD2	0.00026	0.9204
RIMKLA	0.00026	0.92065
CA10	0.00026	0.92091
SLC4A10	0.00026	0.92117
CLIP2	0.00026	0.92142
HMGN2	0.00026	0.92168
KLHL23	0.00025	0.92193
CELA2A	0.00025	0.92218
NECAB3	0.00025	0.92244
SLC33A1	0.00025	0.92269
IFRD1	0.00025	0.92294
PPA2	0.00025	0.92319
FGF22	0.00025	0.92344
CITED2	0.00025	0.9237
AFG3L2	0.00025	0.92395
IGSF9	0.00025	0.92419
CDH26	0.00025	0.92444
PIGC	0.00025	0.92469
CRB1	0.00025	0.92494
FAM135B	0.00025	0.92519
RPAP1	0.00025	0.92544
ADAP2	0.00025	0.92568
SPICE1	0.00025	0.92593
ABCB1	0.00025	0.92618
FAM27B	0.00025	0.92642
DAGLA	0.00025	0.92667
CDH13	0.00024	0.92691
C9orf86	0.00024	0.92716
PACS2	0.00024	0.9274
LOC729177	0.00024	0.92764
NME1-NME2	0.00024	0.92789
CDX2	0.00024	0.92813
VPS29	0.00024	0.92837
ASTN2	0.00024	0.92861
THG1L	0.00024	0.92885
DUSP26	0.00024	0.92909
C6orf106	0.00024	0.92933
TP53RK	0.00024	0.92957
HSP90B1	0.00024	0.92981
ALG12	0.00024	0.93005
SF3B2	0.00024	0.93029
DCAF6	0.00024	0.93053
ROBO3	0.00024	0.93077
ASPDH	0.00024	0.931
ZIC5	0.00024	0.93124
KDM4DL	0.00024	0.93148
FEZF2	0.00024	0.93171
PSMB6	0.00024	0.93195
GPR34	0.00024	0.93219
ITPK1	0.00024	0.93242
BTF3	0.00024	0.93266
EVI2B	0.00024	0.9329
RALA	0.00023	0.93313
LOC399715	0.00023	0.93337
SYNCRIP	0.00023	0.9336
HSD17B13	0.00023	0.93383
LOC440288	0.00023	0.93407
CNP	0.00023	0.9343
IRS2	0.00023	0.93453
TMEM132E	0.00023	0.93476
CDH1	0.00023	0.93499
PITX3	0.00023	0.93523
GFPT1	0.00023	0.93546
ULK4	0.00023	0.93569
SCRT2	0.00023	0.93592
ACSS2	0.00023	0.93615
JAKMIP3	0.00023	0.93638
ARHGAP9	0.00023	0.93661
CXorf26	0.00023	0.93683
CENPM	0.00023	0.93706
HMGCLL1	0.00023	0.93729
ARHGEF25	0.00023	0.93752
AK4	0.00023	0.93775
USP21	0.00023	0.93798
PTPRZ1	0.00023	0.9382
GCNT4	0.00023	0.93843
ENPP2	0.00023	0.93866
GTPBP6	0.00023	0.93888
LOC100288077	0.00023	0.93911
EYA4	0.00023	0.93933
SRSF7	0.00023	0.93956
PCDH9	0.00023	0.93979
CCDC81	0.00023	0.94001
GALR1	0.00022	0.94024
THBS2	0.00022	0.94046
ANKHD1-EIF4EBP3	0.00022	0.94068
GXYLT2	0.00022	0.94091
PYY	0.00022	0.94113
SYTL1	0.00022	0.94135
EGFR	0.00022	0.94157
ZCCHC24	0.00022	0.9418
JAM3	0.00022	0.94202
LILRB4	0.00022	0.94224
PRSS3	0.00022	0.94246
SH3D21	0.00022	0.94269
C10orf82	0.00022	0.94291
SQSTM1	0.00022	0.94313
CD37	0.00022	0.94335
SLC4A11	0.00022	0.94357
PDYN	0.00022	0.94379
KLRF1	0.00022	0.94401
CHGB	0.00022	0.94423
XG	0.00022	0.94445
SCAMP3	0.00022	0.94467
GEMIN4	0.00022	0.94489
CLDN5	0.00022	0.94511
GPR20	0.00022	0.94533
PPP3CA	0.00022	0.94555
DLEU1	0.00022	0.94577
USH1C	0.00022	0.94599
FAM131B	0.00022	0.9462
GALR2	0.00022	0.94642
GCKR	0.00022	0.94664
SLC6A7	0.00022	0.94685
DACT2	0.00022	0.94707
LOC100132163	0.00022	0.94728
TBC1D10C	0.00022	0.9475
HCRTR2	0.00022	0.94771
LNX2	0.00022	0.94793
SNORA53	0.00021	0.94814
MRPL46	0.00021	0.94836
MTRNR2L8	0.00021	0.94857
KCTD10	0.00021	0.94878
KIAA1211	0.00021	0.949
CALY	0.00021	0.94921
CST9L	0.00021	0.94942
RYBP	0.00021	0.94964
HCCS	0.00021	0.94985
SLC9A9	0.00021	0.95006
C2orf65	0.00021	0.95027
RASL12	0.00021	0.95048
SEC24D	0.00021	0.95069
TDRD7	0.00021	0.95091
NPY1R	0.00021	0.95112
KRTCAP3	0.00021	0.95133
UQCRHL	0.00021	0.95154
RNF39	0.00021	0.95174
MIR9-1	0.00021	0.95195
FOXE1	0.00021	0.95216
DUSP28	0.00021	0.95237
CKAP5	0.00021	0.95258
INHA	0.00021	0.95279
NALCN	0.00021	0.953
TSPAN8	0.00021	0.9532
MYBPC1	0.00021	0.95341
ATP2A3	0.00021	0.95362
BTBD17	0.00021	0.95383
LOC100130000	0.00021	0.95403
ZSWIM6	0.00021	0.95424
SCAF1	0.00021	0.95445
APOBEC3H	0.00021	0.95465
SV2B	0.00021	0.95486
ZNF295-AS1	0.00021	0.95507
ACCN4	0.00021	0.95527
RTN1	0.00021	0.95548
WNT16	0.00021	0.95569
C2orf72	0.00021	0.95589
LOC63930	0.00021	0.9561
TPBG	0.00021	0.9563
SLC6A11	0.0002	0.95651
KIAA1274	0.0002	0.95671
CBWD1	0.0002	0.95692
PPP1R3F	0.0002	0.95712
MIR2861	0.0002	0.95732
DMRT1	0.0002	0.95753
PEX5L	0.0002	0.95773
CD44	0.0002	0.95793
TMEM192	0.0002	0.95813
PROK2	0.0002	0.95834
CAPN5	0.0002	0.95854
FAM66E	0.0002	0.95874
SLITRK3	0.0002	0.95894
PLTP	0.0002	0.95914
FAM155A	0.0002	0.95934
TMEFF2	0.0002	0.95954
ADHFE1	0.0002	0.95974
TMSB4Y	0.0002	0.95994
CCDC168	0.0002	0.96013
MYT1L	0.0002	0.96033
ZNF536	0.0002	0.96053
DHX34	0.0002	0.96073
LRRC1	0.0002	0.96093
FRMD6-AS1	0.0002	0.96113
ZNF880	0.0002	0.96132
PLEKHD1	0.0002	0.96152
STAB2	0.0002	0.96172
CDC42BPB	0.0002	0.96191
LOC100505576	0.0002	0.96211
RP9P	0.0002	0.9623
AEN	0.0002	0.9625
LINC00277	0.0002	0.96269
LOC100131626	0.0002	0.96289
RIPK3	0.00019	0.96308
HAR1B	0.00019	0.96328
DOK5	0.00019	0.96347
MYO1C	0.00019	0.96367
RPE65	0.00019	0.96386
IHH	0.00019	0.96405
HTR3C	0.00019	0.96425
WDR72	0.00019	0.96444
NDUFV1	0.00019	0.96463
KIF24	0.00019	0.96483
SNORD77	0.00019	0.96502
PLCXD3	0.00019	0.96521
KDM5D	0.00019	0.9654
COL12A1	0.00019	0.9656
C11orf2	0.00019	0.96579
ZC3H12C	0.00019	0.96598
ECEL1	0.00019	0.96617
HSD17B11	0.00019	0.96636
ACSL6	0.00019	0.96655
SRPRB	0.00019	0.96674
GPR82	0.00019	0.96694
ADCY2	0.00019	0.96713
OLFM4	0.00019	0.96732
HIST4H4	0.00019	0.9675
BAI3	0.00019	0.96769
CTAGE4	0.00019	0.96788
CNTN1	0.00019	0.96807
RASGEF1C	0.00019	0.96826
FBXL17	0.00019	0.96845
CD47	0.00019	0.96864
BEST3	0.00019	0.96883
FAM174A	0.00019	0.96901
EPYC	0.00019	0.9692
CNOT10	0.00019	0.96939
PRKY	0.00019	0.96958
OPTC	0.00019	0.96976
MAEL	0.00019	0.96995
NGRN	0.00019	0.97014
ZNRF2P2	0.00019	0.97033
ASTL	0.00019	0.97051
PCDHA7	0.00019	0.9707
PHACTR3	0.00019	0.97088
SAMM50	0.00019	0.97107
MAP3K5	0.00018	0.97125
IL10RA	0.00018	0.97144
LINC00535	0.00018	0.97162
PDCD4	0.00018	0.9718
RP1L1	0.00018	0.97198
GUSBP5	0.00018	0.97217
TCF15	0.00018	0.97235
GCGR	0.00018	0.97253
SNX16	0.00018	0.97271
SATL1	0.00018	0.97289
NHP2L1	0.00018	0.97308
NDUFC2	0.00018	0.97326
LOC100130899	0.00018	0.97344
NPAS4	0.00018	0.97362
GRIK1	0.00018	0.9738
SEPHS2	0.00018	0.97398
IKBIP	0.00018	0.97416
KCTD7	0.00018	0.97434
PCDHA1	0.00018	0.97452
NF1P2	0.00018	0.9747
WT1	0.00018	0.97488
INSL3	0.00018	0.97506
TSC2	0.00018	0.97523
ARF6	0.00018	0.97541
TNR	0.00018	0.97559
TCEB1	0.00018	0.97577
C1orf172	0.00018	0.97595
TNS4	0.00018	0.97612
LEKR1	0.00018	0.9763
APOBEC3D	0.00018	0.97648
COLEC11	0.00018	0.97665
EMX2OS	0.00018	0.97683
MCART2	0.00017	0.977
TREX2	0.00017	0.97718
STON1-GTF2A1L	0.00017	0.97735
SSX8	0.00017	0.97752
SLC6A3	0.00017	0.97769
STAP1	0.00017	0.97787
ZDHHC4	0.00017	0.97804
FADD	0.00017	0.97821
SUSD3	0.00017	0.97838
UBA7	0.00017	0.97855
SLCO1A2	0.00017	0.97872
GP9	0.00017	0.97889
CLTB	0.00017	0.97906
SYT4	0.00017	0.97923
LOC283856	0.00017	0.9794
SELE	0.00017	0.97957
KRT85	0.00017	0.97974
COPB2	0.00017	0.9799
CAPG	0.00017	0.98007
LOC550643	0.00017	0.98024
MCM3	0.00017	0.9804
NFATC3	0.00017	0.98057
PTGES2	0.00017	0.98073
ATP2B3	0.00016	0.9809
SETD7	0.00016	0.98106
LINC00469	0.00016	0.98123
WNT4	0.00016	0.98139
MRVI1	0.00016	0.98155
DPF3	0.00016	0.98171
C1QL4	0.00016	0.98188
CLRN1-AS1	0.00016	0.98204
POLR3F	0.00016	0.9822
NAT8B	0.00016	0.98236
MASP1	0.00016	0.98252
AGSK1	0.00016	0.98268
THRSP	0.00016	0.98283
FLRT3	0.00016	0.98299
RBMXL2	0.00016	0.98315
TGM3	0.00016	0.98331
LOC100289509	0.00016	0.98346
TSPYL6	0.00016	0.98362
ASB11	0.00015	0.98377
MMD2	0.00015	0.98393
SLC45A2	0.00015	0.98408
HEPACAM2	0.00015	0.98424
LOC440900	0.00015	0.98439
CCDC144A	0.00015	0.98454
LOC148145	0.00015	0.98469
PRKACG	0.00015	0.98485
SNORD15A	0.00015	0.985
CLCNKB	0.00015	0.98515
POLR3G	0.00015	0.9853
LINC00244	0.00015	0.98545
MYEOV	0.00015	0.9856
SOX2-OT	0.00015	0.98575
MEFV	0.00015	0.9859
PRR14	0.00015	0.98605
CPA5	0.00015	0.9862
BAK1	0.00015	0.98635
PCGF3	0.00015	0.9865
VASP	0.00015	0.98664
SNORA24	0.00015	0.98679
PPARD	0.00015	0.98694
MT1B	0.00015	0.98708
HERC5	0.00014	0.98723
TWIST1	0.00014	0.98737
HHLA2	0.00014	0.98752
MIR92B	0.00014	0.98766
HEATR1	0.00014	0.9878
CTRB1	0.00014	0.98795
LOC147804	0.00014	0.98809
KLF14	0.00014	0.98823
GPR111	0.00014	0.98838
FAM110C	0.00014	0.98852
MIR223	0.00014	0.98866
SPRR1A	0.00014	0.9888
VSTM2B	0.00014	0.98895
BET3L	0.00014	0.98909
LOC647012	0.00014	0.98923
RELA	0.00014	0.98937
C10orf71	0.00014	0.98951
RFPL3-AS1	0.00014	0.98965
WFIKKN1	0.00014	0.98979
FAM123C	0.00014	0.98993
MYLPF	0.00014	0.99007
CHST9	0.00014	0.99021
FXR2	0.00014	0.99034
ANKK1	0.00014	0.99048
ANKRD20A4	0.00013	0.99061
IL12B	0.00013	0.99075
C3orf45	0.00013	0.99088
GRM5	0.00013	0.99102
MAP3K6	0.00013	0.99115
RHCG	0.00013	0.99128
HES1	0.00013	0.99141
GSTM2	0.00013	0.99155
CMA1	0.00013	0.99168
LOC145663	0.00013	0.9918
SLC6A5	0.00013	0.99193
ZXDC	0.00013	0.99206
MAB21L2	0.00013	0.99219
SAR1A	0.00013	0.99232
LOC158435	0.00013	0.99245
MAGEA6	0.00013	0.99257
UNC13C	0.00013	0.9927
CA12	0.00013	0.99283
MSL3	0.00012	0.99295
MTRNR2L7	0.00012	0.99307
TP53I11	0.00012	0.9932
WFDC6	0.00012	0.99332
SIM1	0.00012	0.99344
PGA3	0.00012	0.99356
HIGD1C	0.00012	0.99368
OR51B5	0.00012	0.9938
SNORA5A	0.00012	0.99392
FSTL5	0.00012	0.99404
C21orf37	0.00012	0.99416
MYL1	0.00012	0.99428
LOC100507117	0.00012	0.99439
SNORD24	0.00012	0.99451
ZAR1L	0.00012	0.99463
SNTG2	0.00012	0.99475
AOC3	0.00011	0.99486
LRRTM2	0.00011	0.99497
PROP1	0.00011	0.99508
SAAL1	0.00011	0.9952
MIR940	0.00011	0.99531
WDR49	0.00011	0.99542
H2BFWT	0.00011	0.99553
MIR3609	0.00011	0.99564
CXXC11	0.00011	0.99575
LOC100505679	0.00011	0.99586
INSM2	0.00011	0.99597
LOC100128811	0.00011	0.99608
DKFZp451B082	0.00011	0.99619
LOC285577	0.00011	0.9963
MIR765	0.00011	0.9964
LOC731779	0.00011	0.99651
FLJ46300	0.00011	0.99662
MS4A8B	0.00011	0.99672
NBPF6	0.00011	0.99683
SGK110	0.00011	0.99693
HTR3A	0.0001	0.99704
LOC100505659	0.0001	0.99714
MEPE	0.0001	0.99725
MIR1910	0.0001	0.99735
LOC100133050	0.0001	0.99745
LOC440040	0.0001	0.99755
LOC285000	0.0001	0.99765
GADL1	0.0001	0.99775
C6orf58	0.0001	0.99785
HHIP	0.0001	0.99794
RNF5	9e-05	0.99804
CSTL1	9e-05	0.99813
TTTY10	9e-05	0.99823
LINC00520	9e-05	0.99832
GKN2	9e-05	0.99841
C1QL2	9e-05	0.9985
PRLHR	9e-05	0.99859
RHAG	9e-05	0.99868
KIAA1751	9e-05	0.99877
SNORD56	9e-05	0.99886
LOC100129636	9e-05	0.99894
MLN	8e-05	0.99903
H1FOO	8e-05	0.99911
GLA	8e-05	0.99919
MIR26A1	8e-05	0.99926
SPRR4	7e-05	0.99934
ERAS	7e-05	0.99941
SPACA3	7e-05	0.99948
MIR4690	7e-05	0.99955
CYP3A43	7e-05	0.99962
CELA3B	7e-05	0.99969
PAEP	7e-05	0.99976
LCN9	6e-05	0.99982
PCSK4	6e-05	0.99987
ANKRD30B	5e-05	0.99992
TFPI2	5e-05	0.99997
DEFB129	3e-05	1
GPR174	0	1
GPR176	0	1
GUK1	0	1
GTSF1L	0	1
GUCA1B	0	1
GTF3C1	0	1
GPR133	0	1
GUCA1C	0	1
GUSBP1	0	1
GPR148	0	1
GPR108	0	1
GUF1	0	1
GPR15	0	1
GTF3C6	0	1
GPR124	0	1
GULP1	0	1
GTF3A	0	1
GTF3C3	0	1
GPR179	0	1
GPR107	0	1
GTF3C4	0	1
GPR101	0	1
GPR132	0	1
GPR128	0	1
GUSB	0	1
GPR12	0	1
GPR137B	0	1
GTF3C2	0	1
GPR149	0	1
GTF3C5	0	1
GPR119	0	1
GUCY2GP	0	1
GPR142	0	1
GPR126	0	1
GPR144	0	1
GUCY1A3	0	1
GPR139	0	1
GUCY2D	0	1
GUCY2C	0	1
GUCA2B	0	1
GUCA2A	0	1
GUCY1B3	0	1
GTPBP1	0	1
GTPBP10	0	1
GUCA1A	0	1
GUCY1B2	0	1
GPR156	0	1
GPR141	0	1
GTSE1	0	1
GPR113	0	1
GPR153	0	1
GTPBP2	0	1
GPR155	0	1
GTPBP3	0	1
GTPBP5	0	1
GPR160	0	1
GPR110	0	1
GPR112	0	1
GPR135	0	1
GPR173	0	1
GPR172B	0	1
GPR172A	0	1
GPR171	0	1
GPR162	0	1
GPR150	0	1
GTPBP4	0	1
GPR161	0	1
GPR151	0	1
GTSF1	0	1
GPR116	0	1
GUCY2F	0	1
GPR152	0	1
GPR125	0	1
GUCY2E	0	1
GPR115	0	1
GPR114	0	1
GUCY1A2	0	1
GPR137C	0	1
GRIK1-AS1	0	1
GPR18	0	1
GPX7	0	1
GPX4	0	1
GRXCR1	0	1
GPX5	0	1
GRWD1	0	1
GPX6	0	1
GRTP1	0	1
GRSF1	0	1
GRPR	0	1
GRPEL2	0	1
GRAMD1A	0	1
GPX3	0	1
GRAMD1B	0	1
GRPEL1	0	1
GRN	0	1
GRAMD1C	0	1
GRM8	0	1
GRAMD2	0	1
GRM7	0	1
GRAMD3	0	1
GRM6	0	1
GRXCR2	0	1
GPX2	0	1
GPR180	0	1
GSG2	0	1
GPS1	0	1
GPS2	0	1
GPSM1	0	1
GSR	0	1
GSPT2	0	1
GSPT1	0	1
GSN	0	1
GSK3B	0	1
GPSM2	0	1
GSG1L	0	1
GPX1	0	1
GPSM3	0	1
GSG1	0	1
GSDMC	0	1
GSDMB	0	1
GSDMA	0	1
GPT	0	1
GSC2	0	1
GSC	0	1
GPT2	0	1
GRAMD4	0	1
GRAP	0	1
GRAP2	0	1
GRIN2B	0	1
GRIP1	0	1
GRINA	0	1
GRIN3B	0	1
GRIN3A	0	1
GRIA2	0	1
GRIN2D	0	1
GRIA3	0	1
GRIN2C	0	1
GRIA4	0	1
GRID1	0	1
GRAPL	0	1
GRIN2A	0	1
GRID2	0	1
GRIN1	0	1
GRIK5	0	1
GRID2IP	0	1
GRIK4	0	1
GRIK3	0	1
GRIK2	0	1
GRIK1-AS2	0	1
GRHL3	0	1
GRIP2	0	1
GRHL2	0	1
GRIPAP1	0	1
GRM4	0	1
GRM3	0	1
GRASP	0	1
GRB10	0	1
GRB14	0	1
GRM2	0	1
GRB2	0	1
GRB7	0	1
GREB1	0	1
GREB1L	0	1
GRM1	0	1
GRK7	0	1
GREM1	0	1
GREM2	0	1
GRK6	0	1
GRK5	0	1
GRK4	0	1
GRK1	0	1
GRHL1	0	1
GSS	0	1
GPRIN3	0	1
GSTA1	0	1
GTF2E1	0	1
GTF2H2B	0	1
GPR35	0	1
GTF2H2	0	1
GPR37	0	1
GTF2H1	0	1
GPR37L1	0	1
GTF2F2	0	1
GTF2F1	0	1
GTF2E2	0	1
GPR39	0	1
GTF2A1	0	1
GTF2B	0	1
GPR4	0	1
GPR50	0	1
GPR52	0	1
GTF2A2	0	1
GTF2A1L	0	1
GPR55	0	1
GPR56	0	1
GPR6	0	1
GTF2H2C	0	1
GPR33	0	1
GTF2H2D	0	1
GPR32	0	1
GTF2IRD2P1	0	1
GPR182	0	1
GPR183	0	1
GTF2IRD2B	0	1
GPR19	0	1
GPR21	0	1
GTF2IRD2	0	1
GTF2IRD1	0	1
GPR22	0	1
GPR25	0	1
GPR26	0	1
GTF2IP1	0	1
GTF2I	0	1
GPR27	0	1
GPR3	0	1
GTF2H5	0	1
GPR31	0	1
GTF2H4	0	1
GTF2H3	0	1
GPR62	0	1
GPR63	0	1
GSTA2	0	1
GSTCD	0	1
GPR89C	0	1
GSTM2P1	0	1
GPR97	0	1
GPR98	0	1
GPRASP1	0	1
GPRASP2	0	1
GSTM1	0	1
GPRC5A	0	1
GSTK1	0	1
GPRC5B	0	1
GTDC1	0	1
GSTA7P	0	1
GPRC5C	0	1
GSTA5	0	1
GSTA4	0	1
GPRC5D	0	1
GPRC6A	0	1
GPRIN1	0	1
GPRIN2	0	1
GSTA3	0	1
GPR89B	0	1
GSTM3	0	1
GSTM4	0	1
GPR89A	0	1
GSX2	0	1
GPR64	0	1
GPR65	0	1
GPR68	0	1
GPR75	0	1
GPR75-ASB3	0	1
GPR77	0	1
GSTTP2	0	1
GSTTP1	0	1
GSTT2	0	1
GPR78	0	1
GSTT1	0	1
GSTP1	0	1
GPR83	0	1
GPR84	0	1
GSTO1	0	1
GPR85	0	1
GPR87	0	1
GSTM5	0	1
GSX1	0	1
tAKR	0	1
GUSBP10	0	1
HNRNPUL2-BSCL2	0	1
HNRNPL	0	1
HNRNPM	0	1
HNRNPR	0	1
HNRNPU	0	1
HNRNPU-AS1	0	1
HNRNPUL1	0	1
HNRNPUL2	0	1
HNRPDL	0	1
HOXC9	0	1
HNRPLL	0	1
HOGA1	0	1
HOMER1	0	1
HOMER3	0	1
HOMEZ	0	1
HOOK1	0	1
HOOK2	0	1
HNRNPKP3	0	1
HNRNPK	0	1
HNRNPH3	0	1
HNRNPH2	0	1
HNF4A	0	1
HNF4G	0	1
HNMT	0	1
HNRNPA0	0	1
HNRNPA1	0	1
HNRNPA1L2	0	1
HNRNPA2B1	0	1
HNRNPA3	0	1
HNRNPA3P1	0	1
HNRNPAB	0	1
HNRNPC	0	1
HNRNPCL1	0	1
HNRNPD	0	1
HNRNPF	0	1
HNRNPH1	0	1
HOOK3	0	1
HORMAD1	0	1
HORMAD2	0	1
HOXB1	0	1
HOXB2	0	1
HOXB3	0	1
HOXB4	0	1
HOXB5	0	1
HOXB6	0	1
HOXB7	0	1
HOXB8	0	1
HOXB9	0	1
HOXC10	0	1
HOXC11	0	1
HOXC12	0	1
HOXC13	0	1
HOXC4	0	1
HOXC5	0	1
HOXC6	0	1
HOXB13	0	1
HOXB-AS5	0	1
HOTAIR	0	1
HOXB-AS3	0	1
HOTAIRM1	0	1
HOTTIP	0	1
HOXA-AS3	0	1
HOXA-AS5	0	1
HOXA1	0	1
HOXA10	0	1
HOXA10-HOXA9	0	1
HOXA11	0	1
HOXA13	0	1
HOXA2	0	1
HOXA3	0	1
HOXA4	0	1
HOXA5	0	1
HOXA6	0	1
HOXA9	0	1
HNF1B	0	1
HNF1A-AS1	0	1
HNF1A	0	1
HLA-DPB1	0	1
HLA-DQA1	0	1
HLA-DQA2	0	1
HLA-DQB1	0	1
HLA-DQB2	0	1
HLA-DRA	0	1
HLA-DRB1	0	1
HLA-DRB5	0	1
HLA-DRB6	0	1
HLA-E	0	1
HLA-F	0	1
HLA-F-AS1	0	1
HLA-G	0	1
HLA-H	0	1
HLA-J	0	1
HLA-L	0	1
HLA-DPB2	0	1
HLA-DPA1	0	1
HLF	0	1
HLA-DOB	0	1
HIVEP1	0	1
HIVEP2	0	1
HIVEP3	0	1
HJURP	0	1
HK1	0	1
HK2	0	1
HK3	0	1
HKDC1	0	1
HKR1	0	1
HLA-A	0	1
HLA-B	0	1
HLA-C	0	1
HLA-DMA	0	1
HLA-DMB	0	1
HLA-DOA	0	1
HLCS	0	1
HLTF	0	1
HN1L	0	1
HMGCS2	0	1
HMGN3	0	1
HMGN4	0	1
HMGN5	0	1
HMGXB3	0	1
HMGXB4	0	1
HMHA1	0	1
HMHB1	0	1
HMMR	0	1
HMOX1	0	1
HMOX2	0	1
HMP19	0	1
HMSD	0	1
HMX1	0	1
HMX3	0	1
HN1	0	1
HMGN2P46	0	1
HMGCS1	0	1
HLX	0	1
HMGCR	0	1
HM13	0	1
HMBOX1	0	1
HMBS	0	1
HMCN1	0	1
HMG20A	0	1
HMG20B	0	1
HMGA1	0	1
HMGA1P7	0	1
HMGA2	0	1
HMGB1	0	1
HMGB2	0	1
HMGB3	0	1
HMGB3P1	0	1
HMGB4	0	1
HMGCL	0	1
HOXC8	0	1
HOXD-AS1	0	1
GUSBP11	0	1
HSPA1A	0	1
HSP90AB3P	0	1
HSP90AB4P	0	1
HSP90B3P	0	1
HSPA12A	0	1
HSPA12B	0	1
HSPA13	0	1
HSPA14	0	1
HSPA1B	0	1
HOXD-AS2	0	1
HSPA1L	0	1
HSPA2	0	1
HSPA4	0	1
HSPA4L	0	1
HSPA5	0	1
HSPA6	0	1
HSPA7	0	1
HSP90AB2P	0	1
HSP90AB1	0	1
HSP90AA6P	0	1
HSP90AA4P	0	1
HSD3B7	0	1
HSD3BP4	0	1
HSD52	0	1
HSDL1	0	1
HSDL2	0	1
HSF1	0	1
HSF2	0	1
HSF2BP	0	1
HSF4	0	1
HSF5	0	1
HSFX2	0	1
HSFY1P1	0	1
HSFY2	0	1
HSH2D	0	1
HSP90AA1	0	1
HSPA8	0	1
HSPA9	0	1
HSPB1	0	1
HTN1	0	1
HTR1A	0	1
HTR1B	0	1
HTR1D	0	1
HTR1E	0	1
HTR1F	0	1
HTR2C	0	1
HTR3B	0	1
HTR3D	0	1
HTR3E	0	1
HTR4	0	1
HTR5A	0	1
HTR6	0	1
HTR7	0	1
HTR7P1	0	1
HTRA1	0	1
HTN3	0	1
HTATSF1	0	1
HSPB2	0	1
HTATIP2	0	1
HSPB2-C11orf52	0	1
HSPB3	0	1
HSPB6	0	1
HSPB7	0	1
HSPB8	0	1
HSPB9	0	1
HSPBAP1	0	1
HSPBP1	0	1
HSPC072	0	1
HSPD1	0	1
HSPE1	0	1
HSPE1-MOB4	0	1
HSPG2	0	1
HSPH1	0	1
HTA	0	1
HSD3B2	0	1
HSD3B1	0	1
HSD17B8	0	1
HPGD	0	1
HPN	0	1
HPRT1	0	1
HPS1	0	1
HPS3	0	1
HPS4	0	1
HPS5	0	1
HPS6	0	1
HPSE	0	1
HPSE2	0	1
HPVC1	0	1
HPX	0	1
HPYR1	0	1
HR	0	1
HRAS	0	1
HRASLS	0	1
HPGDS	0	1
HPDL	0	1
HRASLS5	0	1
HPD	0	1
HOXD1	0	1
HOXD10	0	1
HOXD11	0	1
HOXD12	0	1
HOXD13	0	1
HOXD3	0	1
HOXD4	0	1
HOXD8	0	1
HOXD9	0	1
HP	0	1
HP07349	0	1
HP1BP3	0	1
HPCA	0	1
HPCAL1	0	1
HPCAL4	0	1
HRASLS2	0	1
HRC	0	1
HSD17B7P2	0	1
HS6ST1	0	1
HS6ST3	0	1
HSBP1	0	1
HSBP1L1	0	1
HSCB	0	1
HSD11B1	0	1
HSD11B1L	0	1
HSD11B2	0	1
HSD17B1	0	1
HSD17B10	0	1
HSD17B12	0	1
HSD17B2	0	1
HSD17B3	0	1
HSD17B4	0	1
HSD17B6	0	1
HSD17B7	0	1
HS6ST2	0	1
HS3ST6	0	1
HRCT1	0	1
HS3ST5	0	1
HRG	0	1
HRH1	0	1
HRH2	0	1
HRH3	0	1
HRH4	0	1
HRK	0	1
HRNR	0	1
HRSP12	0	1
HS1BP3	0	1
HS2ST1	0	1
HS3ST1	0	1
HS3ST2	0	1
HS3ST3A1	0	1
HS3ST3B1	0	1
HS3ST4	0	1
HIST3H3	0	1
HIST3H2BB	0	1
HIST3H2A	0	1
HCG26	0	1
HCFC1R1	0	1
HCFC2	0	1
HCG11	0	1
HCG18	0	1
HCG22	0	1
HCG23	0	1
HCG25	0	1
HCG27	0	1
HIST2H3D	0	1
HCG4	0	1
HCG4B	0	1
HCG9	0	1
HCK	0	1
HCLS1	0	1
HCN1	0	1
HCN2	0	1
HCFC1	0	1
HCAR3	0	1
HCAR2	0	1
HCAR1	0	1
HBA1	0	1
HBA2	0	1
HBB	0	1
HBBP1	0	1
HBD	0	1
HBE1	0	1
HBEGF	0	1
HBG1	0	1
HBG2	0	1
HBM	0	1
HBP1	0	1
HBQ1	0	1
HBS1L	0	1
HBXIP	0	1
HBZ	0	1
HCN3	0	1
HCN4	0	1
HCP5	0	1
HDGFL1	0	1
HDGFRP3	0	1
HDHD1	0	1
HDHD2	0	1
HDHD3	0	1
HDLBP	0	1
HDX	0	1
HEATR2	0	1
HEATR3	0	1
HEATR4	0	1
HEATR5A	0	1
HEATR5B	0	1
HEATR6	0	1
HEATR7A	0	1
HEATR7B2	0	1
HEATR8	0	1
HDGFRP2	0	1
HDGF	0	1
HCRT	0	1
HDDC3	0	1
HCRTR1	0	1
HCST	0	1
HDAC1	0	1
HDAC10	0	1
HDAC11	0	1
HDAC2	0	1
HDAC3	0	1
HDAC4	0	1
HDAC5	0	1
HDAC6	0	1
HDAC7	0	1
HDAC8	0	1
HDAC9	0	1
HDC	0	1
HDDC2	0	1
HAX1	0	1
HAVCR2	0	1
HAVCR1	0	1
GZMA	0	1
GZMH	0	1
GZMK	0	1
GZMM	0	1
H1F0	0	1
H1FX	0	1
H1FX-AS1	0	1
H2AFJ	0	1
H2AFV	0	1
H2AFX	0	1
H2AFY	0	1
H2AFY2	0	1
H2AFZ	0	1
H2BFM	0	1
H2BFXP	0	1
H3F3A	0	1
GZMB	0	1
GZF1	0	1
H3F3C	0	1
GYS2	0	1
GUSBP2	0	1
GUSBP3	0	1
GUSBP4	0	1
GUSBP9	0	1
GVINP1	0	1
GXYLT1	0	1
GYG1	0	1
GYG2	0	1
GYG2P1	0	1
GYLTL1B	0	1
GYPA	0	1
GYPB	0	1
GYPC	0	1
GYPE	0	1
GYS1	0	1
H3F3B	0	1
H6PD	0	1
HAUS8	0	1
HAPLN3	0	1
HAR1A	0	1
HARBI1	0	1
HARS	0	1
HARS2	0	1
HAS2	0	1
HAS2-AS1	0	1
HAS3	0	1
HAT1	0	1
HAUS1	0	1
HAUS2	0	1
HAUS3	0	1
HAUS4	0	1
HAUS5	0	1
HAUS6	0	1
HAUS7	0	1
HAPLN4	0	1
HAPLN1	0	1
HAAO	0	1
HAP1	0	1
HABP2	0	1
HABP4	0	1
HACE1	0	1
HACL1	0	1
HADH	0	1
HADHA	0	1
HADHB	0	1
HAGH	0	1
HAGHL	0	1
HAL	0	1
HAMP	0	1
HAND1	0	1
HAND2	0	1
HAO1	0	1
HAO2	0	1
HEATR8-TTC4	0	1
HEBP1	0	1
HEBP2	0	1
HIST1H2AB	0	1
HIST1H2AD	0	1
HIST1H2AE	0	1
HIST1H2AG	0	1
HIST1H2AH	0	1
HIST1H2AI	0	1
HIST1H2AJ	0	1
HIST1H2AK	0	1
HIST1H2AL	0	1
HIST1H2AM	0	1
HIST1H2APS1	0	1
HIST1H2BA	0	1
HIST1H2BB	0	1
HIST1H2BC	0	1
HIST1H2BD	0	1
HIST1H2BE	0	1
HIST1H2AC	0	1
HIST1H2AA	0	1
HIST1H2BG	0	1
HIST1H1T	0	1
HINT2	0	1
HINT3	0	1
HIP1	0	1
HIP1R	0	1
HIPK1	0	1
HIPK2	0	1
HIPK3	0	1
HIPK4	0	1
HIRA	0	1
HIRIP3	0	1
HIST1H1A	0	1
HIST1H1B	0	1
HIST1H1C	0	1
HIST1H1D	0	1
HIST1H1E	0	1
HIST1H2BF	0	1
HIST1H2BH	0	1
HINFP	0	1
HIST1H4B	0	1
HIST1H4D	0	1
HIST1H4E	0	1
HIST1H4F	0	1
HIST1H4G	0	1
HIST1H4H	0	1
HIST1H4I	0	1
HIST1H4J	0	1
HIST1H4K	0	1
HIST1H4L	0	1
HIST2H2AB	0	1
HIST2H2AC	0	1
HIST2H2BA	0	1
HIST2H2BC	0	1
HIST2H2BE	0	1
HIST2H2BF	0	1
HIST1H4C	0	1
HIST1H4A	0	1
HIST1H2BI	0	1
HIST1H3J	0	1
HIST1H2BJ	0	1
HIST1H2BK	0	1
HIST1H2BL	0	1
HIST1H2BM	0	1
HIST1H2BN	0	1
HIST1H2BO	0	1
HIST1H3A	0	1
HIST1H3B	0	1
HIST1H3C	0	1
HIST1H3D	0	1
HIST1H3E	0	1
HIST1H3F	0	1
HIST1H3G	0	1
HIST1H3H	0	1
HIST1H3I	0	1
HINT1	0	1
HILS1	0	1
HECA	0	1
HERC2	0	1
HERC2P3	0	1
HERC2P7	0	1
HERC2P9	0	1
HERC3	0	1
HERC4	0	1
HERC6	0	1
HERPUD1	0	1
HERPUD2	0	1
HES2	0	1
HES3	0	1
HES4	0	1
HES5	0	1
HES6	0	1
HES7	0	1
HESX1	0	1
HERC2P2	0	1
HERC1	0	1
HEXB	0	1
HEPHL1	0	1
HECTD1	0	1
HECTD2	0	1
HECTD3	0	1
HECW2	0	1
HEG1	0	1
HELB	0	1
HELLS	0	1
HELQ	0	1
HELT	0	1
HELZ	0	1
HEMGN	0	1
HEMK1	0	1
HENMT1	0	1
HEPACAM	0	1
HEPH	0	1
HEXA	0	1
HEXDC	0	1
HILPDA	0	1
HHIPL2	0	1
HHLA3	0	1
HIAT1	0	1
HIATL1	0	1
HIATL2	0	1
HIBADH	0	1
HIBCH	0	1
HIC1	0	1
HIC2	0	1
HIF1A	0	1
HIF1A-AS2	0	1
HIF1AN	0	1
HIGD1A	0	1
HIGD1B	0	1
HIGD2A	0	1
HIGD2B	0	1
HHLA1	0	1
HHIPL1	0	1
HEXIM1	0	1
HHEX	0	1
HEXIM2	0	1
HEY1	0	1
HEY2	0	1
HEYL	0	1
HFE	0	1
HFE2	0	1
HFM1	0	1
HGC6.3	0	1
HGD	0	1
HGF	0	1
HGFAC	0	1
HGS	0	1
HGSNAT	0	1
HHAT	0	1
HHATL	0	1
GPR1	0	1
GK5	0	1
GPNMB	0	1
FFAR1	0	1
FERMT1	0	1
FERMT2	0	1
FERMT3	0	1
FES	0	1
FETUB	0	1
FEV	0	1
FEZ2	0	1
FEZF1	0	1
FFAR2	0	1
FER1L6-AS1	0	1
FFAR3	0	1
FGA	0	1
FGB	0	1
FGD1	0	1
FGD2	0	1
FGD3	0	1
FGD4	0	1
FGD5	0	1
[truncated: 20,820 more rows]

## Sheet: 1b
Gene Set	Number of Features	TCGA				CCLE
		Weighted Log Loss		AUROC		MAE		MSE
		Mean	Standard Error	Mean	Standard Error	Mean	Standard Error	Mean	Standard Error
Pitroda 2014	4	0.647312	0.007752	0.691858	0.010325	0.89338	0.013165	1.26985	0.032713
Torres-Roca 2005	10	0.565688	0.009484	0.751333	0.008575	0.910036	0.014802	1.28567	0.038081
Amundson 2008	21	0.551132	0.010388	0.781862	0.009096	0.886564	0.011408	1.23143	0.024473
Tang 2017	22	0.538848	0.00751	0.780341	0.006916	0.909073	0.013498	1.30496	0.0343
Kim 2012	30	0.539224	0.010562	0.777247	0.009456	0.883561	0.013263	1.23864	0.031323
Weichselbaum 2008	45	0.560405	0.008504	0.762181	0.008055	0.911812	0.013821	1.28112	0.033282
Speers 2015	48	0.529539	0.011428	0.797845	0.010022	0.87818	0.013788	1.22501	0.033056
Piening 2009	197	0.533662	0.008462	0.79243	0.009146	0.846326	0.010531	1.12746	0.025919
Nuyten 2006	274	0.53736	0.013542	0.795774	0.009601	0.846482	0.012011	1.15383	0.030406
Lewis	608	0.500421	0.015972	0.849353	0.009346	0.843162	0.011991	1.13052	0.027969
de Jong 2015	1015	0.521514	0.009443	0.80524	0.008557	0.848614	0.011866	1.1366	0.028406
Abazeed 2013	1810	0.517443	0.010073	0.811429	0.008928	0.843506	0.012051	1.12146	0.029647

## Sheet: 1c
Hallmark	Fold Enrichment
Deregulating cellular energetics	1.27466
Activating invasion & metastasis	1.16764
Inducing angiogenesis	1.0475
Resisting cell death	0.936207
Sustaining proliferative signaling	0.828841
Tumor-promoting inflammation	0.754197
Avoiding immune destruction	0.734876
Evading growth suppressors	0.511218
Genome instability & mutation	0.204248
Enabling replicative immortality	0.198227

## Sheet: 1d
		Gene Set
		de Jong 2015	Weichselbaum 2008	Kim 2012	Lewis	Abazeed 2013	Speers 2015	Nuyten 2006	Piening 2009	Pitroda 2014	Tang 2017	Torres-Roca 2005	Amundson 2008
Hallmark	Evading growth suppressors	2	9	9	8	10	1	7	7	7	2	4	4
	Avoiding immune destruction	5	1	5	6	9	10	10	8	10	10	2	5
	Inducing angiogenesis	1	2	2	3	1	7	2	5	6	8	6	9
	Resisting cell death	6	3	4	4	5	6	9	4	5	7	3	3
	Sustaining proliferative signaling	7	5	6	5	7	4	4	2	3	5	5	2
	Tumor-promoting inflammation	3	4	7	7	6	9	6	10	4	3	7	7
	Activating invasion & metastasis	4	6	1	2	4	8	8	9	9	6	8	8
	Deregulating cellular energetics	8	7	3	1	8	5	5	6	8	4	9	6
	Enabling replicative immortality	9	10	10	10	2	2	1	3	2	9	10	10
	Genome instability & mutation	10	8	8	9	3	3	3	1	1	1	1	1

## Sheet: 1e
Module	-log10(p-value)
354	6.41942
11	3.71566
100	3.69569
139	3.62218
66	3.53967
176	3.49429
180	3.4237
137	3.22387
311	3.19459
117	2.98463
373	2.81343
256	2.79378
23	2.72816
112	2.72462
12	2.46325
55	2.4612
33	2.44677
24	2.32806
60	2.23418
19	1.94054
88	1.92259
104	1.90427
261	1.89872
408	1.89212
346	1.89212
280	1.88659
122	1.84976
333	1.84954
274	1.83167
67	1.8248
173	1.75585
41	1.6641
342	1.64801
13	1.54087
181	1.52668
426	1.51441
325	1.50991
166	1.46516
38	1.43981
295	1.43548
417	1.43548
220	1.36243
545	1.35055
95	1.29377
253	1.27387
358	1.26723
163	1.25923
343	1.20429
306	1.14086
196	1.14086
207	1.11617
99	1.10296
242	1.10132
385	1.08279
448	1.0672
573	1.02943
272	0.988034
298	0.980238
129	0.96915
37	0.956761
287	0.934162
427	0.916121
379	0.910599
201	0.904625
101	0.896589
318	0.892523
567	0.89243
485	0.876391
331	0.875845
1	0.856467
524	0.853262
136	0.840878
324	0.836368
401	0.820448
190	0.820448
48	0.788112
2	0.784692
69	0.782574
229	0.782442
381	0.755935
419	0.750399
6	0.712302
159	0.704936
335	0.70048
415	0.70048
326	0.70048
547	0.70048
445	0.70048
148	0.70048
459	0.681811
237	0.669538
389	0.666788
378	0.65736
532	0.654224
14	0.652229
132	0.652229
464	0.652229
516	0.652229
179	0.649184
212	0.646016
94	0.642415
521	0.640311
5	0.635862
317	0.633717
223	0.619121
337	0.615381
525	0.615381
462	0.609811
194	0.609811
563	0.609811
215	0.609811
294	0.609811
431	0.609811
455	0.594125
255	0.588747
486	0.586789
197	0.583752
47	0.575184
474	0.572189
315	0.572189
349	0.572189
178	0.572189
313	0.572189
87	0.552667
7	0.552504
49	0.546673
397	0.541613
130	0.538563
240	0.538563
78	0.538563
352	0.538563
537	0.538563
368	0.538563
444	0.538563
84	0.535144
16	0.523779
9	0.511464
493	0.509599
316	0.509599
249	0.508304
26	0.50447
480	0.481339
327	0.480913
362	0.480913
156	0.480913
40	0.471442
533	0.46561
387	0.46561
235	0.45953
154	0.45953
85	0.436163
329	0.436163
297	0.415491
404	0.412267
382	0.412267
135	0.412267
310	0.412267
491	0.40531
279	0.393549
372	0.392976
371	0.392976
322	0.361782
199	0.361782
92	0.359007
68	0.358573
59	0.343163
367	0.343163
134	0.343163
340	0.343163
164	0.340807
350	0.340807
63	0.334891
418	0.330921
214	0.328785
330	0.328785
355	0.328785
544	0.326135
205	0.322522
481	0.318541
497	0.315335
500	0.315335
202	0.315335
375	0.311157
15	0.310485
123	0.305868
489	0.302726
247	0.302726

## Sheet: 1f
Subsystem	-log10(p-value)
Fructose and mannose metabolism	3.09864
Glyoxylate and dicarboxylate metabolism	3.09864
Vitamin B6 metabolism	2.05065
Aminosugar metabolism	1.84954
Triacylglycerol synthesis	1.84954
Glycerophospholipid metabolism	1.81472
Propanoate metabolism	1.55664
Galactose metabolism	1.53008
Glycolysis/Gluconeogenesis	1.42471
Urea cycle	1.35055
Histidine metabolism	1.32522
