# Supplementary material for: Integration of machine learning and genome-scale metabolic modeling identifies multi-omics biomarkers for radiation resistance
Source: Nat Commun. 2021 May 11;12:2700. doi: 10.1038/s41467-021-22989-1 (PMC8113601; doi:10.1038/s41467-021-22989-1)
Supplement: Supplementary file 5 — Source Data [file 41467_2021_22989_MOESM5_ESM.zip › Figure Raw Data/S15.xlsx]

## Sheet: S15
Dataset	Feature	Mean	Standard Error
CLINICAL	HISTOLOGIC	0.123	0.00645
CLINICAL	PATHOLOGIC M	0.07306	0.00281
CLINICAL	COHORT	0.05899	0.0026
CLINICAL	CLINICAL STAGE	0.05189	0.00437
CLINICAL	AGE	0.03281	0.00249
CLINICAL	LOCATION	0.03029	0.00325
CLINICAL	RESPONSE DRUG Carboplatin	0.0237	0.00385
CLINICAL	PATHOLOGIC T	0.02297	0.00123
MUTATION	IDH1 | SNP	0.02109	0.0012
CLINICAL	PATHOLOGIC N	0.01993	0.0017
CLINICAL	RESPONSE DRUG Fluorouracil	0.01755	0.00447
CLINICAL	PATHOLOGIC STAGE	0.01349	0.00124
CLINICAL	RESPONSE DRUG Temozolomide	0.01051	0.00251
METABOLITES	but	0.0105	0.00047
CLINICAL	RESPONSE DRUG Paclitaxel	0.00866	0.00182
METABOLITES	prostgd2	0.00838	0.00036
CLINICAL	RACE	0.00712	0.00059
MUTATION	BRAF | SNP	0.00658	0.00039
METABOLITES	hs	0.00638	0.00028
CLINICAL	GENDER	0.00553	0.00051
METABOLITES	digalsgalside_hs	0.00506	0.0003
METABOLITES	estrones	0.00491	0.00023
METABOLITES	M02645	0.00491	0.00018
CLINICAL	GRADE	0.00477	0.00043
METABOLITES	saccrp_L	0.00466	0.00017
METABOLITES	5oxpro	0.00442	0.00015
GENE EXPRESSION	CDK5R2	0.0043	0.00019
CLINICAL	ALCOHOL PER DAY	0.00425	0.0012
MUTATION	EGFR | SNP	0.0042	0.00049
METABOLITES	HC01712	0.00419	0.00027
METABOLITES	M02749	0.00413	0.0006
CLINICAL	SMOKING HISTORY	0.00406	0.00056
METABOLITES	dgtp	0.00405	0.00033
GENE EXPRESSION	CDH10	0.00402	0.00021
METABOLITES	C05957	0.00402	0.00019
METABOLITES	4ppcys	0.00399	0.00018
METABOLITES	3sala	0.00393	0.00021
GENE EXPRESSION	LY75	0.00391	0.00013
CLINICAL	CLINICAL T	0.00384	0.00061
CLINICAL	PACK YEARS	0.0035	0.0006
CLINICAL	RESPONSE DRUG Cyclophosphamide	0.00325	0.00166
METABOLITES	adrn	0.00321	0.00024
METABOLITES	HC02065	0.0032	0.00018
METABOLITES	elaid	0.00314	0.0003
GENE EXPRESSION	HOMER2	0.0031	0.00015
GENE EXPRESSION	P2RX6	0.00306	0.00016
METABOLITES	pan4p	0.00302	0.00018
METABOLITES	dca	0.00288	0.00014
CLINICAL	CLINICAL N	0.00288	0.00044
GENE EXPRESSION	INPP5J	0.00273	0.00014
