# Supplementary material for: Integration of machine learning and genome-scale metabolic modeling identifies multi-omics biomarkers for radiation resistance
Source: Nat Commun. 2021 May 11;12:2700. doi: 10.1038/s41467-021-22989-1 (PMC8113601; doi:10.1038/s41467-021-22989-1)
Supplement: Supplementary file 5 — Source Data [file 41467_2021_22989_MOESM5_ESM.zip › Figure Raw Data/S19.xlsx]

## Sheet: Sheet1
Sample	Metabolite Production [mmol/gDW/hr]	ΔP
TCGA-05-4424-01A	0.009908	0.000643
TCGA-05-5428-01A	0.005015	-0.000625
TCGA-15-1444-01A	0.028813	0.008975
TCGA-2A-A8VT-01A	0.093899	0.003506
TCGA-2E-A9G8-01A	0.004875	-0.00265
TCGA-2W-A8YY-01A	0.003603	-0.002121
TCGA-33-AASI-01A	0.000651	-0.001621
TCGA-3M-AB46-01A	0.010034	0.002617
TCGA-3M-AB47-01A	0.003836	-0.001709
TCGA-43-A475-01A	0.001442	-0.001103
TCGA-49-AAR4-01A	0.001666	-0.003069
TCGA-4J-AA1J-01A	0.00134	-0.003193
TCGA-50-6592-01A	0.019787	0.002884
TCGA-50-6593-01A	0.025656	0.00337
TCGA-50-6595-01A	0.000887	-0.001044
TCGA-50-6673-01A	0.016553	0.000168
TCGA-50-8460-01A	0.03519	0.003805
TCGA-52-7812-01A	0.007165	0.000931
TCGA-55-6970-01A	0.028276	0.004617
TCGA-55-6981-01A	0.001149	-0.001829
TCGA-55-7911-01A	0.030934	0.006009
TCGA-55-A48Z-01A	0.009598	0.001081
TCGA-56-7579-01A	0.000747	-0.002326
TCGA-56-7730-01A	0.00458	-0.001428
TCGA-56-8308-01A	0.001624	-0.001446
TCGA-56-A4BY-01A	0.002268	-0.000814
TCGA-56-A62T-01A	0.00114	-0.00098
TCGA-5S-A9Q8-01A	0.040914	0.001455
TCGA-66-2757-01A	0.02202	0.003567
TCGA-66-2759-01A	0.000772	-0.001556
TCGA-66-2778-01A	0.001662	-0.001118
TCGA-66-2783-01A	0.000804	-0.001016
TCGA-66-2794-01A	0.000722	-0.001737
TCGA-71-6725-01A	0.009078	0.001473
TCGA-73-A9RS-01A	0.005544	-0.003983
TCGA-78-8660-01A	0.013086	0.003269
TCGA-86-7955-01A	0.003971	-0.002101
TCGA-86-8279-01A	0.002762	-0.000916
TCGA-86-A4P8-01A	0.016322	0.002897
TCGA-A2-A0CO-01A	0.004457	-0.001436
TCGA-A2-A0EW-01A	0.011397	0.002993
TCGA-A2-A3XT-01A	0.001276	-0.000948
TCGA-A2-A3XV-01A	0.467262	0.004059
TCGA-A2-A3XW-01A	0.002865	-0.000735
TCGA-A2-A4RY-01A	0.012538	0.003497
TCGA-A2-A4S1-01A	0.01527	0.002481
TCGA-A5-A1OH-01A	0.005768	0.003564
TCGA-A5-AB3J-01A	0.021238	0.002297
TCGA-A7-A3IZ-01A	0.003225	-0.002094
TCGA-A7-A3J1-01A	0.00757	0.003733
TCGA-A7-A3RF-01A	0.000429	-0.007236
TCGA-A7-A425-01A	0.006208	0.002546
TCGA-A7-A426-01A	0.003905	-0.0013
TCGA-A7-A4SB-01A	0.001352	-0.001854
TCGA-A7-A4SC-01A	0.011785	0.001594
TCGA-A7-A4SF-01A	0.00824	0.002131
TCGA-A7-A5ZV-01A	0.001284	-0.002746
TCGA-A7-A5ZW-01A	0.002468	-0.000485
TCGA-A7-A5ZX-01A	0.004732	-0.000215
TCGA-A7-A6VW-01A	0.000488	-0.002409
TCGA-A7-A6VX-01A	0.00179	-0.001198
TCGA-A7-A6VY-01A	0.001227	-0.001955
TCGA-A8-A06R-01A	0.000949	-0.001264
TCGA-A8-A06Y-01A	0.007096	0.003504
TCGA-A8-A075-01A	0.001014	-0.002893
TCGA-A8-A07C-01A	0.003866	-0.001107
TCGA-A8-A07F-01A	0.005829	0.002822
TCGA-A8-A07G-01A	0.00115	-0.001285
TCGA-A8-A07I-01A	0.003189	-0.00064
TCGA-A8-A07J-01A	0.008823	0.000793
TCGA-A8-A07L-01A	0.001981	-0.006686
TCGA-A8-A07O-01A	0.001728	-0.002335
TCGA-A8-A07R-01A	0.000885	-0.000709
TCGA-A8-A07S-01A	0.004105	-0.001849
TCGA-A8-A086-01A	0.00489	-0.001535
TCGA-A8-A08B-01A	0.003165	-0.001884
TCGA-A8-A08C-01A	0.002364	-0.000847
TCGA-A8-A08F-01A	0.001417	-0.00198
TCGA-A8-A08G-01A	0.001393	-0.000506
TCGA-A8-A08I-01A	0.011234	0.000834
TCGA-A8-A08P-01A	0.001664	-0.000674
TCGA-A8-A08S-01A	0.004774	-0.001729
TCGA-A8-A08X-01A	0.002323	-0.000863
TCGA-A8-A092-01A	0.001728	-0.00468
TCGA-A8-A093-01A	0.004886	7.1e-05
TCGA-A8-A095-01A	0.001673	-0.001824
TCGA-A8-A097-01A	0.005764	0.000143
TCGA-A8-A099-01A	0.00757	0.002949
TCGA-A8-A09D-01A	0.006756	0.001742
TCGA-A8-A09E-01A	0.001345	-0.002217
TCGA-A8-A09M-01A	0.001899	-0.001571
TCGA-A8-A09R-01A	0.002459	-0.002476
TCGA-A8-A09T-01A	0.010365	0.003289
TCGA-A8-A09V-01A	0.006738	0.001775
TCGA-A8-A0A6-01A	0.002147	-0.001386
TCGA-A8-A0A9-01A	0.001381	-0.002215
TCGA-AA-3713-01A	0.013061	0.004672
TCGA-AA-3844-01A	0.012691	0.002403
TCGA-AA-A01R-01A	0.00129	-0.00556
TCGA-AC-A23E-01A	0.00351	-0.001497
TCGA-AC-A2B8-01A	0.005344	0.00111
TCGA-AC-A2BK-01A	0.001618	-0.001187
TCGA-AC-A2FE-01A	0.00474	-0.003285
TCGA-AC-A2FF-01A	0.013392	0.001373
TCGA-AC-A2FK-01A	0.172766	0.001712
TCGA-AC-A2QH-01A	0.000506	-0.001822
TCGA-AC-A2QH-01B	0.003823	-0.003248
TCGA-AC-A2QI-01A	0.002726	-0.003816
TCGA-AC-A2QJ-01A	0.001832	-0.003496
TCGA-AC-A3BB-01A	0.008563	0.002199
TCGA-AC-A3OD-01A	0.006545	0.003602
TCGA-AC-A3OD-01B	0.018493	0.0038
TCGA-AC-A3QP-01A	0.005694	0.002071
TCGA-AC-A3TM-01A	0.002592	-0.003211
TCGA-AC-A3TN-01A	0.001255	-0.003026
TCGA-AC-A3W5-01A	0.003354	-0.001651
TCGA-AC-A3YI-01A	0.001382	-0.002539
TCGA-AC-A5EH-01A	0.001393	-0.00281
TCGA-AC-A5XU-01A	0.002061	-0.003684
TCGA-AF-A56N-01A	0.016287	0.007378
TCGA-AG-3591-01A	0.010749	0.006525
TCGA-AG-3593-01A	0.01727	0.002507
TCGA-AG-3600-01A	0.027888	0.002323
TCGA-AG-3885-01A	0.003613	-0.002449
TCGA-AG-3894-01A	0.024444	0.00048
TCGA-AG-4022-01A	0.026599	0.002971
TCGA-AG-A00C-01A	0.010968	0.002978
TCGA-AG-A00H-01A	0.015168	0.007343
TCGA-AG-A01L-01A	0.004933	-0.000463
TCGA-AG-A01W-01A	0.033606	0.001218
TCGA-AG-A01Y-01A	0.084198	0.000936
TCGA-AG-A02N-01A	0.036119	0.003671
TCGA-AG-A032-01A	0.018199	0.004906
TCGA-AG-A036-01A	0.017405	0.003441
TCGA-AJ-A23M-01A	0.005561	0.000108
TCGA-AJ-A23N-01A	0.01068	0.001866
TCGA-AJ-A2QK-01A	0.017027	0.003714
TCGA-AJ-A2QM-01A	0.004598	0.000123
TCGA-AJ-A3BD-01A	0.05517	0.005074
TCGA-AJ-A3BF-01A	0.005538	3.3e-05
TCGA-AJ-A3BG-01A	0.07125	0.005163
TCGA-AJ-A3BK-01A	0.027798	0.006177
TCGA-AJ-A3EK-01A	0.376684	0.003601
TCGA-AJ-A3I9-01A	0.062894	0.004267
TCGA-AJ-A3NF-01A	0.021344	0.002543
TCGA-AJ-A3NG-01A	0.007102	0.006167
TCGA-AJ-A3OJ-01A	0.025531	0.001666
TCGA-AJ-A3OK-01A	0.16688	0.003451
TCGA-AJ-A3QS-01A	0.075207	0.001038
TCGA-AJ-A3TW-01A	0.007028	0.004424
TCGA-AP-A5FX-01A	0.026601	0.000887
TCGA-AQ-A7U7-01A	0.005705	0.001526
TCGA-BA-A4IF-01A	0.001525	-0.000483
TCGA-BA-A4IH-01A	0.001364	-0.000686
TCGA-BA-A6D8-01A	0.000254	-0.000601
TCGA-BA-A6DA-01A	0.000433	-0.000977
TCGA-BA-A6DD-01A	0.00059	-0.000868
TCGA-BA-A6DG-01A	0.000604	-0.002355
TCGA-BA-A6DI-01A	0.000526	-0.000373
TCGA-BA-A6DJ-01A	0.001029	-0.000806
TCGA-BB-A5HU-01A	0.000793	-0.001032
TCGA-BB-A5HY-01A	0.002342	-0.001904
TCGA-BB-A5HZ-01A	0.000253	-0.001051
TCGA-BB-A6UO-01A	0.000237	-0.001572
TCGA-BG-A0MH-01A	0.003002	-0.002812
TCGA-BG-A0MK-01A	0.066646	0.003758
TCGA-BG-A0VX-01A	0.007839	0.004534
TCGA-BG-A2AE-01A	0.01147	0.002647
TCGA-BG-A2L7-01A	0.015819	0.003072
TCGA-BG-A3EW-01A	0.128282	0.003099
TCGA-BG-A3PP-01A	0.006449	0.002349
TCGA-BH-A0AV-01A	0.000609	-0.000545
TCGA-BH-A0B0-01A	0.005355	-0.000668
TCGA-BH-A0B5-01A	0.004567	-0.000749
TCGA-BH-A0B6-01A	0.001306	-0.002983
TCGA-BH-A0B7-01A	0.002584	-0.003484
TCGA-BH-A0BG-01A	0.001416	-0.002067
TCGA-BH-A0BO-01A	0.004536	-0.002619
TCGA-BH-A0BP-01A	0.004652	-0.00209
TCGA-BH-A0BR-01A	0.003274	-0.000994
TCGA-BH-A0BS-01A	0.001652	-0.000628
TCGA-BH-A0BT-01A	0.004168	-0.000736
TCGA-BH-A0BW-01A	0.001498	-0.001294
TCGA-BH-A0BZ-01A	0.001661	-0.00148
TCGA-BH-A0C3-01A	0.023427	0.001326
TCGA-BH-A0DE-01A	0.004553	-0.004022
TCGA-BH-A0DG-01A	0.003468	-0.001337
TCGA-BH-A0DI-01A	0.004489	-0.001699
TCGA-BH-A0DL-01A	0.002583	-0.002296
TCGA-BH-A0DV-01A	0.003856	-0.000584
TCGA-BH-A0DX-01A	0.004578	-0.001209
TCGA-BH-A0E9-01B	0.006951	0.004097
TCGA-BH-A0EI-01A	0.00176	-0.002508
TCGA-BH-A0H3-01A	0.005394	-0.000802
TCGA-BH-A0W3-01A	0.004166	-0.001934
TCGA-BH-A0W5-01A	0.005867	0.003148
TCGA-BH-A0W7-01A	0.002898	-0.000277
TCGA-BH-A18F-01A	0.0083	0.000965
TCGA-BH-A18G-01A	0.000603	-0.003698
TCGA-BH-A18H-01A	0.001626	-0.000931
TCGA-BH-A1EV-01A	0.001919	-0.0015
TCGA-BH-A201-01A	0.002215	-0.000848
TCGA-BH-A202-01A	0.01003	0.001352
TCGA-BH-A42V-01A	0.003496	-0.001403
TCGA-BH-A6R8-01A	0.011886	0.001287
TCGA-BH-A8FZ-01A	0.010195	0.002466
TCGA-BJ-A18Z-01A	0.001595	-0.005687
TCGA-BJ-A28Z-01A	0.005502	-0.00019
TCGA-BJ-A290-01A	0.010227	0.009845
TCGA-BJ-A2N7-01A	0.009272	0.017761
TCGA-BJ-A3PT-01A	0.004791	-0.004834
TCGA-BJ-A3PU-01A	0.001888	-0.000714
TCGA-BJ-A45C-01A	0.01864	0.002952
TCGA-BJ-A45F-01A	0.002729	-0.001138
TCGA-BJ-A45G-01A	0.007691	0.011262
TCGA-BJ-A45H-01A	0.004845	-0.00181
TCGA-BJ-A45I-01A	0.001718	-0.003711
TCGA-BJ-A45J-01A	0.001153	-0.002381
TCGA-BJ-A4O8-01A	0.003474	-0.004198
TCGA-BK-A56F-01A	0.069426	0.001955
TCGA-BK-A6W4-01A	0.182867	0.008954
TCGA-C5-A1BQ-01C	0.001514	-0.00098
TCGA-C5-A2LZ-01A	0.000934	-0.0017
TCGA-CF-A27C-01A	0.003723	-0.001279
TCGA-CF-A3MF-01A	0.005794	0.003768
TCGA-CF-A3MH-01A	0.002475	-0.003405
TCGA-CF-A47S-01A	0.015177	0.003311
TCGA-CG-4444-01A	0.003746	-0.000348
TCGA-CG-4477-01A	0.009436	0.001456
TCGA-CN-6998-01A	0.001472	-0.001154
TCGA-CN-A498-01A	0.00045	-0.003448
TCGA-CN-A49A-01A	0.00124	-0.004345
TCGA-CN-A49B-01A	0.000572	-0.002375
TCGA-CN-A49C-01A	0.000696	-0.001369
TCGA-CN-A63T-01A	0.000565	-0.001567
TCGA-CN-A63U-01A	0.005727	0.00146
TCGA-CN-A63W-01A	0.001075	-0.000574
TCGA-CN-A641-01A	0.000224	-0.000223
TCGA-CN-A6UY-01A	0.00109	-0.002197
TCGA-CN-A6V3-01A	0.000517	-0.001158
TCGA-CN-A6V6-01A	0.00263	-0.000875
TCGA-CN-A6V7-01A	0.002009	-0.000622
TCGA-CQ-7071-01A	4.6e-05	-0.001509
TCGA-CQ-7072-01A	0.000997	-0.000982
TCGA-CQ-A4C9-01A	0.000516	-0.002806
TCGA-CQ-A4CD-01A	0.001505	-0.002859
TCGA-CQ-A4CH-01A	0.000449	-0.000201
TCGA-CQ-A4CI-01A	0.000393	-0.00083
TCGA-CR-6491-01A	0.000458	-0.001652
TCGA-CR-6493-01A	0.000465	-0.00191
TCGA-CR-7390-01A	0.000371	-0.001914
TCGA-CR-7392-01A	0.000484	-0.001726
TCGA-CR-7393-01A	0.00134	-0.00041
TCGA-CR-7394-01A	0.001245	-0.00042
TCGA-CR-7397-01A	0.000763	-0.002204
TCGA-CV-5966-01A	0.000494	-0.001214
TCGA-CV-5973-01A	0.001055	-0.001873
TCGA-CV-5977-01A	0.001126	-0.003267
TCGA-CV-6936-01A	0.000732	-0.003915
TCGA-CV-6941-01A	0.0002	-0.003729
TCGA-CV-6950-01A	0.000589	-0.001509
TCGA-CV-6954-01A	0.001217	-0.002561
TCGA-CV-6959-01A	0.000487	-0.002677
TCGA-CV-7090-01A	0.001215	-0.002551
TCGA-CV-7235-01A	0.000363	-0.002163
TCGA-CV-7238-01A	0.000472	-0.002136
TCGA-CV-7250-01A	0.000905	-0.004381
TCGA-CV-7252-01A	0.000436	-0.002192
TCGA-CV-7422-01A	0.000348	-0.002552
TCGA-CV-7429-01A	0.000989	-0.000388
TCGA-CV-7435-01A	0.000434	-0.001596
TCGA-CV-A45R-01A	0.000329	-0.00189
TCGA-CV-A45U-01A	0.001662	-0.002372
TCGA-CV-A45X-01A	0.000479	-0.002494
TCGA-CV-A45Y-01A	0.000997	-0.001336
TCGA-CV-A45Z-01A	0.00113	-0.002306
TCGA-CV-A460-01A	0.001088	-0.003879
TCGA-CV-A461-01A	0.001822	-0.002777
TCGA-CV-A468-01A	0.000552	-0.002418
TCGA-CV-A6JD-01A	0.001884	-0.002342
TCGA-CV-A6JN-01A	0.000249	-0.001853
TCGA-CV-A6JO-01B	0.000405	-0.00216
TCGA-CV-A6JU-01A	0.000982	-0.001646
TCGA-CV-A6JY-01A	0.001022	-0.000916
TCGA-CV-A6K1-01A	0.001249	-0.001976
TCGA-CV-A6K2-01A	0.000448	-0.002308
TCGA-CX-A4AQ-01A	0.002473	-0.001545
TCGA-D1-A3DH-01A	0.005325	-0.004559
TCGA-D6-A6EK-01A	0.00216	-0.002351
TCGA-D6-A6EM-01A	0.000977	-0.001156
TCGA-D6-A6EN-01A	0.000249	-0.003363
TCGA-D6-A6EO-01A	0.001556	-0.001926
TCGA-D6-A6EQ-01A	0.000404	-0.002055
TCGA-D6-A6ES-01A	0.000875	-0.001539
TCGA-D6-A74Q-01A	0.002805	-0.002533
TCGA-D7-8574-01A	0.007409	0.001232
TCGA-D7-8579-01A	0.030701	0.001662
TCGA-D7-A4YY-01A	0.148321	0.010071
TCGA-D7-A4Z0-01A	0.006061	0.001659
TCGA-D7-A748-01A	0.013384	0.001377
TCGA-D8-A3Z6-01A	0.002925	-0.002217
TCGA-D8-A73X-01A	0.009096	0.005092
TCGA-DB-A4XA-01A	0.009205	0.006962
TCGA-DB-A4XB-01A	0.078136	0.0012
TCGA-DB-A4XC-01A	0.04071	0.003985
TCGA-DB-A4XD-01A	0.06172	0.00205
TCGA-DB-A4XE-01A	0.01421	0.004125
TCGA-DB-A4XF-01A	0.010995	0.000979
TCGA-DB-A64O-01A	0.007409	0.003752
TCGA-DB-A64W-01A	0.002104	-0.001361
TCGA-DB-A64X-01A	0.008715	0.00067
TCGA-DB-A75K-01A	0.010953	0.001208
TCGA-DB-A75L-01A	0.009001	0.006385
TCGA-DB-A75M-01A	0.092858	0.006391
TCGA-DE-A0XZ-01A	0.005141	-0.00102
TCGA-DE-A2OL-01A	0.006406	0.002951
TCGA-DE-A3KN-01A	0.000819	-0.002313
TCGA-DE-A4M8-01A	0.010928	0.003805
TCGA-DE-A4M9-01A	0.013354	0.001766
TCGA-DE-A4MA-01A	0.001124	-0.002277
TCGA-DE-A4MB-01A	0.003112	-0.004153
TCGA-DE-A4MC-01A	0.001097	-0.000536
TCGA-DE-A4MD-01A	0.003739	-0.004104
TCGA-DE-A69J-01A	0.004042	-0.002052
TCGA-DE-A69K-01A	0.001051	-0.00347
TCGA-DF-A2KS-01A	0.0027	-0.002972
TCGA-DH-A66B-01A	0.006445	0.001667
TCGA-DH-A66D-01A	0.026173	0.002012
TCGA-DH-A66G-01A	0.009035	0.001109
TCGA-DH-A7UR-01A	0.001595	-0.00123
TCGA-DH-A7UT-01A	0.029879	0.000798
TCGA-DH-A7UU-01A	0.022954	0.001574
TCGA-DH-A7UV-01A	0.081187	0.001413
TCGA-DI-A2QY-01A	0.010003	0.010258
TCGA-DJ-A13U-01A	0.002612	-0.005823
TCGA-DJ-A13V-01A	0.004608	-0.001467
TCGA-DJ-A1QH-01A	0.001982	-0.004304
TCGA-DJ-A1QO-01A	0.002324	-0.000304
TCGA-DJ-A2PQ-01A	0.002858	-0.004274
TCGA-DJ-A2PS-01A	0.003338	-0.002787
TCGA-DJ-A2PT-01A	0.00206	-0.004842
TCGA-DJ-A2PW-01A	0.002732	-0.002517
TCGA-DJ-A2Q1-01A	0.001286	-0.001518
TCGA-DJ-A2Q3-01A	0.004667	-0.003118
TCGA-DJ-A2Q5-01A	0.004279	-0.00178
TCGA-DJ-A2Q6-01A	0.004079	-0.003184
TCGA-DJ-A2Q9-01A	0.001926	-0.003607
TCGA-DJ-A2QB-01A	0.002864	-0.003171
TCGA-DJ-A3UO-01A	0.00915	0.002702
TCGA-DJ-A3UP-01A	0.008161	0.00087
TCGA-DJ-A3UQ-01A	0.002699	-0.00619
TCGA-DJ-A3UU-01A	0.008539	0.0039
TCGA-DJ-A3V0-01A	0.005017	-0.001793
TCGA-DJ-A3V4-01A	0.006271	0.005975
TCGA-DJ-A3V5-01A	0.0051	-0.004208
TCGA-DJ-A3V6-01A	0.003006	-0.004178
TCGA-DJ-A3V7-01A	0.000983	-0.003373
TCGA-DJ-A3V8-01A	0.001914	-0.00413
TCGA-DJ-A3V9-01A	0.005431	-0.000665
TCGA-DJ-A3VB-01A	0.001235	0
TCGA-DJ-A3VD-01A	0.005281	-0.001483
TCGA-DJ-A3VF-01A	0.001246	-0.003934
TCGA-DJ-A3VJ-01A	0.004964	-0.000696
TCGA-DJ-A3VK-01A	0.003582	-0.002507
TCGA-DJ-A3VM-01A	0.005363	-0.00179
TCGA-DJ-A4UP-01A	0.002737	-0.001557
TCGA-DJ-A4UQ-01A	0.004824	-0.007317
TCGA-DJ-A4UR-01A	0.009445	0.00284
TCGA-DJ-A4UW-01A	0.002359	-0.000979
TCGA-DJ-A4V5-01A	0.001668	-0.000775
TCGA-DK-AA6T-01A	0.001418	-0.002085
TCGA-DK-AA6W-01A	0.001835	-0.000922
TCGA-DS-A5RQ-01A	0.001665	-7e-05
TCGA-DS-A7WF-01A	0.002955	-0.001941
TCGA-DS-A7WH-01A	0.01006	0.00177
TCGA-DS-A7WI-01A	0.003771	-0.000806
TCGA-DU-8158-01A	0.024803	0.004653
TCGA-DU-8161-01A	0.008474	0.003644
TCGA-DU-8162-01A	0.006515	0.000637
TCGA-DU-8163-01A	0.039846	0.000627
TCGA-DU-8165-01A	0.004554	-3.9e-05
TCGA-DU-8166-01A	0.142083	0.00014
TCGA-DU-8167-01A	0.016129	0.005493
TCGA-DU-8168-01A	0.002973	-0.000576
TCGA-DU-A5TP-01A	0.003374	-0.002765
TCGA-DU-A5TR-01A	0.05041	0.005278
TCGA-DU-A5TS-01A	0.010845	0.000919
TCGA-DU-A5TT-01A	0.032072	0.005472
TCGA-DU-A5TU-01A	0.012466	0.001157
TCGA-DU-A5TY-01A	0.012348	0.000969
TCGA-DU-A6S7-01A	0.018031	0.000242
TCGA-DU-A76K-01A	0.00507	-0.000862
TCGA-DU-A76L-01A	0.005075	-0.000458
TCGA-DU-A76O-01A	0.048564	0.001193
TCGA-DU-A76R-01A	0.074652	0.003871
TCGA-DU-A7T8-01A	0.051777	0.000861
TCGA-DU-A7TA-01A	0.026122	0.002892
TCGA-DU-A7TB-01A	0.005934	0.000186
TCGA-DU-A7TD-01A	0.009258	0.001036
TCGA-DU-A7TI-01A	0.020927	0.002505
TCGA-E1-A7YD-01A	0.037977	0.003674
TCGA-E1-A7YE-01A	0.011671	0.001287
TCGA-E1-A7YJ-01A	0.009168	0.000642
TCGA-E1-A7YL-01A	0.005197	-0.000731
TCGA-E1-A7YM-01A	0.023086	0.002606
TCGA-E1-A7YV-01A	0.002654	-0.002057
TCGA-E1-A7YW-01A	0.129753	0.001628
TCGA-E1-A7YY-01A	0.003073	-0.000505
TCGA-E1-A7Z2-01A	0.003943	-0.001174
TCGA-E1-A7Z3-01A	0.072186	0.004253
TCGA-E1-A7Z4-01A	0.067368	0.001569
TCGA-E1-A7Z6-01A	0.148157	0.003245
TCGA-E2-A1L7-01A	0.001615	-0.001175
TCGA-E2-A572-01A	0.00137	-0.001146
TCGA-E2-A574-01A	0.000991	-0.006353
TCGA-E2-A9RU-01A	0.001344	-0.002232
TCGA-E3-A3DY-01A	0.006789	0.004368
TCGA-E3-A3DZ-01A	0.022493	0.001416
TCGA-E3-A3E2-01A	0.002739	-0.003627
TCGA-E3-A3E3-01A	0.002729	-0.002268
TCGA-E3-A3E5-01A	0.012228	0.00452
TCGA-E6-A2P9-01A	0.047237	0.001164
TCGA-E7-A3Y1-01A	0.001286	-0.002071
TCGA-E8-A3X7-01A	0.003096	-0.005424
TCGA-E8-A419-01A	0.001269	-0.003814
TCGA-E8-A44M-01A	0.004072	0
TCGA-E9-A1R2-01A	0.006551	0.002238
TCGA-E9-A1RH-01A	0.008405	0.002197
TCGA-E9-A227-01A	0.00313	-0.001014
TCGA-E9-A2JS-01A	0.002894	-0.00079
TCGA-E9-A2JT-01A	0.008084	0.001599
TCGA-E9-A5UP-01A	0.00096	-0.00197
TCGA-E9-A6HE-01A	0.001531	-0.001104
TCGA-EA-A3QD-01A	0.001891	-0.000349
TCGA-EA-A3Y4-01A	0.001121	-0.001587
TCGA-EA-A439-01A	0.004006	-0.001797
TCGA-EA-A43B-01A	0.000838	-0.000615
TCGA-EA-A44S-01A	0.000397	-0.001749
TCGA-EA-A4BA-01A	0.075591	0.001418
TCGA-EA-A5FO-01A	0.004225	-0.005017
TCGA-EA-A5O9-01A	0.001172	-0.001564
TCGA-EB-A6QZ-01A	0.02711	0.003043
TCGA-ED-A459-01A	0.522616	0.001775
TCGA-EJ-A65F-01A	0.049288	0.002542
TCGA-EL-A3H4-01A	0.009402	0.004623
TCGA-EL-A3T3-01A	0.00499	-0.002797
TCGA-EL-A3T6-01A	0.002155	-0.003642
TCGA-EL-A3TB-01A	0.008683	0.005902
TCGA-EL-A4JW-01A	0.001704	-0.006068
TCGA-EM-A1YA-01A	0.00405	-0.003155
TCGA-EM-A1YB-01A	0.000299	-0.000669
TCGA-EM-A1YC-01A	0.002702	-0.004546
TCGA-EM-A22J-01A	0.008988	0.00266
TCGA-EM-A22K-01A	0.005361	-0.000846
TCGA-EM-A22O-01A	0.001717	-0.001484
TCGA-EM-A22P-01A	0.004219	-0.001179
TCGA-EM-A2CS-01A	0.004104	-0.0016
TCGA-EM-A2OV-01A	0.004189	-0.002066
TCGA-EM-A2OX-01A	0.004166	-0.002536
TCGA-EM-A2OY-01A	0.001421	-0.002316
TCGA-EM-A2P0-01A	0.00507	-0.000248
TCGA-EM-A2P1-01A	0.002476	-0.002445
TCGA-EM-A3AJ-01A	0.011619	0.00374
TCGA-EM-A3AN-01A	0.001486	-0.003102
TCGA-EM-A3AR-01A	0.010989	0.002997
TCGA-EM-A3FQ-01A	0.001166	-0.005339
TCGA-EM-A3O3-01A	0.002247	-0.004901
TCGA-EM-A3O6-01A	0.012656	0.005496
TCGA-EM-A3ST-01A	0.006482	0.002758
TCGA-EM-A4FF-01A	0.002574	-0.0022
TCGA-EM-A4FH-01A	0.010969	0.003985
TCGA-EM-A4FN-01A	0.003106	-0.001967
TCGA-EM-A4FO-01A	0.002879	-0.00259
TCGA-EM-A4FQ-01A	0.001448	-0.002816
TCGA-EM-A4FR-01A	0.00305	-0.002882
TCGA-EM-A4FU-01A	0.00278	-0.002812
TCGA-EO-A1Y7-01A	0.007363	0.002271
TCGA-EO-A22Y-01A	0.005949	0.003598
TCGA-EO-A2CG-01A	0.003512	-0.00224
TCGA-EO-A3AV-01A	0.041761	0.004828
TCGA-EO-A3B1-01A	0.013104	0.001339
TCGA-EO-A3KU-01A	0.163721	0.001545
TCGA-EQ-A4SO-01A	0.058665	0.005316
TCGA-ET-A39J-01A	0.00374	-0.001546
TCGA-ET-A39K-01A	0.00177	-0.003855
TCGA-ET-A39M-01A	0.002908	-0.00234
TCGA-ET-A39N-01A	0.016648	0.007658
TCGA-ET-A39P-01A	0.003718	-0.004272
TCGA-ET-A3BS-01A	0.003028	-0.005253
TCGA-ET-A3BT-01A	0.003262	-0.00233
TCGA-ET-A3BV-01A	0.001207	-0.002303
TCGA-ET-A3DO-01A	0.002861	-0.001794
TCGA-ET-A3DU-01A	0.002733	-0.004419
TCGA-ET-A3DV-01A	0.007806	0.000443
TCGA-ET-A3DW-01A	0.001541	-0.003825
TCGA-EW-A3E8-01B	0.004675	-0.000718
TCGA-EW-A423-01A	0.002722	-0.003041
TCGA-EW-A424-01A	0.002998	-0.000101
TCGA-EX-A3L1-01A	0.000669	-0.000641
TCGA-EX-A449-01A	0.011095	0.000502
TCGA-EY-A3L3-01A	0.068342	0.003274
TCGA-EY-A4KR-01A	0.028129	0.006786
TCGA-EY-A547-01A	0.001519	-0.004001
TCGA-EY-A549-01A	0.037218	0.00255
TCGA-EY-A54A-01A	0.029744	0.006852
TCGA-F1-A448-01A	0.075361	0.002962
TCGA-F7-7848-01A	0.000863	-0.002516
TCGA-F7-A50G-01A	0.000951	-0.002329
TCGA-F7-A50J-01A	0.000352	-0.000477
TCGA-F7-A61S-01A	0.002203	-0.001487
TCGA-F7-A623-01A	0.001528	-0.001892
TCGA-F7-A624-01A	0.001286	-0.003167
TCGA-FA-A86F-01A	0.002522	-0.001918
TCGA-FC-A4JI-01A	0.013257	0.001388
TCGA-FE-A22Z-01A	0.005592	0.001947
TCGA-FE-A3PA-01A	0.002845	-0.004706
TCGA-FE-A3PB-01A	0.001152	-0.005104
TCGA-FE-A3PD-01A	0.00093	-0.00116
TCGA-FG-8185-01A	0.007399	0.002952
TCGA-FG-8186-01A	0.010155	0.004609
TCGA-FG-8189-01B	0.002891	-0.001292
TCGA-FG-8191-01A	0.027481	0.001292
TCGA-FG-A4MW-01A	0.002377	-0.001633
TCGA-FG-A4MX-01A	0.009836	0.008834
TCGA-FG-A4MY-01A	0.00694	0.004724
TCGA-FG-A6IZ-01A	0.002737	-0.002743
TCGA-FG-A6J1-01A	0.002105	-0.004012
TCGA-FG-A6J3-01A	0.002383	-0.000795
TCGA-FG-A70Y-01A	0.039755	0.00149
TCGA-FG-A70Z-01A	0.024964	0.003856
TCGA-FG-A711-01A	0.081432	0.003321
TCGA-FG-A87Q-01A	0.015065	0.004855
TCGA-FK-A3S3-01A	0.00613	0.001907
TCGA-FK-A3SE-01A	0.001566	-0.003429
TCGA-FK-A3SH-01A	0.002463	-0.003715
TCGA-FN-7833-01A	0.067153	0.004184
TCGA-FP-7829-01A	0.104413	0.005475
TCGA-FP-8209-01A	0.004954	-0.000664
TCGA-FP-8210-01A	0.020408	0.003029
TCGA-FP-8211-01A	0.012868	0.003652
TCGA-FP-A4BE-01A	0.036478	0.001158
TCGA-FP-A9TM-01A	0.051569	0.001073
TCGA-FU-A23L-01A	0.00349	-0.000465
TCGA-FU-A3EO-01A	0.004622	-0.000237
TCGA-FU-A3HY-01A	0.000222	-0.000921
TCGA-FU-A3HZ-01A	0.000389	-0.000918
TCGA-FU-A3WB-01A	0.000428	-0.000608
TCGA-FU-A40J-01A	0.023523	0.003714
TCGA-FU-A5XV-01A	0.00047	-0.002276
TCGA-FY-A3I4-01A	0.005777	0.001221
TCGA-FY-A3NP-01A	0.011954	0.01085
TCGA-FY-A3ON-01A	0.002502	-0.001794
TCGA-FY-A3R8-01A	0.002502	-0.001934
TCGA-FY-A3RA-01A	0.00176	-0.00163
TCGA-FY-A3W9-01A	0.016637	0.003135
TCGA-FY-A3YR-01A	0.003012	-0.00724
TCGA-FY-A40K-01A	0.006679	0.010271
TCGA-FY-A40L-01A	0.001381	-0.003113
TCGA-FY-A40M-01A	0.00247	-0.00333
TCGA-FY-A4B0-01A	0.016367	0.001591
TCGA-FY-A4B4-01A	0.002611	-0.002577
TCGA-G9-6339-01A	0.196081	0.00208
TCGA-G9-6498-01A	0.053594	0.006719
TCGA-G9-A9S7-01A	0.182492	0.002206
TCGA-GM-A2DA-01A	0.003066	-0.000513
TCGA-GM-A2DB-01A	0.047143	0.001126
TCGA-GM-A2DC-01A	0.001874	-0.000868
TCGA-GM-A2DF-01A	0.001714	-0.001083
TCGA-GM-A2DK-01A	0.001493	-0.001861
TCGA-GM-A2DL-01A	0.002573	-0.002079
TCGA-GM-A2DM-01A	0.001793	-0.001153
TCGA-GM-A2DO-01A	0.002771	-0.00285
TCGA-GM-A3NY-01A	0.003017	-0.003368
TCGA-GM-A3XL-01A	0.000634	-0.002164
TCGA-GM-A3XN-01A	0.005811	-1e-06
TCGA-GM-A4E0-01A	0.013317	0.00148
TCGA-GR-7351-01A	0.000415	-0.003438
TCGA-GS-A9TU-01A	0.005905	0.002189
TCGA-GS-A9TV-01A	0.005082	-0.006208
TCGA-GS-A9TW-01A	0.001802	-0.004028
TCGA-GS-A9TX-01A	0.002549	-0.001584
TCGA-GS-A9TZ-01A	0.003866	-0.001812
TCGA-H2-A3RI-01A	0.008123	0.001725
TCGA-H7-A76A-01A	0.000747	-0.000938
TCGA-HC-7081-01A	0.78522	0.005854
TCGA-HC-7212-01A	0.595978	0.003177
TCGA-HC-7232-01A	0.196977	0.001788
TCGA-HC-7744-01A	0.82884	0.003922
TCGA-HC-7747-01A	0.064451	0.001366
TCGA-HC-7817-01B	0.145181	0.008874
TCGA-HC-8265-01A	0.185231	0.002755
TCGA-HC-8265-01B	0.246181	0.002739
TCGA-HC-A48F-01A	0.202669	0.007366
TCGA-HC-A9TE-01A	0.127655	0.004203
TCGA-HD-7753-01A	0.000338	-0.004213
TCGA-HD-7831-01A	0.000666	-0.002387
TCGA-HD-7832-01A	0.00053	-0.002043
TCGA-HD-8224-01A	0.000791	-0.005486
TCGA-HD-8314-01A	0.00174	-0.000603
TCGA-HM-A4S6-01A	0.001362	-0.000354
TCGA-HT-7477-01B	0.010984	0.002653
TCGA-HT-7483-01A	0.006447	0.004197
TCGA-HT-7873-01B	0.101982	0.009451
TCGA-HT-7884-01B	0.170943	0.001199
TCGA-HT-8011-01A	0.009892	0.000613
TCGA-HT-8013-01A	0.026213	0.000179
TCGA-HT-8104-01A	0.004624	-0.000138
TCGA-HT-8105-01A	0.002486	-0.003334
TCGA-HT-8110-01A	0.049378	0.006902
TCGA-HT-A4DV-01A	0.005536	0.000732
TCGA-HT-A5R7-01A	0.005152	0.000446
TCGA-HT-A5RA-01A	0.002269	-0.001333
TCGA-HT-A5RC-01A	0.013148	0.002387
TCGA-HT-A615-01A	0.013132	0.003548
TCGA-HT-A618-01A	0.070886	0.004838
TCGA-HT-A61A-01A	0.006719	0.002046
TCGA-HT-A61B-01A	0.012681	0.002455
TCGA-HT-A61C-01A	0.005184	-0.001989
TCGA-HT-A74H-01A	0.00409	-0.003597
TCGA-HT-A74K-01A	0.001812	-0.002198
TCGA-HW-7487-01A	0.013538	0.001543
TCGA-HW-8320-01A	0.074393	0.00187
TCGA-HW-8321-01A	0.012963	0.001696
TCGA-HW-A5KL-01A	0.052682	0.000628
TCGA-IM-A3EB-01A	0.001372	-0.001866
TCGA-IN-A6RO-01A	1.28282	0.00013
TCGA-IQ-7630-01A	0.0005	-0.002281
TCGA-IQ-7632-01A	0.000277	-0.002678
TCGA-IQ-A61E-01A	0.000302	-0.000853
TCGA-IQ-A61G-01A	0.0009	-0.002092
TCGA-IQ-A61J-01A	0.000317	-0.000312
TCGA-IQ-A61O-01A	0.000892	-0.001086
TCGA-IR-A3L7-01A	0.001771	-0.000699
TCGA-IR-A3LA-01A	0.11995	0.000438
TCGA-IR-A3LB-01A	0.000728	-0.001103
TCGA-IR-A3LC-01A	0.001153	-0.001016
TCGA-IR-A3LF-01A	0.069004	0.002169
TCGA-IR-A3LH-01A	0.00153	-0.000988
TCGA-IR-A3LI-01A	0.003729	-0.000877
TCGA-IR-A3LK-01A	0.004647	-0.000297
TCGA-IR-A3LL-01A	0.000436	-0.000857
TCGA-J4-A83M-01A	0.392248	0.006355
TCGA-J4-AATZ-01A	0.374665	0.005969
TCGA-J8-A3NZ-01A	0.002618	-0.003149
TCGA-J8-A3O1-01A	0.000676	-0.003783
TCGA-J8-A3YD-01A	0.006274	0.003346
TCGA-J8-A3YE-01A	0.001983	-0.00247
TCGA-J8-A3YF-01A	0.003173	-0.001846
TCGA-J8-A3YG-01A	0.004663	-0.002391
TCGA-J9-A52B-01A	0.015081	0.003478
TCGA-J9-A52E-01A	0.010478	0.002115
TCGA-JU-AAVI-01A	0.002596	-0.002828
TCGA-JW-A5VG-01A	0.000811	-0.001078
TCGA-JW-A5VI-01A	0.00066	-0.00126
TCGA-JX-A3Q0-01A	0.001471	-0.001626
TCGA-JX-A5QV-01A	0.002219	-0.002067
TCGA-K4-A4AC-01A	0.001358	-0.000923
TCGA-KB-A6F7-01A	0.021037	0.001788
TCGA-KK-A59Y-01A	0.202671	0.004438
TCGA-KK-A6E0-01A	0.562832	0.003452
TCGA-KK-A6E1-01A	0.314664	0.000347
TCGA-KK-A7AU-01A	0.297283	0.006797
TCGA-KK-A7AY-01A	0.07411	0.006998
TCGA-KK-A7B0-01A	0.03461	0.003697
TCGA-KK-A8I7-01A	0.444523	0.008107
TCGA-KK-A8I8-01A	0.103129	0.00296
TCGA-KK-A8I9-01A	0.128532	0.004396
TCGA-KK-A8IC-01A	0.304135	0.003965
TCGA-KS-A4I1-01A	0.002941	-0.005115
TCGA-KS-A4I3-01A	0.001658	-0.002323
TCGA-KS-A4I5-01A	0.003622	-0.002404
TCGA-KS-A4I7-01A	0.002809	-0.003536
TCGA-KS-A4I9-01A	0.005188	-0.002079
TCGA-KS-A4IB-01A	0.001954	-0.004026
TCGA-KT-A74X-01A	0.005406	0.000272
TCGA-KT-A7W1-01A	0.002218	-0.003099
TCGA-KU-A6H7-01A	0.000775	-0.000548
TCGA-KU-A6H8-01A	0.001075	-0.002266
TCGA-L6-A4EP-01A	0.0027	-0.00368
TCGA-L6-A4EQ-01A	0.006453	0.006659
TCGA-L6-A4ET-01A	0.003677	-0.002426
TCGA-L6-A4EU-01A	0.003046	-0.008654
TCGA-LL-A441-01A	0.004103	-0.001526
TCGA-LL-A5YO-01A	0.00511	0
TCGA-LL-A73Z-01A	0.038361	0.001725
TCGA-LL-A7SZ-01A	0.001797	-0.002717
TCGA-LL-A8F5-01A	0.000957	-0.002537
TCGA-LL-A9Q3-01A	0.00685	0.000733
TCGA-LP-A4AU-01A	0.00553	0.000947
TCGA-LQ-A4E4-01A	0.016467	0.002599
TCGA-M7-A723-01A	0.080858	0.002696
TCGA-M7-A724-01A	0.788137	0.00303
TCGA-MA-AA3W-01A	0.005236	-7.4e-05
TCGA-MA-AA3X-01A	0.000759	-0.000648
TCGA-MK-A4N6-01A	0.002013	-0.005018
TCGA-MK-A4N7-01A	0.002463	-0.003764
TCGA-MK-A4N9-01A	0.003175	-0.003871
TCGA-MK-A84Z-01A	0.002316	-0.002066
TCGA-MP-A4T9-01A	0.01461	0.000891
TCGA-MS-A51U-01A	0.005646	0.00546
TCGA-MT-A51W-01A	0.001522	-0.00111
TCGA-MU-A5YI-01A	0.002755	-0.003263
TCGA-MY-A5BD-01A	0.012666	0.001824
TCGA-MY-A913-01A	0.000286	-0.000689
TCGA-MZ-A5BI-01A	0.000494	-0.001087
TCGA-MZ-A6I9-01A	0.000976	-0.00229
TCGA-N5-A4R8-01A	0.00234	-0.005275
TCGA-N5-A4RF-01A	0.000422	-0.00238
TCGA-N5-A4RS-01A	0.003315	-0.000459
TCGA-N5-A4RT-01A	0.003513	-0.000839
TCGA-N5-A4RV-01A	0.001696	-0.001791
TCGA-N5-A59F-01A	0.014735	0.000187
TCGA-N6-A4V9-01A	0.001616	-0.00234
TCGA-N6-A4VE-01A	0.007321	0.002096
TCGA-N7-A59B-01A	0.002755	-0.003911
TCGA-N8-A4PN-01A	0.003694	-0.001853
TCGA-N9-A4Q1-01A	0.00225	-0.002689
TCGA-NA-A4QW-01A	0.000842	-0.002294
TCGA-ND-A4WC-01A	0.00375	-0.004275
TCGA-ND-A4WF-01A	0.000409	-0.00034
TCGA-OL-A5D7-01A	0.004221	-0.003649
TCGA-OL-A5RW-01A	0.00081	-0.000439
TCGA-OL-A66H-01A	0.002314	-0.002121
TCGA-OL-A66I-01A	0.003061	-0.000534
TCGA-OL-A66L-01A	0.002699	-0.002363
TCGA-OL-A66N-01A	0.003399	-0.003108
TCGA-OL-A66O-01A	0.001379	-0.00087
TCGA-OL-A6VO-01A	0.000877	-0.001225
TCGA-OR-A5JF-01A	0.011985	0.006041
TCGA-OR-A5JK-01A	0.028818	0.004253
TCGA-OR-A5K4-01A	0.017487	0.007284
TCGA-P3-A5Q5-01A	0.002875	-0.000538
TCGA-P3-A5Q6-01A	0.000449	-0.000953
TCGA-P3-A5QE-01A	0.003798	-8.6e-05
TCGA-P3-A6SW-01A	0.000757	-0.000258
TCGA-P3-A6SX-01A	0.000748	-0.001628
TCGA-P3-A6T0-01A	5.7e-05	-0.001748
TCGA-P3-A6T3-01A	0.000917	0
TCGA-P3-A6T6-01A	0.002265	-0.004488
TCGA-P3-A6T7-01A	0.00118	-0.00063
TCGA-P3-A6T8-01A	0.00064	-0.000944
TCGA-P5-A5EX-01A	0.034736	0.00053
TCGA-P5-A5F0-01A	0.005553	0.008097
TCGA-P5-A5F4-01A	0.012261	0.003237
TCGA-PE-A5DD-01A	0.002397	-0.002339
TCGA-PE-A5DE-01A	0.001626	-0.00121
TCGA-PG-A914-01A	0.004106	-0.003963
TCGA-Q1-A5R2-01A	0.000637	-0.001889
TCGA-Q1-A5R3-01A	0.001162	-0.001614
TCGA-Q1-A73O-01A	0.00051	-0.000971
TCGA-QF-A5YS-01A	0.017798	0.004276
TCGA-QF-A5YT-01A	0.002513	-0.000607
TCGA-QH-A65R-01A	0.001554	-0.000669
TCGA-QH-A65X-01A	0.000139	-0.003698
TCGA-QH-A65Z-01A	0.006614	0.007365
TCGA-QH-A6CS-01A	0.010694	0.003983
TCGA-QH-A6CU-01A	0.011902	0.013378
TCGA-QH-A6CY-01A	0.005275	-0.001452
TCGA-QH-A6X4-01A	0.015146	0.009695
TCGA-QH-A6X8-01A	0.006367	0.000928
TCGA-QH-A6XC-01A	0.004554	-0.00082
TCGA-QK-A652-01A	0.00041	-0.001824
TCGA-QK-A6IF-01A	0.011698	0.025792
TCGA-QK-A6IG-01A	6.1e-05	-0.001159
TCGA-QK-A6VB-01A	0.001397	-0.001938
TCGA-QK-A8Z7-01A	0.001979	-0.001455
TCGA-QK-A8Z9-01B	0.001131	-0.001164
TCGA-QK-A8ZB-01A	0.00093	-0.002901
TCGA-QK-AA3J-01A	0.001343	-0.001152
TCGA-RS-A6TO-01A	0.000716	-0.001826
TCGA-S3-A6ZG-01A	0.004365	-0.001827
TCGA-S3-AA11-01A	0.003462	-0.003427
TCGA-S3-AA14-01A	0.007455	0.001617
TCGA-S3-AA15-01A	0.003622	-0.00146
TCGA-S3-AA17-01A	0.002554	-0.001359
TCGA-S9-A6TS-01A	0.012382	0.001665
TCGA-S9-A6TV-01A	0.011515	0.002656
TCGA-S9-A6TZ-01A	0.025071	0.005703
TCGA-S9-A6U0-01A	0.018412	0.000977
TCGA-S9-A6U2-01A	0.017361	0.00679
TCGA-S9-A6U6-01A	0.01659	0.002
TCGA-S9-A6U8-01A	0.056859	0.001482
TCGA-S9-A6U9-01A	0.092897	0.005474
TCGA-S9-A6WG-01A	0.019858	0.001335
TCGA-S9-A6WI-01A	0.00135	-0.002824
TCGA-S9-A6WM-01A	0.002579	-0.001096
TCGA-S9-A6WN-01A	0.025622	0.00139
TCGA-S9-A7IS-01A	0.004166	-0.001911
TCGA-S9-A7IX-01A	0.009639	0.002304
TCGA-S9-A7IY-01A	0.025796	0.003766
TCGA-S9-A7IZ-01A	0.016558	0.005042
TCGA-S9-A7J0-01A	0.004587	-0.001004
TCGA-S9-A7J3-01A	0.012807	0.005763
TCGA-S9-A7QW-01A	0.004084	-0.000802
TCGA-S9-A7QX-01A	0.012247	0.005867
TCGA-S9-A7R1-01A	0.013217	0.002243
TCGA-S9-A7R2-01A	0.022517	0.007164
TCGA-S9-A7R4-01A	0.009129	0.000903
TCGA-S9-A7R7-01A	0.024293	0.001088
TCGA-S9-A7R8-01A	0.012567	0.001658
TCGA-S9-A89V-01A	0.036393	0.004518
TCGA-S9-A89Z-01A	0.01055	0.000614
TCGA-SJ-A6ZI-01A	0.023492	0.008225
TCGA-SJ-A6ZJ-01A	0.010803	0.002977
TCGA-T2-A6WX-01A	0.000671	-0.003091
TCGA-T2-A6WZ-01A	0.001134	-0.001962
TCGA-T2-A6X0-01A	0.00326	-0.000991
TCGA-TM-A7C3-01A	0.002024	-0.00168
TCGA-TM-A7C5-01A	0.00249	-0.002421
TCGA-TM-A84F-01A	0.038657	0.00496
TCGA-TM-A84G-01A	0.003087	-0.003274
TCGA-TM-A84H-01A	0.115836	0.005084
TCGA-TM-A84I-01A	0.008916	0.009943
TCGA-TM-A84J-01A	0.00106	-0.001563
TCGA-TM-A84M-01A	0.00123	-0.002104
TCGA-TM-A84O-01A	0.006527	0.0035
TCGA-TM-A84Q-01A	0.011425	0.00199
TCGA-UC-A7PG-01A	0.000358	-0.001202
TCGA-UF-A71B-01A	0.00025	-0.001464
TCGA-UF-A71D-01A	0.002164	-0.002154
TCGA-UF-A71E-01A	0.001589	-0.002425
TCGA-UF-A7J9-01A	0.000947	-0.002342
TCGA-UF-A7JA-01A	0.003937	-0.000991
TCGA-UF-A7JC-01A	0.000399	-0.000327
TCGA-UF-A7JD-01A	0.002558	-0.001463
TCGA-UF-A7JF-01A	0.000142	-0.000892
TCGA-UF-A7JH-01A	0.001043	-0.001246
TCGA-UF-A7JJ-01A	0.000785	-0.000328
TCGA-UF-A7JK-01A	0.000233	-0.001069
TCGA-UF-A7JO-01A	0.000324	-0.002586
TCGA-UF-A7JS-01A	0.000121	-0.000756
TCGA-UF-A7JT-01A	0.000273	-0.00048
TCGA-UP-A6WW-01A	0.004448	-0.002373
TCGA-V7-A7HQ-01A	0.009945	0.004404
TCGA-VM-A8CF-01A	0.012397	0.001178
TCGA-VP-A87K-01A	0.165355	0.002541
TCGA-VP-AA1N-01A	0.079941	0.001686
TCGA-VQ-A8E0-01A	0.006646	0.001525
TCGA-VQ-A8E2-01A	0.014037	0.001818
TCGA-VQ-A8P3-01A	0.003497	-0.001052
TCGA-VQ-A8P5-01A	0.029131	0.002596
TCGA-VQ-A8PB-01A	0.041346	0.001898
TCGA-VQ-A8PU-01A	0.006941	0.002548
TCGA-VQ-A8PY-01A	0.005767	0.000573
TCGA-VQ-A8PZ-01A	0.183426	0.000662
TCGA-VQ-A91K-01A	0.06919	0.009412
TCGA-VQ-A91Q-01A	0.014688	0.002688
TCGA-VQ-A91V-01A	0.007738	0.001804
TCGA-VQ-A91W-01A	0.043906	0.002128
TCGA-VQ-A94R-01A	0.018874	0.001652
TCGA-VQ-AA64-01A	0.013794	0.001088
TCGA-VQ-AA6B-01A	0.013781	0.001484
TCGA-VQ-AA6D-01A	0.038599	0.001839
TCGA-VQ-AA6K-01A	0.038753	0.000416
TCGA-VS-A8EG-01A	0.001423	-0.000592
TCGA-VS-A8EH-01A	0.000861	-0.000804
TCGA-VS-A8EI-01A	0.000835	-0.000556
TCGA-VS-A8EL-01A	0.001049	-0.000562
TCGA-VS-A8Q9-01A	0.000502	-0.002451
TCGA-VS-A8QF-01A	0.000344	-0.000437
TCGA-VS-A8QH-01A	0.023025	0.005672
TCGA-VS-A94W-01A	0.000484	-0.000225
TCGA-VS-A94X-01A	0.001039	-0.002457
TCGA-VS-A94Z-01A	0.001502	-0.000265
TCGA-VS-A950-01A	0.000401	-0.001495
TCGA-VS-A954-01A	0.001422	-0.000787
TCGA-VS-A958-01A	0.001504	-5.9e-05
TCGA-VS-A959-01A	0.003649	-0.00135
TCGA-VS-A9U5-01A	0.00775	0.000865
TCGA-VS-A9U6-01A	0.001279	-0.001591
TCGA-VS-A9U7-01A	0.000425	-0.000541
TCGA-VS-A9UB-01A	0.001215	-0.000607
TCGA-VS-A9UD-01A	0.000899	-4.8e-05
TCGA-VS-A9UI-01A	0.00133	-0.003192
TCGA-VS-A9UL-01A	0.000456	-0.002025
TCGA-VS-A9UM-01A	0.000784	-0.001187
TCGA-VS-A9UO-01A	0.022347	0.003578
TCGA-VS-A9UP-01A	0.002782	-0.000349
TCGA-VS-A9UQ-01A	0.004299	-0.001193
TCGA-VS-A9UR-01A	0.005111	-0.000224
TCGA-VS-A9UU-01A	0.002751	-0.000263
TCGA-VS-A9UY-01A	0.000593	-0.000995
TCGA-VS-A9UZ-01A	0.113096	0.003004
TCGA-VS-A9V0-01A	0.012247	0.001375
TCGA-VS-A9V3-01A	0.001973	-0.000312
TCGA-VS-AA62-01A	0.000709	-0.001275
TCGA-VV-A829-01A	0.009582	0.000323
TCGA-VV-A86M-01A	0.007661	0.006379
TCGA-WH-A86K-01A	0.064528	0.002778
TCGA-WL-A834-01A	0.001352	-0.001878
TCGA-WT-AB44-01A	0.001915	-0.004937
TCGA-WX-AA44-01A	0.661067	0.002935
TCGA-X4-A8KQ-01A	0.077786	0.003663
TCGA-XJ-A9DI-01A	0.044653	0.004716
TCGA-XJ-A9DX-01A	0.008744	0.007207
TCGA-XK-AAIV-01A	1.36052	0.005183
TCGA-XX-A899-01A	0.004681	-0.000341
TCGA-XX-A89A-01A	0.010798	0.011347
TCGA-ZF-AA4X-01A	0.011071	0.001941
TCGA-ZG-A8QZ-01A	0.147503	0.006853
TCGA-ZG-A9L1-01A	0.044996	0.003036
TCGA-ZG-A9LU-01A	0.043832	0.001131
TCGA-ZG-A9LZ-01A	0.105662	0.007317
TCGA-ZJ-A8QQ-01A	0.000616	-0.002047
