# Supplementary material for: Integration of machine learning and genome-scale metabolic modeling identifies multi-omics biomarkers for radiation resistance
Source: Nat Commun. 2021 May 11;12:2700. doi: 10.1038/s41467-021-22989-1 (PMC8113601; doi:10.1038/s41467-021-22989-1)
Supplement: Supplementary file 5 — Source Data [file 41467_2021_22989_MOESM5_ESM.zip › Figure Raw Data/S18.xlsx]

## Sheet: S18
Dataset	Feature	TCGA-05-5428-01A	TCGA-2W-A8YY-01A	TCGA-3M-AB46-01A	TCGA-3M-AB47-01A	TCGA-43-A475-01A	TCGA-49-AAR4-01A	TCGA-50-6595-01A	TCGA-55-6970-01A	TCGA-55-A48Z-01A	TCGA-66-2778-01A	TCGA-66-2783-01A	TCGA-71-6725-01A	TCGA-86-7955-01A	TCGA-86-8279-01A	TCGA-86-A4P8-01A	TCGA-A2-A0CO-01A	TCGA-A2-A3XT-01A	TCGA-A2-A3XW-01A	TCGA-A2-A4RY-01A	TCGA-A7-A4SB-01A	TCGA-A7-A5ZV-01A	TCGA-A7-A5ZW-01A	TCGA-A7-A5ZX-01A	TCGA-A7-A6VW-01A	TCGA-A7-A6VX-01A	TCGA-A7-A6VY-01A	TCGA-A8-A06R-01A	TCGA-A8-A075-01A	TCGA-A8-A07C-01A	TCGA-A8-A07F-01A	TCGA-A8-A07G-01A	TCGA-A8-A07I-01A	TCGA-A8-A07J-01A	TCGA-A8-A086-01A	TCGA-A8-A08B-01A	TCGA-A8-A08C-01A	TCGA-A8-A08F-01A	TCGA-A8-A08G-01A	TCGA-A8-A08I-01A	TCGA-A8-A08P-01A	TCGA-A8-A08X-01A	TCGA-A8-A092-01A	TCGA-A8-A095-01A	TCGA-A8-A097-01A	TCGA-A8-A099-01A	TCGA-A8-A09D-01A	TCGA-A8-A0A6-01A	TCGA-AA-3844-01A
CLINICAL	RESPONSE DRUG Cisplatin	0.46576	0.41148	0	0.27876	0.57518	0	0	0.34352	0.3343	0.54922	0.58171	0.47716	0.43709	0.46562	0.40616	0	0	0	0	0	0	0	0	0	0	0	0	0	0	0	0	0	0	0	0	0	0	0	0	0	0	0	0	0	0	0	0	0
CLINICAL	HISTOLOGIC	0.01955	0.02906	0.0292	0.06223	0	0.01621	0.10721	0.06406	0.02943	0	0	0.06008	0.025	0.07996	0.02697	0.11294	0.22704	0.23693	0.05453	0.10771	0.10938	0.29492	0.07607	0.14714	0.30665	0.30127	0.23115	0.28169	0.19901	0.22382	0.2271	0.25485	0.23333	0.23563	0.15852	0.18184	0.21582	0.21993	0.18883	0.2547	0.32531	0.2428	0.10726	0.25349	0.5224	0.16896	0.07901	0.0245
CLINICAL	RESPONSE DRUG Temozolomide	0	0	0	0	0	0	0	0	0	0	0	0	0	0	0	0	0	0	0	0	0	0	0	0	0	0	0	0	0	0	0	0	0	0	0	0	0	0	0	0	0	0	0	0	0	0	0	0
CLINICAL	RESPONSE DRUG Cyclophosphamide	0	0	0	0	0	0	0	0	0	0	0	0	0	0	0	0	0.03127	0.3255	0.38419	0.36484	0.32773	0.38789	0.42498	0.16599	0.30967	0.10078	0.22005	0.25101	0.20823	0.17853	0.23883	0.21096	0.25208	0.2369	0.17416	0.18705	0.20839	0.23934	0.18386	0.19003	0.24098	0.20713	0.07045	0.23878	0	0.21917	0.31639	0
CLINICAL	COHORT	0.00249	0.03308	0.06828	0.00315	0.00193	0.01088	0.02037	0.04058	0.0149	0.04166	0.00051	0.01956	0.01994	0.01815	0.00114	0.05075	0.03282	0.03421	0.02329	0.05461	0.03999	0.08993	0.0393	0.04749	0.04336	0.1299	0.03531	0.00732	0.0474	0.0403	0.03799	0.02788	0.01423	0.07957	0.07442	0.05868	0.00995	0.03954	0.05066	0.0458	0.07082	0.01003	0.08806	0.03784	0.07015	0.07212	0.0627	0.00322
CLINICAL	RESPONSE DRUG Fluorouracil	0	0	0.3542	0.4251	0	0	0	0	0	0	0	0	0	0	0	0	0	0	0	0	0	0	0	0	0	0	0.23592	0	0.21961	0.17768	0.23289	0.24826	0.24618	0	0.21122	0.23331	0.24419	0.23292	0.23176	0.26106	0	0	0.1889	0	0	0	0	0.51046
CLINICAL	PATHOLOGIC M	0.06502	0.05685	0.16797	0.05927	0.06278	0.06581	0.0002	0.0564	0.07047	0.1038	0.06551	0.03355	0.0489	0.03807	0.07133	0.1054	0.02251	0.09845	0.10831	0.07477	0.08632	0.05514	0.1479	0.10264	0.04801	0.06855	0.06404	0.1029	0.06704	0.08279	0.0433	0.0696	0.05614	0.05139	0.07504	0.05206	0.05781	0.0571	0.08367	0.05683	0.08498	0.07685	0.06922	0.08227	0.02674	0.10273	0.05563	0.02923
CLINICAL	CLINICAL STAGE	0	0.10417	0	0	0	0	0	0	0	0	0	0	0	0	0	0	0	0	0	0	0	0	0	0	0	0	0	0	0	0	0	0	0	0	0	0	0	0	0	0	0	0	0	0	0	0	0	0
CLINICAL	LOCATION	0.21856	0	0.01537	0.01795	0.13029	0.13121	0.25659	0.18974	0.24362	0.01652	0.08269	0.21562	0.21574	0.22804	0.23291	0.19183	0.01257	0.01454	0.10964	0.05308	0.02282	0.01042	0.03243	0.14307	0.05651	0.14402	0.02642	0.05903	0.08003	0.05399	0.02547	0.02373	0.01764	0.11655	0.07174	0.09104	0.05036	0.01108	0.08436	0.0523	0.0414	0.08317	0.22986	0.01788	0.0111	0.11259	0.14973	0.01696
CLINICAL	RESPONSE DRUG Paclitaxel	0	0	0	0	0	0.22355	0	0	0	0	0	0	0	0	0	0	0	0.09635	0	0	0.06716	0	0.10855	0.08277	0	0.02019	0	0	0	0	0	0	0	0	0	0	0	0	0	0	0.07247	0.08903	0	0	0	0.0351	0	0
CLINICAL	PATHOLOGIC T	0.0298	0.01338	0.01544	0.01217	0.00035	0.00921	0.02239	0.02332	0.01255	0.0074	0.03312	0.0213	0.02971	0.02486	0.08062	0.00409	0.01801	0.01456	0.02357	0.02168	0.05797	0.01595	0.01425	0.01296	0.01898	0.00956	0.02236	0.03942	0.02009	0.00726	0.02918	0.02028	0.01885	0.04065	0.03333	0.02315	0.01763	0.02204	0.01719	0.01109	0.01296	0.03073	0.01494	0.0128	0.00512	0.0339	0.02447	0.00643
CLINICAL	AGE	0.00867	0.01309	0.01057	0.01625	0.01407	0.01111	0.04274	0.00126	0.01125	0.01156	0.0076	0.00913	0.03259	0.00816	0.01971	0.3009	0.00056	0.00473	0.01346	0.01848	0.03	0.00123	0.01331	0.01398	0.00065	0.00474	0.00848	0.01784	0.01059	0.00988	0.00614	0.00027	0.00502	0.02088	0.01498	0.02253	0.01331	0.00136	0.00708	0.00532	0.00329	0.00621	0.01125	0.00611	0.03615	0.01225	0.02342	0.12966
CLINICAL	RESPONSE DRUG Carboplatin	0	0	0	0	0	0.16583	0.25515	0	0	0	0	0	0	0	0	0	0	0	0	0	0	0	0	0	0	0	0	0	0	0	0	0	0	0	0	0	0	0	0	0	0	0	0	0	0	0	0	0
MUTATION	IDH1 | SNP	0.00574	0.00508	0.00854	0.00399	0.00844	0.0092	0.00878	0.00587	0.00609	0.00864	0.00777	0.00575	0.00701	0.00451	0.00412	0	0.01279	0.00594	0	0	0	0.00651	0.00659	0.01018	0.0057	0.0058	0.00663	0.00398	0	0.00684	0.00586	0.00782	0.00447	0	0.0064	0.00596	0.00523	0.00557	0	0.00456	0.00992	0.00568	0.00491	0.01061	0.01097	0.00745	0.01165	0.00777
CLINICAL	PATHOLOGIC N	0.01802	0.00956	0.00726	0.01032	0.00773	0.00359	0.00428	0.02097	0.00641	0.00031	0.00971	0.00018	0.01551	0.0185	0.01283	0.05219	0.01754	0.0005	0.0911	0.00696	0.02312	0.0008	0.00679	0.00011	0.00446	0.00379	0.00782	0.09547	0.00397	0.03217	0.00946	0.00296	0.04141	0.01135	0.01991	0.00439	0.00419	0.01773	0.01534	0.00253	0.00277	0.00717	0.00777	0.04187	0.04604	0.05595	0.00974	0.00879
CLINICAL	PATHOLOGIC STAGE	0.00633	0	0.00468	0.00414	0.00263	0.06503	0.05001	0.05387	0.00261	0.01054	0.00723	0.00309	0.0068	0.00179	0.01121	0.00829	0.00014	0.00075	0.00932	0.02997	0.03654	0.00431	0.00502	0.01492	0.0069	0.00046	0.00321	0.01835	0.00902	0.00668	0.02169	0.00603	0.00242	0.03132	0.0212	0.00581	0.01412	0.01522	0.01621	0.01356	0.00052	0.02161	0.01344	0.0014	0.00126	0.01655	0.01157	0.00328
CLINICAL	GENDER	2e-05	0.00166	0.02221	0.0141	5e-05	0.01541	9e-05	0.00464	0.00161	7e-05	0.01612	0.00022	0.0022	0.00176	0.00215	0.02571	2e-05	0.00182	0.00361	0.00154	0.00362	0.00014	0.00283	0.02219	0.00519	0.04378	0.00232	0.00967	0.01275	0.01745	0.00256	0.00076	1e-05	0.01725	0.01626	0.01071	0.00383	0.00098	0.01175	0.00314	0.01211	0.00917	0.04521	9e-05	0.00068	0.01636	0.03456	0.00353
CLINICAL	RACE	0	0.00287	0.00807	0.00509	0.00309	0.00821	0.01605	0.01123	0.00624	0	0	0.02593	0.00476	0.00576	0.00322	0.012	0.014	0.00116	0.00811	0.00461	0.01476	0.00689	0.01157	0.00786	0.00891	0.0003	0	0	0	0	0	0	0	0	0	0	0	0	0	0	0	0	0	0	0	0	0	0
CLINICAL	RESPONSE DRUG Doxorubicin	0	0	0	0	0	0	0	0	0	0	0	0	0	0	0	0	0.33396	0.00028	0.00383	0	0.00387	0	0.00446	0.00221	0	0.0061	0.00257	0	0	0	0	0	0	0	0	0	0	0	0	0.00173	0.00317	0	0.00118	0	0	0.00524	0	0
METABOLITES	but	0.00155	0.00651	0.0103	0.00313	0.00327	0.00656	0.0025	0.00949	0.00198	0.00398	0.00346	0.00247	0.00481	0.00198	0.00583	0.00414	0.00233	0.00262	0.01179	0.00752	0.01096	0.0018	0.00092	0.00982	0.00416	0.00883	0.00426	0.00857	0.00412	0.00986	0.0043	0.00225	0.00245	0.00616	0.00715	0.00312	0.0065	0.00169	0.00322	0.00225	0.00338	0.01562	0.00758	0.0005	0.01174	0.00708	0.00619	0.0052
CLINICAL	GRADE	0	0.01072	0.00525	0.00872	0	0	0	0	0	0	0	0	0	0	0	0	0	0	0	0	0	0	0	0	0	0	0	0	0	0	0	0	0	0	0	0	0	0	0	0	0	0	0	0	0	0	0	0
METABOLITES	prostgd2	0.00246	0.00479	0.00375	0.00386	0.00266	0.00426	0.00211	0.00872	0.00383	0.00363	0.00471	0.00132	0.00366	0.00124	0.00659	0.0033	0.00281	0.00252	0.01142	0.00686	0.00973	0.00057	0.00116	0.0037	0.00394	0.00284	0.00383	0.00675	0.00251	0.00369	0.00399	0.00116	0.00198	0.00484	0.00569	0.00187	0.0054	0.0029	0.0031	0.00118	0.00119	0.01229	0.00297	0.00502	0.00328	0.00419	0.00209	0.00294
CLINICAL	SMOKING HISTORY	0.00878	0.01562	0	0	0.03562	0.01619	0.00337	0.05645	0.01638	0.00144	0.01582	0.00923	0.00444	0.01059	0.00038	0	0	0	0	0	0	0	0	0	0	0	0	0	0	0	0	0	0	0	0	0	0	0	0	0	0	0	0	0	0	0	0	0
CLINICAL	ALCOHOL PER DAY	0	0	0	0	0	0	0	0	0	0	0	0	0	0	0	0	0	0	0	0	0	0	0	0	0	0	0	0	0	0	0	0	0	0	0	0	0	0	0	0	0	0	0	0	0	0	0	0
CLINICAL	KARNOFSKY	0	0	0	0	0	0.03427	0	0	2e-05	0	0	0.00119	0.0353	0.00634	0	0	0	0	0	0	0	0	0	0	0	0	0	0	0	0	0	0	0	0	0	0	0	0	0	0	0	0	0	0	0	0	0	0
MUTATION	EGFR | SNP	0.00095	0.01397	0.00158	0.0005	0.00126	0.00113	0.0336	0.00038	0.02544	0.0015	0.00161	0.00119	0.00097	0.00072	0.00064	0	0.00186	0.00119	0	0	0	0.001	0.00139	0.00089	0.01843	0.00098	0.00118	0.00054	0	0.00161	0.00087	0.00132	0.00084	0	0.00115	0.00075	0.00088	0.00103	0	0.00064	0.00194	0.00052	0.00043	0.00167	0.00162	0.00113	0.00111	0.00156
CLINICAL	PACK YEARS	0.01345	0	0	0	0.00134	0.00496	0	0	0.01068	0.01743	0.00223	0	0	0	0	0	0	0	0	0	0	0	0	0	0	0	0	0	0	0	0	0	0	0	0	0	0	0	0	0	0	0	0	0	0	0	0	0
METABOLITES	hs	0.00257	0.00289	0.00202	0.00091	0.00224	0.00378	0.00242	0.00249	0.00279	0.00164	0.0004	0.00028	0.00126	0.00098	0.00107	0.00113	0.00507	0.00161	0.00045	0.0085	0.00112	0.00134	0.0016	0.002	0.00558	0.00208	0.00134	0.00014	0.00104	0.00057	0.00184	0.0012	0.00282	0.00182	0.00135	0.00274	0.00303	0.00215	0.00182	0.00247	0.00151	0.00094	0.00133	0.0063	0.00724	3e-05	0.0096	0.00727
CLINICAL	CLINICAL T	0	0	0	0	0	0	0	0	0	0	0	0	0	0	0	0	0	0	0	0	0	0	0	0	0	0	0	0	0	0	0	0	0	0	0	0	0	0	0	0	0	0	0	0	0	0	0	0
METABOLITES	M02645	0.0011	0.00124	0.0025	0.00068	0.00199	0.00851	0.00157	0.00169	0.00108	0.00376	0.00163	0.00205	0.00089	0.00109	0.00037	0.0008	0.00258	0.00195	0.00162	0.01042	0.00221	0.00061	0.00039	0.00116	0.00148	0.00046	0.00195	0.00076	0.00487	0.00129	0.00194	0.00168	0.00196	0.00123	0.00121	1e-05	0.00173	0.00204	0.00094	0.00094	0.00465	0.00101	0.00069	0.00249	0.00166	0.00067	0.00425	0.00388
METABOLITES	saccrp_L	0.00133	0.00084	0.00445	0.00073	0.00021	0.00947	0.00149	0.00069	0.00075	0.00323	0.00214	0.0005	0.00085	0.00168	2e-05	0.00329	0.00065	0.00161	0.00164	0.00494	0.00326	0.00092	0.00256	0.00552	0.00068	0.00386	0.00198	0.00061	0.0002	0.00437	0.00047	0.00165	0.00037	0.00172	0.00162	0.00127	0.00094	0.00115	0.00031	0.00112	0.00214	0.0007	0.00372	0.00201	0.00295	0.00346	0.00257	0.00303
METABOLITES	HC01712	0.00077	0.00083	0.00653	0.00051	0.0003	0.00307	0.00115	0.00063	0.00246	0.00255	0.00141	0.00103	0.00052	0.00042	0.00095	0.00276	0.00143	0.00162	0.0006	0.00135	0.00099	0.00011	0.0006	0.00848	0.00066	0.00584	0.00128	2e-05	0.00246	0.00561	0.00145	0.00092	0.00141	0.00193	0.00135	0.00121	0.0016	0.00324	0.00021	0.00027	0.00152	1e-05	0.00679	0.00484	0.00074	0.00421	0.0049	0.00493
METABOLITES	elaid	0.0005	0.00427	0.00024	0.00133	0.00045	0.00036	0.00016	0.00311	0.00017	0.00021	6e-05	0.00015	0.00238	5e-05	0.00188	0.00048	0.00142	5e-05	0.00518	0.00123	0.00484	0.00022	0.00027	0.00024	0.00174	0.00039	0.00173	0.00636	9e-05	5e-05	0.00229	0.00022	0.00068	0.00314	0.00331	0.00058	0.00388	0	0.00022	0.00216	0.00017	0.03871	0	0.00107	0.00142	0.00049	0.00045	8e-05
METABOLITES	4ppcys	0.00128	0.00078	0.0069	0.00059	0.00014	0.00315	0.00082	0	0.00045	0.00288	0.00127	0.00089	0.00014	0.00047	0.00025	0.00342	0.00128	0.00122	0.0008	0.00223	0.00035	0.00128	0.00124	0.00831	0.00162	0.00753	0.00097	0.0005	0.00503	0.00607	3e-05	0.00095	0.00093	0.002	0.00168	0.00178	0.00018	0.00035	0.00202	0.00105	0.0017	0.00039	0.00643	0.0018	0.00592	0.00465	0.00218	0.00054
METABOLITES	digalsgalside_hs	0.00219	4e-05	0.00132	0.00029	0.00198	0.00125	0.00071	0	0.00386	0.00317	0.00069	0.00203	0.00056	0.00135	0.00155	0.00111	0.00443	0.00294	0.00108	0.00307	0.00125	0.0005	0.00063	0.00055	0.00237	0.00103	0.00205	0.0005	0.00018	0.00038	0.00285	0.00204	0.00154	0.00034	0.00104	0.0012	0.00268	0.00582	0.00037	0.00027	0.00131	0.00039	0	0.01094	0.00343	0.00035	0.00318	0.00742
CLINICAL	HPV ISH	0	0	0	0	0	0	0	0	0	0	0	0	0	0	0	0	0	0	0	0	0	0	0	0	0	0	0	0	0	0	0	0	0	0	0	0	0	0	0	0	0	0	0	0	0	0	0	0
GENE EXPRESSION	CDK5R2	0.00131	0.00098	0.00279	0.0007	0.00028	0.00376	0.00505	5e-05	0.00243	0.00057	0.00289	0.00173	0.0016	0.00171	0.00197	0.00088	0	0.0013	0.00232	0	0.00389	0.00127	0.00159	0.00155	0.00259	0.00062	0.00033	0.00066	0.00215	0.00046	0.00162	0.00087	0.00145	0.00157	0	0.0017	0.00012	0.0005	0.00028	0.00073	0.00131	0.00152	0.00163	0.00221	0.00066	0.00028	0.00338	0
METABOLITES	dgtp	3e-05	0.00515	0.00187	0.00213	0.00113	0.00198	0.00099	0.00576	0.00043	0.00147	0.00068	0.00055	0.00366	5e-05	0.00296	0.00031	0.00148	0.00065	0.00709	0.00129	0.00782	0.00038	0.00082	0.0005	0.00086	0	0.00294	0.00851	0.00055	0.00077	0.00327	0.00024	0.00119	0.00443	0.00472	0.00018	0.00559	0.00048	0.00022	0.00041	0.00019	0.01562	0.00032	0.00059	0	0.00043	0.00184	0.00176
METABOLITES	5oxpro	0.00183	0.00071	0.00261	0.00057	0.00094	0.00205	0.00123	0.00263	0.00129	0.00208	0.00242	0.00051	0.00057	0.00093	0.002	0.00236	0.00139	0.00128	0.00091	0.00334	0.00246	0.00075	0.00017	0.00394	0.00151	0.00288	0.00115	0	0.00161	0.0024	0.00132	0.00086	0.00106	0.00307	0.00133	0.00122	0.00103	0.00214	0.00126	0.00071	0.00107	0.00033	0.00323	0.00289	0.0015	0.00325	0.00361	0.00256
GENE EXPRESSION	CDH10	0.00242	0.0015	0.00023	0.00086	0.00138	0.00117	0.00027	0.00019	0.00298	0.00328	0.00139	0.00107	0.00084	0.00054	0.00408	0.00032	0.00617	0.00249	0.00213	0.00142	0.00084	0.00045	0.00083	0.00128	0.00162	0	0.00136	0.00062	0.00097	0.00131	0.00241	0.00054	0.00076	0.00072	0	0.00087	0	0.00016	0.00124	0	0.00039	0.00149	0.00104	0.00228	0	0	0.00219	0
MUTATION	BRAF | SNP	0.01049	0.00548	0.00222	0.00055	0.00211	0.00087	0.00232	0.00053	0.00144	0.00299	0.00106	0.00141	0.00091	0.00071	0.00081	0	0.001	0.00119	0	0	0	0.0016	0.00151	0.00158	0.00082	0.00181	0.00147	0.00091	0	0.00171	0.00079	0.00155	0.00113	0	0.00136	0.00119	0.00079	0.00129	0	0.00098	0.00217	0.00082	0.00041	0.00275	0.00401	0.0021	0.00062	0.00152
METABOLITES	C05957	0.00207	0.00109	0.00326	0.00032	0.00082	0.00202	0.00055	0	0.00246	0.00163	0.00235	0.00056	0.00057	0.00038	0.00147	0.00443	0.00165	0.00071	0.00204	0.00424	0.0028	0.0001	0.00108	0.00498	0.00361	0.00325	0.00093	0	0.00205	0.00409	0.00052	0.00069	0.00109	0.00085	0.00082	0.00166	0.00093	0.0015	0.00197	0.00093	0.00093	0	0.00358	0.00371	0	0.00404	0.00169	0.00169
METABOLITES	3sala	0.00064	0.00035	0.00111	0.00055	0.00109	0.00085	0.00143	0.00204	0.00079	0.00243	0.00127	0.00106	0.00085	0.00069	0.00068	0.00031	0.00077	0.00096	0.00126	0.00332	0.00203	0.00074	0.00074	0.00102	0.00046	0.0005	0.00124	0.00033	0.00114	0.00047	0.00082	0.00086	0.00046	0.00151	0.00125	0.00076	0.0006	0.00121	0.00087	0.00058	0.00062	0.00075	0.00079	0.00147	0.0018	0.00147	0.00304	0.00285
METABOLITES	M02749	0.0001	0.00358	0.00015	0.00091	0.00035	0.00028	0.00013	0.01168	0.00051	0.00018	0.00027	0	0.00259	0.00016	0.00653	0	7e-05	0.00037	0.01639	0.0007	0.00544	0.00013	8e-05	0	0.00015	0	0.00191	0.01858	9e-05	0.00041	0.0075	0.00062	0	0.00949	0.01083	3e-05	0.00374	0.00076	0	0.00012	0.00015	0.03551	0	0.00332	0	0.00025	0	0.00062
CLINICAL	ALCOHOL DAYS PER WEEK	0	0	0	0	0	0	0	0	0	0	0	0	0	0	0	0	0	0	0	0	0	0	0	0	0	0	0	0	0	0	0	0	0	0	0	0	0	0	0	0	0	0	0	0	0	0	0	0
METABOLITES	estrones	0.00119	0.0011	0.00027	0.00108	0.00352	0.00234	0.00077	0.00349	0.00052	0.00018	0.00118	7e-05	0.00035	0.00053	0.00114	0.00258	0.00153	0.00241	0.00113	0.00619	0.00145	0.00079	0.0013	0.0015	0.00267	0.00024	0.00195	0	0.00036	0	0.00128	0.00045	0.00116	0.00177	0.00232	0.00149	0.00034	0.00173	0.00038	0.00062	0.00084	0.00014	0.0002	0.00218	0.00078	0.00107	0.00234	0.00087
METABOLITES	adrn	0.00042	0.00068	0.00764	0.00074	0.00124	0.00425	8e-05	0	0.00032	0.00326	0.0017	0.00099	0.00032	0.00024	8e-05	0.00448	0.00043	0.0001	0	0.00159	0.00073	0.00025	0.0002	0.01222	0.00165	0.0094	0.00028	0.00069	0.00307	0.00962	0.00086	0.00038	0.00032	0.0024	0.00218	0.00165	0.00091	0.00011	0.00194	0.00061	0.00254	0.00019	0.00969	0.00136	0.002	0.00573	0.00347	0.0014
GENE EXPRESSION	LY75	0.00144	0.00186	0.0023	0.00049	0.00104	0.00174	0.0045	0.00017	0.00279	0.00086	0.00149	0.00085	0.00031	0.0005	0.00102	0.00136	0.00459	0.00186	0.0008	0.00156	0.00141	0.00104	0.00218	0.0016	0.00122	0.00072	0.00103	0	0.00099	0.00058	0.00049	0.00132	0.00138	0.00059	0.00139	0.00028	0.00077	0.00075	0.00123	0.0005	0.00107	0	0.00036	0.00165	0.00145	0.00102	0.00157	0.00159
MUTATION	DNAH9 | SNP	0.00084	0.0073	0.00058	0.00021	0.0008	0.00494	0.00071	0.00038	0.00043	0.0014	0.00547	0.0008	0.00048	0.00299	0.00023	0	0.00012	0.0007	0	0	0	0.00067	0.00078	0.00095	0.00047	0.00074	0.00066	0.00028	0	0.00021	0.0004	0.00085	0.00033	0	0.0003	0.00059	0.00029	0.00044	0	0.00052	0.00095	0.00042	0.00421	0.00134	0.00197	0.00085	0.00077	0.00081
METABOLITES	pheacgln	0	0.0006	0.00313	0.00079	0.00093	0.00267	0.00047	0.00059	0.00032	0.00014	0.00016	0.00046	0.00042	0.00016	0.00041	0.00164	0.0019	0.00041	0.00038	0.0016	0.00073	0.00052	0.00045	0.00512	0.00088	0.00468	0.00047	0	0.00037	0.0033	0.00061	0.0006	0.00122	0.00172	0.0008	0.00126	0.00059	7e-05	0.00123	0.00048	0.00079	0.00031	0.00415	0.00027	0.00487	0.00211	0.00423	0.00122
[truncated: 281 more columns]
