# Supplementary material for: Integration of machine learning and genome-scale metabolic modeling identifies multi-omics biomarkers for radiation resistance
Source: Nat Commun. 2021 May 11;12:2700. doi: 10.1038/s41467-021-22989-1 (PMC8113601; doi:10.1038/s41467-021-22989-1)
Supplement: Supplementary file 5 — Source Data [file 41467_2021_22989_MOESM5_ESM.zip › Figure Raw Data/S1.xlsx]

## Sheet: S1b
	Weighted Log Loss
	Mean	Standard Error
No BayesOpt	0.627916	0.0146366
With BayesOpt	0.511434	0.00747719

## Sheet: S1c
	Weighted Log Loss
	Mean	Standard Error
Logistic w/ L1	0.68973	0.0391854
Neural Net w/ L1	0.55056	0.0130646
Random Forest	0.520159	0.00709775
GBM	0.511434	0.00747719
