# Supplementary material for: Integration of machine learning and genome-scale metabolic modeling identifies multi-omics biomarkers for radiation resistance
Source: Nat Commun. 2021 May 11;12:2700. doi: 10.1038/s41467-021-22989-1 (PMC8113601; doi:10.1038/s41467-021-22989-1)
Supplement: Supplementary file 5 — Source Data [file 41467_2021_22989_MOESM5_ESM.zip › Figure Raw Data/S14.xlsx]

## Sheet: S14
Dataset	Feature	TCGA-15-1444-01A	TCGA-2A-A8VT-01A	TCGA-50-6592-01A	TCGA-55-6981-01A	TCGA-56-7730-01A	TCGA-56-A4BY-01A	TCGA-A2-A0EW-01A	TCGA-A2-A4S1-01A	TCGA-A7-A3IZ-01A	TCGA-A7-A3J1-01A	TCGA-A7-A3RF-01A	TCGA-A7-A425-01A	TCGA-A8-A06Y-01A	TCGA-A8-A07L-01A	TCGA-A8-A07S-01A	TCGA-A8-A0A9-01A	TCGA-AC-A23E-01A	TCGA-AC-A3TN-01A	TCGA-AG-3591-01A	TCGA-AG-3885-01A	TCGA-AG-A02N-01A	TCGA-AG-A032-01A	TCGA-AJ-A3BG-01A	TCGA-AJ-A3BK-01A	TCGA-AJ-A3EK-01A	TCGA-AJ-A3NG-01A	TCGA-BG-A0MK-01A	TCGA-BG-A0VX-01A	TCGA-BG-A2L7-01A	TCGA-BG-A3EW-01A	TCGA-BH-A8FZ-01A	TCGA-BJ-A18Z-01A	TCGA-BJ-A28Z-01A	TCGA-BJ-A290-01A	TCGA-BJ-A3PU-01A	TCGA-BJ-A45G-01A	TCGA-BJ-A45H-01A	TCGA-BJ-A45I-01A	TCGA-BK-A56F-01A	TCGA-BK-A6W4-01A	TCGA-C5-A2LZ-01A	TCGA-CF-A27C-01A	TCGA-CF-A3MF-01A	TCGA-CF-A3MH-01A	TCGA-CN-A63U-01A	TCGA-CV-5966-01A	TCGA-CV-5977-01A	TCGA-CV-6941-01A
CLINICAL	HISTOLOGIC	0	0.11204	0.01494	0.02626	0	0	0.00936	0.02465	0.00723	0.01166	0.15075	0.21959	0.23988	0.11881	0.01994	0.16547	0.1718	0.02841	0	0	0	0	0.00207	0.03982	0.0048	0.00769	0.00362	0.00424	0.0426	0.08825	0.11935	0.13357	0.24196	0.00586	0.29373	0.17561	0.19772	0.08076	0.00265	0.01797	0.02463	0	0	0	0.0037	0.00826	0.03599	0.04371
MUTATION	IDH1 | SNP	0	0.07134	0.02851	0.02733	0.02304	0.02306	0.02894	0.01725	0	0	0.02452	0.01991	0.01763	0.01085	0	0.01059	0.01375	0	0.01965	0.03141	0.02234	0.02754	0.13996	0.02584	0.00847	0.03934	0.03018	0.02859	0.01268	0.01464	0.02025	0.01381	0.01416	0.01708	0.00738	0.01713	0.01435	0.01955	0.01992	0.02982	0	0.0404	0.03897	0.01557	0.01502	0.04504	0.01607	0.02733
CLINICAL	COHORT	0.02583	0.04037	0	0.0656	0.04956	0.03253	0.07992	0.05389	0.03452	0.06196	0.04692	0.06978	0.06399	0.04668	0.04421	0.03564	0.01417	0.05933	0.08296	0.02456	0.06019	0.05695	0.0161	0.0926	0.02672	0.01845	0.03868	0.03177	0.05557	0.07341	0.05406	0.02942	0.06367	0.20447	0.03741	0.03312	0.06631	0.03003	0.07131	0.03335	0.05117	0.04094	0.03754	0.04189	0.03967	0.02801	0.03673	0.0569
CLINICAL	PATHOLOGIC M	0	0	0.19452	0.08874	0.09768	0.19285	0.16883	0.06319	0.04614	0.17684	0.02264	0.09829	0.04448	0.00475	0.05317	0.05693	0.08211	0.13481	0.14894	0.09836	0.08514	0.04118	0	0	0	0	0	0	0	0	0.05681	0.11462	0.05248	0.06851	0.0177	0.05505	0.08658	0.0294	0	0	0	0.07763	0.07421	0.07246	0.10742	0	0	0
CLINICAL	CLINICAL STAGE	0	0	0	0	0	0	0	0	0	0	0	0	0	0	0	0	0	0	0	0	0	0	0.10861	0.20124	0.05931	0.15847	0.06817	0.10192	0.12111	0.04119	0	0	0	0	0	0	0	0	0.13395	0.27638	0.217	0	0	0	0.0295	0.21253	0.0401	0.01395
CLINICAL	PATHOLOGIC T	0	0.01567	0.0131	0.03554	0.01134	0.0215	0.06623	0.06603	0.01743	0.02175	0.00395	0.00224	0.02511	0.04956	0.0346	0.00777	0.00749	0.00182	0.00341	0.01212	0.00915	0.00089	0	0	0	0	0	0	0	0	0.03106	0.02492	0.00504	0.00298	0.00995	0.01842	0.00016	0.01231	0	0	0	0.02111	0.01396	0.0242	0.00124	0.01497	0.0031	0.0109
CLINICAL	AGE	0.05563	0.00682	0.05497	0.02556	0.03925	0.0092	0.02306	0.04905	0.02312	0.01317	0.08183	0.00478	0.01538	0.02155	0.09168	0.06413	0.00819	0.01786	0.03031	0.05551	0.0012	0.02304	0.01083	0.01236	0.00498	0.147	0.00989	0.01617	0.002	0.04124	0.01388	0.02124	0.0031	0.00375	0.01191	0.00734	0.0107	0.01139	0.07744	0.01663	0.0249	0.01917	0.02214	0.02819	0.01404	0.01126	0.02175	0.02474
METABOLITES	but	0.03745	0.01162	0.0148	0.00943	0.00708	0.00456	0.02027	0.01228	0.00935	0.02121	0.02875	0.0108	0.01411	0.02185	0.01151	0.00762	0.00512	0.01521	0.04112	0.01339	0.01931	0.02456	0.01357	0.02851	0.00869	0.02119	0.01364	0.01467	0.00937	0.01338	0.01005	0.01935	0.00075	0.04457	0.00247	0.04611	0.00795	0.01478	0.00949	0.04007	0.01146	0.0082	0.02272	0.01442	0.00536	0.00595	0.01049	0.01856
METABOLITES	prostgd2	0.03542	0.00916	0.00683	0.01538	0.00583	0.00936	0.00562	0.01291	0.01412	0.0179	0.01162	0.00749	0.01059	0.02634	0.00352	0.01396	0.00861	0.01554	0.02394	0.00792	0.01618	0.0086	0.00417	0.01933	0.0093	0.0186	0.01978	0.00359	0.01404	0.00166	0.00524	0.00291	0.00921	0.01082	0.00081	0.03013	0.00676	0.00183	0.00597	0.04254	0.01279	0.00982	0.00848	0.01237	0.00525	0.00277	0.01173	0.01178
MUTATION	EGFR | SNP	0	0.00881	0.00484	0.00494	0.00444	0.00535	0.0047	0.00275	0	0	0.0042	0.00383	0.00291	0.00123	0	0.00223	0.00325	0	0.00351	0.00611	0.00374	0.00227	0.00258	0.00395	0.03219	0.00384	0.00596	0.00372	0.00262	0.00189	0.00326	0.00042	0.00232	0.00385	0.00117	0.00302	0.00231	0.00261	0.00342	0.00365	0	0.00727	0.00647	0.00229	0.00242	0.00697	0.00248	0.00293
CLINICAL	PATHOLOGIC N	0	0.03312	0.00128	0.02628	0.01577	0.02085	0	0.02243	0.0119	0.00537	0.01528	0	0.00337	0.0205	0.00863	0.00459	0.02496	0.01673	0.01998	0.07115	0.01535	0.04955	0	0	0	0	0	0	0	0	0.00828	0.00088	0.01253	0	0.00124	0.02143	0.00305	0.00971	0	0	0	0.01357	0.00306	0.0204	0.00771	0.0233	0.00412	0.00411
MUTATION	BRAF | SNP	0	0.01337	0.01018	0.00692	0.00602	0.00362	0.00575	0.00513	0	0	0.00749	0.00441	0.00245	0.00274	0	0.00248	0.00293	0	0.0034	0.00579	0.00495	0.00387	0.00338	0.00411	0.01261	0.00578	0.0059	0.00591	0.00249	0.00255	0.00342	0.00482	0.00224	0.02062	0.00971	0.00269	0.01857	0.02821	0.00469	0.00644	0	0.00328	0.00403	0.00277	0.00302	0.00586	0.00406	0.00334
METABOLITES	hs	0.00122	0.01047	0.00215	0.00713	0.01104	0.0071	0.00382	0.00826	0.014	0.02173	0.00696	0.01023	0.01503	0	0.02082	0.01506	0.01279	0.01067	0.0057	0.01408	0.00889	0.01523	0.00714	0.00964	0.00369	0	0.01793	0.01049	0.00947	0.012	0.00882	0.04035	0.00718	0.02529	0.0033	0.01004	0.014	0.01832	0.00045	0.00077	0.00784	0.01346	0.01247	0.00701	0.00253	0.00731	0.01522	0.00606
METABOLITES	M02645	0.01338	0.01749	0.01068	0.00759	0.0036	0.00986	0.00395	0.00354	0.0065	0.0053	0.00117	0.0038	7e-05	0.04625	0.00686	0.00773	0.01164	0.00571	0.00518	0.00841	0.0061	0.00618	0.00369	0.00433	0.00224	0.00855	0.00792	0.0121	0.01456	0.00508	0.00413	0.02097	0.00383	0.01914	0.00069	0.00253	0.01127	0.01093	0.00175	0.00403	0.00937	0.00921	0.00091	0.00502	0.00324	0.00786	0.00394	0.00251
CLINICAL	PATHOLOGIC STAGE	0	0	0.00821	0.04372	0.00976	0	0.02483	0.00062	0.00529	0.00529	0.00059	0.00925	0.00622	0.03855	0.01355	0.0043	0	0.00377	0.05116	0.01084	0.11902	0.0009	0	0	0	0	0	0	0	0	0.00608	0.01067	0.00019	0	0.006	0.01872	0.00104	0.01115	0	0	0	0.00584	0.00819	0.06826	0.00661	0.00406	0.0004	0.00334
METABOLITES	saccrp_L	0.02696	0.01119	0.0082	0.00236	0.00893	0.00286	0.00899	0.00164	0.00542	0.00229	0.01282	0.00602	0.0022	0.00803	0.00615	0.00605	0.00624	0.00905	0.00613	0.00913	0.00491	0.00498	0.00668	0.0053	0.00439	0.00396	0.0043	0.0047	0.00178	0.00488	0.00163	0.01123	0.00318	0.01684	0.00201	0.00074	0.00888	0.00653	0.00693	0.00159	0.01028	3e-05	0.00936	0.00478	0.01755	0.00467	0.00211	0.00834
METABOLITES	digalsgalside_hs	0.00103	0.0023	0.00837	0.00103	0.00882	0.02331	0.00045	0.00296	0.0308	0.00156	0.00363	0.00417	0.00589	0	0.00762	0.02841	0.0327	0.01773	0.00253	0.00946	0.00842	0.00903	0.00529	0.00321	0.00883	0.00421	0.03275	0.02407	0.01032	0.00345	0.00284	0	0.00093	0.06352	0.002	0.00493	0.01385	0.04188	0.00116	0.00107	0.00712	0.0063	0.00493	0.00787	0.00347	0.0103	0.00344	0.00359
METABOLITES	HC01712	0.02656	0.0005	0.00043	0.00331	0.00383	0.01084	0.00115	0.00466	0.01725	0.00186	0.02035	0.00018	0.00072	0	0.00556	0.01421	0.01654	0.01546	0.00519	0.00493	0.00382	0.00458	0.00088	0.00119	0.00647	0.00202	0.02102	0.01682	0.00615	0.00233	0.00121	0.01751	0.00155	0.00183	0.0002	0.00101	0.00347	0.01763	0.00695	0.00121	0.00719	0.00491	0.01198	0.00479	0.00109	0.0019	0.00711	0.00324
GENE EXPRESSION	CDH10	0.0013	0.00112	0.00309	0.01368	0.00951	0.00891	0.00062	0.00398	0.00496	0.0035	0	0.00378	0.00868	0	0.00391	0.00957	0.01417	0.00585	0	0	0	0.00411	0	0.0021	0	0.00252	0.00969	0.01613	0.0038	0.0011	0.00357	0.00255	0.00291	0.00417	0	0.01467	0.00536	0.00896	0.00319	0.00549	0.00935	0.02543	0.00164	0.00893	0.00285	0.01147	0	0.00315
METABOLITES	estrones	0.00879	0.01057	0	0.01839	0.00801	0.00204	0.0107	0.00109	0.00273	0.01293	0.00353	0.01943	0.00878	0.05067	0.0052	0.01048	0.00276	0.00398	0.00415	0.00417	0.01168	0.0096	0.00499	0.00028	0.00058	0.0231	0.00326	0.0199	0.00641	0.00098	0.00589	0.00592	0.00782	0.0154	0.00183	0.00483	0.00781	0.00609	0.0005	0.01513	0.00823	0.00751	0.00494	0.0074	0.00454	0.007	0.00663	0.00437
CLINICAL	LOCATION	0	0	0.00678	0.05359	0.0022	0.00184	0.01099	0.05381	0.07106	0.01607	0.03943	0.00873	0.00827	0.00024	0.02775	0.00192	0.01012	0.03679	0	0	0	0	0	0	0	0	0	0	0	0	0.07322	0	0	0	0	0	0	0	0	0	0	0.00076	0.01558	0.00824	0.06865	0.00115	0.00376	0.02004
METABOLITES	3sala	0.01692	0.00289	0.00446	0.00783	0.00312	0.0033	0.00537	0.0032	0.00745	0.00046	0.00568	0.00414	0.0027	0.01678	0.00571	0.00756	0.004	0.00377	0.00534	0.00325	0.00777	0.00689	0.00247	0.002	0.00121	0.01128	0.00271	0.0084	0.00394	0.0038	0.00499	0.02397	0.00344	0.01022	0.00088	0.00033	0.00798	0.00568	0.00246	0.00535	0.00784	0.00224	0.00061	0.00281	0.00235	0.00121	0.0019	0.00219
METABOLITES	5oxpro	0.01085	0.0079	0	0.00317	0.00428	0.00532	0.00297	0.01173	0.01448	0.00099	0.01535	0.00425	0.00396	0.00923	0.0065	0.00796	0.00802	0.01075	0.00608	0.00378	0.00648	0.00671	0.00188	0.00163	0.00292	0.00826	0.01158	0.01179	0.0079	0.00508	0.00387	0.01583	0.00332	0.01266	0.00264	0.00423	0.00568	0.01089	0.00988	0.00254	0.00231	0.00622	0.01311	0.00392	0.00225	0.00189	0.01105	0.00344
METABOLITES	pan4p	0.00189	0.00249	0.00158	0.00943	0.0035	0.00497	0.00537	0.00365	0.03158	0.00147	0.0003	0.00508	0.00616	0.02429	0.00906	0.02354	0.02967	0.01908	0.00132	0.00119	0.00266	0.00048	0.0023	0.00193	0.0019	0.00305	0.01042	0.04067	0.01379	0.00365	0.00688	0.02926	0.00172	0.00771	0.00559	0.00348	0.00353	0.03345	0.01057	0.00145	0.00143	0.00078	0.00044	0.00319	0.00169	0.0007	0.00579	0.00182
GENE EXPRESSION	CDK5R2	0.00635	0.00454	0.00228	0.0078	0.00617	0.00837	0.00602	0.00742	0.00699	0.01429	0.0024	0.00122	0.00628	0	0.01499	0.00388	0.00604	0	0.00793	0.00572	0.0041	0.00265	0.00152	0	0.00471	0.00984	0.00532	0.00343	0.00817	0.00407	0.00563	0.00305	0.008	0.00437	0.00629	0	0	0.01344	0	0.00691	0.00774	0.01976	0.01365	0.0091	0.00259	0.01746	0.00502	0.00338
GENE EXPRESSION	LY75	0.00522	0.00425	0	0.01275	0.006	0.0088	0.00757	0.00664	0.0071	0.00886	0.00282	0.00153	0.00485	0.00583	0.00769	0.00519	0.00642	0.00652	0.00355	0.00954	0.00519	0.00143	0.00272	0.00932	0.00574	0.00179	0.0053	0.00235	0.00597	0.0044	0.00299	0	0.00676	0.00088	0.00529	0.00733	0.00455	0.00641	0.00495	0.00873	0.01218	0.01993	0.01007	0.00693	0.00366	0.01315	0.0048	0.0036
METABOLITES	4ppcys	0.01494	0.00292	0.00722	0.00355	0.00588	0.00228	0.00755	0.00749	0.00487	0.00584	0.02494	0.00475	0.0052	0	0.00205	0.0058	0.00186	0.01206	0.00503	0.01021	0.00471	0.01231	0.00303	0.00031	0.00249	0	0.00458	0	0.00381	0.0059	0.00276	0	0.00505	0.00863	0.00208	0.00246	0.0053	0.00499	0.00854	0.00169	0.00898	0.0032	0.02921	0.00162	0.00219	0.00201	0.0013	0.00922
METABOLITES	HC02065	0.00382	0.00412	0	0.00691	0.00632	0.00437	0.00565	0.00252	0.00901	0.01026	0.00047	0.00771	0.00711	0.01532	0.00701	0.007	0.00584	0.00357	0.00207	0.00319	0.00909	0.02153	0.00161	0.00104	0.0018	0.00393	0.00649	0.00835	0.00758	0.00295	0.00415	0.05023	0.00244	0.00674	0.00085	0.00533	0.01217	0.00141	0.00141	0.00287	0.00322	0.00427	0.00432	0.00308	0.00259	0.00197	0.00729	0.00499
METABOLITES	dgtp	0.01921	0.00284	0.00871	0.00358	0.00157	0.00039	0.00491	0.00106	0.00436	0.00272	0	0.0039	0.00177	0.00987	0.0054	0.00221	0.00032	0.00036	0.01628	0.0093	0.00269	0.0023	0.00155	0.01277	0.00101	0.00464	0	0.00332	0.00166	0.00182	0.001	0.00962	0.00163	0	0.00029	0.02825	0.0031	0.00161	0.00059	0.02495	0.00588	0.00299	0.00513	0.00988	0.00219	0.0034	0	0.01217
CLINICAL	RACE	0.00041	0	0	0.00431	0.00751	0.00048	0.00814	0.01279	0.00866	0.01291	0.00739	0	0	0	0	0	0.0001	0.00484	0	0	0	0	0.00326	0.00925	4e-05	0.00602	0.00811	0.00212	0.00287	0.01562	0.0058	0.0043	0.00681	0	0.0046	0.00042	0.00314	0.00551	0.01499	0.02087	0.00281	0.05635	0.01965	0.0458	0.00187	0.00749	0.0023	0.01069
METABOLITES	C05957	0.00523	0.00381	0	0.00266	0.00704	0.00486	0	0.00597	0.008	0.0174	0.01156	0.00018	0.00775	0	0.0015	0.00631	0.0041	0.01376	0.00632	0.00474	0.00757	0.00739	0.00304	0.00029	0.00653	0.00318	0.0115	0.00382	0.00682	0.00055	0.00041	0	0.00269	0.00469	0.00078	0.00813	0.00015	0.00307	0.00822	0.00281	0.00307	0.00517	0.00723	0.00104	0.00374	0.00258	0.00841	0.00608
CLINICAL	GENDER	0.01685	0	0	0.00068	0.00019	0	0.0089	0.00054	0.00447	0.00036	0.0097	0	0	0	0.0085	1e-05	0	0.00436	0.02144	0.00184	0.0004	0.01075	4e-05	0.00711	0.01224	0.00055	0.02037	0	0.00016	0.0047	0.00323	0.01071	2e-05	0	0.00546	0.00198	0.00227	0.00141	0.02658	0.00545	1e-05	4e-05	0.03065	0.00721	0.00029	0.00028	0.00039	0.02472
CLINICAL	CLINICAL T	0	0.0301	0	0	0	0	0	0	0	0	0	0	0	0	0	0	0	0	0	0	0	0	0	0	0	0	0	0	0	0	0	0	0	0	0	0	0	0	0	0	0	0	0	0	0.02347	0.00061	0.04792	0.04504
GENE EXPRESSION	HOMER2	0.01076	0.00187	0	0.00224	0.00174	0.00098	0.00314	0.0041	0.00528	0.00678	0.00426	0	0.00601	0	0.00199	0.00038	0.00067	0.00557	0.0062	0.00865	0.00263	0.00376	0.00197	0.00495	0.00354	0	0.00418	0	0.00181	0.00818	0.00702	0	0.00765	0	0.01453	0.0062	0.00167	0.0017	0.01353	0.00238	0.00203	0.01145	0.01936	0.00329	0.00561	0.01003	0.00129	0.0065
METABOLITES	elaid	0.04564	0.00229	0.00098	0.00104	0.00256	0.0004	0	0.00134	0.00143	0.00744	0.001	0	0.00357	0	0.00117	0.00115	0.00033	0.00266	0.01071	0.00175	0.00146	0.00448	0.0007	0.00872	0	0	0	0	0.00137	0.00171	7e-05	0	0.00111	0	0.00063	0.024	0.0003	0.00087	0.0005	0.01524	0.00037	0.00376	0.00128	0.00498	0.00129	0.00203	0.00369	0.01034
GENE EXPRESSION	P2RX6	0.00725	0.0022	0.00172	0.0078	0.00422	0.00257	0.00321	0.00666	1e-05	0.00306	0.00331	0.00291	0	0	0.00044	0.00602	0.00196	0.00263	0.00084	0.0028	0.00075	0.00136	0.00029	0.0046	0.00676	0.00094	0.00319	0.0058	0.00627	0.01431	0.00708	0	0.00063	0.00203	0.02357	0.00499	0.0068	0.00269	0.01039	0.00829	0.00839	0.00866	0.00536	0.00718	0.00764	0.00365	0.00594	0.00553
METABOLITES	M02749	0.01531	0.00194	0	0.00249	0.00091	0.00212	0.00148	0.00095	0.00258	0.00044	0	0.00047	0.00022	0.00766	0.0011	0.00876	0.00281	0.00138	0.01186	0.00081	0.00312	0	0.00063	0.00914	0.001	0.00774	0.0044	0.00571	0.00462	0.00124	0.00038	0	0.00096	0.0083	0.00062	0.06326	0.00164	0.0128	0.0006	0.01962	0	0	0.00057	0.00706	0.00084	0.00018	0.00164	0.00846
MUTATION	DNAH9 | SNP	0	0.00535	0.00354	0.00239	0.00234	0.00376	0.00064	0.00233	0	0	0.00294	0.00117	0.00082	0.00027	0	0.00088	0.00256	0	0.00077	0.00076	0.00202	0.04523	0.00233	0.00201	0.01282	0.02243	0.00241	0.02183	0.00155	0.00179	0.00171	0.00156	0.0005	0.0015	0.00065	0.00083	0.00129	0.00148	0.00226	0.00155	0	0.00026	0.00026	0.00074	0.00146	0.00267	0.00264	0.00198
METABOLITES	dca	0.00195	0.00047	0	0.00221	0.00148	0.00818	0.00348	0.00406	0.00999	0.0045	0.00093	0.00256	0.00209	0	0.00788	0.00594	0.0098	0.00607	0.00311	0.00342	0.00011	0.01083	0.00457	0.00346	0.00497	0	0.01457	0.01098	0.00539	0.00516	0.0036	0.02853	0.00042	0	0.00055	0.00229	0.00152	0.00799	0.00263	0.00212	0.00279	0.00272	0.00018	0.00313	0.00109	0.00428	0.00405	0.00322
GENE EXPRESSION	TSC22D4	0.01357	0.01286	0	0.00772	0.00254	0.00401	0.00546	0.00088	0.00208	0.00387	0	0.00598	0.00182	0.02364	0.0033	0.00193	0.00304	0.00249	0.0037	0.00627	0.00464	0.00379	0.00113	0.00397	0.00368	0.01477	0.00205	0.00729	0.00251	0.00195	0.00298	0.00255	0.00333	0	0	0.00119	0.00549	0.00262	0	0.00444	0.00324	0.00109	0.00124	0.00656	0.00354	0.00361	0.00196	0.00215
METABOLITES	3snpyr	0.01585	0.00189	0	0.00187	0.00337	0.00235	0.00267	0.00057	0.00149	0.00551	0.03511	0.00284	0.00366	0	0.00177	0.00306	0.00198	0.00649	0.00353	0.00244	0.00237	0.00264	0.00156	0.00123	0.0015	0	0.0015	0	0.00271	0.00096	0.00179	0	0.00291	0.00732	0.00071	0.0031	0.00339	0.00054	0.00434	0.00019	0.00367	0.00247	0.00508	0.00107	0.00169	0.0021	0.0024	0.00221
METABOLITES	adrn	0.00918	0.00127	0.01175	0.00137	0.00358	0.00087	0	0.00166	0.00091	0.0044	0.03309	0.00147	0.00398	0	0.00382	0.00113	0.00068	0.0132	0.00619	0.00709	0.00373	0.00406	0.00279	0.00163	0.00462	0	0.00705	0	0.00103	0.00193	0.00111	0	0.00064	0.01208	0.00106	0.00455	0.00418	0.00115	0.00813	0.00023	0.00545	0.00199	0.02057	0	0.00202	0.00307	0.00306	0.00451
METABOLITES	pheacgln	0.01161	0.00055	0	0.00158	0.00075	0.00034	0.00176	0.01174	0.0042	0.00347	0.01519	0.00106	0.00208	0	0.00661	0.00178	0.0009	0.00467	0.00352	0.00367	0.00212	0.00752	0.00173	0.00389	0.00161	0.00181	0.00259	0	0.00136	0.00584	0.00171	0.01516	0.00228	0.00134	0.00213	0.0016	0.00335	0.00431	0.00503	0.00073	0.00278	0.00747	0.00959	0.0008	0.00033	0.00363	0.0054	0.00242
CLINICAL	GRADE	0	0	0	0	0	0	0	0	0	0	0	0	0	0	0	0	0	0	0	0	0	0	0.0029	0.02198	0	0.04552	0	0.0194	0.00971	0.02956	0	0	0	0	0	0	0	0	0.01354	0.01758	0.00055	0.00047	0.00093	0.01946	0.01007	0.00849	0.00375	0.0139
METABOLITES	M03163	0	0.0026	0	0	0.00516	0.00574	0.00238	0.00233	0.00632	0.00763	0.0005	0.00293	0.00324	0	0.00024	0.00579	0.00785	0.00627	0.00048	0.00157	0.00243	0.02514	0.0002	0.00063	0.01018	0	0.01162	0.0087	0.00361	0.00064	0.00109	0	0.00134	0	0.00016	0.00363	0.00111	0.00766	0	0	0.00108	0	0.00177	0.01672	0.00108	5e-05	0.04478	0.00287
GENE EXPRESSION	INPP5J	0.00136	0.0047	0	0.00037	0.00297	0	0.00873	0.00357	0.00214	0.00829	0.01054	0.00164	0.00215	0.00398	0.00555	0.00052	0	0.00405	0.00311	0.00505	0.00126	0.00998	0.00626	0.01075	0.00067	0.00088	0.00153	0.00067	0.00396	0.00743	0.00078	0	0.00565	0.00107	0.00333	0.0036	0.00574	0.00818	0.00251	0.00213	0.00103	0.00274	0.00682	0.00443	0.00128	0.00855	0.00381	0.00569
METABOLITES	gtp	0.0007	0.0034	0.00798	0.00149	0.00303	0	0.00983	0.00228	0.00834	0.00554	0.00033	0.00085	0.00301	0	0.01179	0.00183	0	0.00188	0.00096	0.00878	0.00467	0.0121	0.00146	0.00441	0	0	0	0	0.00178	0.00621	0.00292	0.01844	0.00179	0.00699	0.00096	0.00243	0.00777	0.00605	0.00172	0.00098	0.00429	0.00108	0.00606	0.00424	0.00171	0.00041	0.00312	0.00345
CLINICAL	RESPONSE DRUG Carboplatin	0	0	0	0	0	0	0	0	0	0	0	0	0	0	0	0	0	0	0	0	0	0	0.06542	0	0.07761	0	0	0	0.12125	0	0	0	0	0	0	0	0	0	0	0	0	0	0	0	0	0	0	0
GENE EXPRESSION	SEMA5B	0.00261	0.0042	0.0013	0.01032	0.00397	0	0.00398	0.00206	0.00196	0.00554	0	0.00075	0.00245	0.00261	0.00555	0.00126	0	0.00132	0.0019	0.00581	0.00408	0.00037	0.00042	0.01154	0	0.00313	0	0.0006	0.00232	0.00069	0.00037	0	0.00189	0.00651	0	0.00683	0.00164	0.00511	0.00028	0.00414	0.00385	0.0115	0.01433	0.0091	0.00098	0.00616	0.00013	0.00235
METABOLITES	HC02069	0.00642	0.00084	0	0.00233	0.00236	0.00079	0.00378	0.00268	0.00195	0.00535	0.01674	0.00567	0.00192	0.00448	0.00123	0.00247	0.00064	0.00499	0.0063	0.00298	0.00551	0.00472	0.00236	0.00146	0.00161	0.00029	0.00239	0.00151	0.00146	0.0016	0.00287	0	0.00489	0	0.00052	0.00146	0.00155	0.00149	0.00354	0.00035	0.00301	0.00445	0.00681	0.00088	0.00119	0.00274	0.00177	0.00249
[truncated: 202 more columns]
