# Supplementary material for: Integration of machine learning and genome-scale metabolic modeling identifies multi-omics biomarkers for radiation resistance
Source: Nat Commun. 2021 May 11;12:2700. doi: 10.1038/s41467-021-22989-1 (PMC8113601; doi:10.1038/s41467-021-22989-1)
Supplement: Supplementary file 5 — Source Data [file 41467_2021_22989_MOESM5_ESM.zip › Figure Raw Data/S13.xlsx]

## Sheet: S13a
Number of Clusters	Gap Statistic
1	0.245199
2	0.281193
3	0.310969
4	0.234837
5	0.186354
6	0.19815
7	0.176349
8	0.203361
9	0.19164
10	0.193608

## Sheet: S13b
Number of Clusters	Gap Statistic
1	0.291257
2	0.301875
3	0.163991
4	0.157106
5	0.128438
6	0.111126
7	0.097384
8	0.072393
9	0.095115
10	0.099226
