# Supplementary material for: Integration of machine learning and genome-scale metabolic modeling identifies multi-omics biomarkers for radiation resistance
Source: Nat Commun. 2021 May 11;12:2700. doi: 10.1038/s41467-021-22989-1 (PMC8113601; doi:10.1038/s41467-021-22989-1)
Supplement: Supplementary file 5 — Source Data [file 41467_2021_22989_MOESM5_ESM.zip › Figure Raw Data/S12.xlsx]

## Sheet: S12
Mutation	%LRR-%CTL
PIK3CA	-20
NOTCH3	-10
BRCA2	-8.75
MLL3	-8.75
ABL1	-5
TOP2A	-5
SPEN	-5
SETD2	-5
RB1	-5
PIK3R1	-5
KDR	-5
JAK1	-5
TSC1	-5
BAP1	-5
CREBBP	-5
CDH1	-5
CDKN2A	-5
CHEK1	-5
BRCA1	-5
ASXL1	-5
PTEN	-3.75
AR	-3.75
FOXL2	1.25
PTCH1	1.25
NCOR1	1.25
FLT3	1.25
MLH1	1.25
MAP3K1	2.5
MLL2	2.5
TP53	2.5
NSD1	6.25
PDGFRB	6.25
ATM	6.25
PPP1R3A	6.25
PALB2	6.25
CSF1R	6.25
MAP2K1	6.25
MTOR	6.25
MEN1	6.25
MAP3K4	6.25
JAK2	6.25
FLT1	6.25
CYP2C19	6.25
LRP1B	7.5
EZH2	12.5
EP300	12.5
ALK	12.5
NOTCH1	12.5
MSH6	12.5
ATRX	13.75
GATA3	20
NF1	25
