# Supplementary material for: Integration of machine learning and genome-scale metabolic modeling identifies multi-omics biomarkers for radiation resistance
Source: Nat Commun. 2021 May 11;12:2700. doi: 10.1038/s41467-021-22989-1 (PMC8113601; doi:10.1038/s41467-021-22989-1)
Supplement: Supplementary file 5 — Source Data [file 41467_2021_22989_MOESM5_ESM.zip › Figure Raw Data/6.xlsx]

## Sheet: 6b
	AUROC		Sensitivity		Specificity
	Mean	Standard Error	Mean	Standard Error	Mean	Standard Error
Multi-Omics	0.90597	0.00422479	0.715	0.0149374	0.92972	0.00519734
Non-Invasive	0.905621	0.00448153	0.74125	0.0127812	0.912587	0.00660645

## Sheet: 6c
Dataset	Feature	Mean |ΔP|	Cumulative Mean |ΔP|
CLINICAL	COHORT	0.2149	0.2149
CLINICAL	LOCATION	0.08249	0.29739
CLINICAL	RESPONSE DRUG Cisplatin	0.06913	0.36652
CLINICAL	CLINICAL STAGE	0.0485	0.41503
CLINICAL	RESPONSE DRUG Temozolomide	0.04216	0.45719
CLINICAL	RESPONSE DRUG Fluorouracil	0.03795	0.49514
CLINICAL	AGE	0.03593	0.53107
CLINICAL	RESPONSE DRUG Cyclophosphamide	0.03293	0.564
CLINICAL	RACE	0.02084	0.58484
CLINICAL	RESPONSE DRUG Carboplatin	0.0208	0.60564
METABOLITES	but	0.01803	0.62367
METABOLITES	C05957	0.01681	0.64048
METABOLITES	pac	0.01504	0.65552
METABOLITES	M02745	0.01396	0.66947
METABOLITES	L2aadp	0.01342	0.6829
CLINICAL	GENDER	0.01323	0.69612
METABOLITES	5oxpro	0.01274	0.70886
METABOLITES	gdp	0.01258	0.72144
CLINICAL	RESPONSE DRUG Paclitaxel	0.0118	0.73324
CLINICAL	CLINICAL N	0.01003	0.74327
METABOLITES	L2aadp6sa	0.0089	0.75216
METABOLITES	dca	0.00786	0.76002
METABOLITES	prostgd2	0.00775	0.76777
METABOLITES	adrn	0.00713	0.77491
CLINICAL	PACK YEARS	0.00677	0.78168
METABOLITES	elaid	0.00594	0.78762
METABOLITES	gtp	0.00557	0.79318
METABOLITES	argsuc	0.00555	0.79873
CLINICAL	SMOKING HISTORY	0.00531	0.80404
CLINICAL	CLINICAL T	0.00522	0.80925
METABOLITES	pheacgln	0.00502	0.81428
CLINICAL	ETHNICITY	0.00479	0.81906
METABOLITES	gsn	0.0047	0.82377
METABOLITES	fru	0.00464	0.82841
METABOLITES	aprgstrn	0.00411	0.83252
METABOLITES	eicostet	0.00395	0.83646
METABOLITES	2oxoadp	0.00383	0.84029
METABOLITES	pcollg5hlys	0.00375	0.84405
METABOLITES	ade	0.00356	0.84761
CLINICAL	ALCOHOL PER DAY	0.00355	0.85116
CLINICAL	KARNOFSKY	0.0033	0.85447
METABOLITES	5hoxindoa	0.00305	0.85752
METABOLITES	M02457	0.00293	0.86045
METABOLITES	lnlncg	0.00277	0.86322
METABOLITES	xtsn	0.00274	0.86596
METABOLITES	lac_L	0.00271	0.86868
METABOLITES	4hpro_LT	0.00265	0.87133
CLINICAL	ALCOHOL DAYS PER WEEK	0.0026	0.87393
CLINICAL	CLINICAL M	0.00256	0.87649
METABOLITES	arach	0.0025	0.87898
METABOLITES	clpnd	0.0025	0.88148
METABOLITES	txa2	0.00241	0.88389
METABOLITES	fald	0.0021	0.88598
METABOLITES	adpac	0.00207	0.88805
METABOLITES	fad	0.002	0.89005
METABOLITES	dad_2	0.00194	0.89199
METABOLITES	gudac	0.00194	0.89393
METABOLITES	CE2049	0.00188	0.89581
METABOLITES	abt	0.00187	0.89768
METABOLITES	sphgn	0.00185	0.89953
METABOLITES	sphings	0.00184	0.90137
METABOLITES	quln	0.00183	0.9032
METABOLITES	dgsn	0.00178	0.90499
METABOLITES	glyclt	0.00173	0.90672
CLINICAL	RESPONSE DRUG Doxorubicin	0.00172	0.90843
METABOLITES	icit	0.00171	0.91014
METABOLITES	dlnlcg	0.0017	0.91184
METABOLITES	C02470	0.00167	0.9135
METABOLITES	hpdca	0.00161	0.91511
METABOLITES	Nacasp	0.00158	0.91669
METABOLITES	glyald	0.00157	0.91826
METABOLITES	CE2705	0.00151	0.91977
METABOLITES	11docrtsl	0.00147	0.92124
METABOLITES	slfcys	0.00147	0.92271
METABOLITES	lanost	0.00145	0.92416
METABOLITES	2mcit	0.00145	0.92561
METABOLITES	34dhoxpeg	0.00139	0.92699
METABOLITES	13dampp	0.00138	0.92838
METABOLITES	meoh	0.00134	0.92972
METABOLITES	crvnc	0.00131	0.93103
METABOLITES	C04717	0.00129	0.93232
METABOLITES	CE2028	0.00126	0.93358
METABOLITES	orn	0.00125	0.93482
METABOLITES	34dhphe	0.00123	0.93605
CLINICAL	RESPONSE DRUG Docetaxel	0.00116	0.93722
METABOLITES	CE2176	0.00112	0.93834
METABOLITES	CE0955	0.00112	0.93945
METABOLITES	M03134	0.00111	0.94057
METABOLITES	CE1918	0.0011	0.94167
CLINICAL	RESPONSE DRUG Lomustine	0.00109	0.94276
METABOLITES	sebacid	0.00104	0.9438
METABOLITES	CE2006	0.00101	0.94481
METABOLITES	ptdca	0.00099	0.9458
METABOLITES	for	0.00098	0.94678
METABOLITES	34dhpha	0.00092	0.9477
METABOLITES	12ppd_R	0.00091	0.94861
METABOLITES	4aabutn	0.0009	0.94951
METABOLITES	CE2047	0.00088	0.95039
METABOLITES	urea	0.00087	0.95125
METABOLITES	doco13ac	0.00086	0.95212
METABOLITES	aprut	0.00085	0.95297
METABOLITES	anth	0.00084	0.95381
METABOLITES	succ	0.00083	0.95464
METABOLITES	tmndnc	0.00082	0.95545
CLINICAL	RESPONSE DRUG Cetuximab	0.00079	0.95625
METABOLITES	CE2510	0.0007	0.95695
METABOLITES	docosac	0.00068	0.95763
METABOLITES	adn	0.00068	0.95831
METABOLITES	M01582	0.00067	0.95899
METABOLITES	12HPET	0.00067	0.95966
METABOLITES	etha	0.00063	0.96028
METABOLITES	3uib	0.00059	0.96087
METABOLITES	2hb	0.00058	0.96145
METABOLITES	C05298	0.00057	0.96203
METABOLITES	C03413	0.00057	0.9626
METABOLITES	hdcea	0.00057	0.96316
METABOLITES	hcys_L	0.00056	0.96372
METABOLITES	cgly	0.00055	0.96427
METABOLITES	glcur	0.00055	0.96482
METABOLITES	prgnlones	0.00054	0.96536
METABOLITES	g3pc	0.00053	0.96589
METABOLITES	cholp	0.00053	0.96641
METABOLITES	C05299	0.00052	0.96694
METABOLITES	CE2211	0.00052	0.96745
METABOLITES	hyptaur	0.00051	0.96796
METABOLITES	thmpp	0.0005	0.96847
METABOLITES	17ahprgstrn	0.0005	0.96897
METABOLITES	taur	0.0005	0.96947
METABOLITES	adp	0.00049	0.96996
METABOLITES	dheas	0.00049	0.97046
METABOLITES	acgam	0.00049	0.97095
METABOLITES	carn	0.00047	0.97142
METABOLITES	imp	0.00047	0.97189
METABOLITES	6hoxmelatn	0.00046	0.97235
METABOLITES	subeac	0.00045	0.9728
METABOLITES	pser_L	0.00043	0.97323
METABOLITES	fna5moxam	0.00041	0.97364
METABOLITES	prgnlone	0.00041	0.97405
METABOLITES	C02356	0.0004	0.97445
METABOLITES	pep	0.0004	0.97486
METABOLITES	gullac	0.00039	0.97525
METABOLITES	tsul	0.00039	0.97564
METABOLITES	urcan	0.00038	0.97602
METABOLITES	glyc	0.00038	0.9764
METABOLITES	C05300	0.00038	0.97678
METABOLITES	5mta	0.00038	0.97716
METABOLITES	sarcs	0.00037	0.97753
METABOLITES	fuc_L	0.00037	0.9779
METABOLITES	cytd	0.00037	0.97826
METABOLITES	amet	0.00036	0.97862
METABOLITES	xylt	0.00035	0.97897
METABOLITES	vacc	0.00035	0.97932
METABOLITES	C03681	0.00033	0.97965
METABOLITES	C14826	0.00032	0.97997
METABOLITES	3mox4hoxm	0.00032	0.98029
METABOLITES	frdp	0.00032	0.98061
METABOLITES	hdca	0.00032	0.98093
METABOLITES	HC02213	0.00032	0.98124
METABOLITES	2obut	0.00032	0.98156
METABOLITES	dmgly	0.00031	0.98187
METABOLITES	dcyt	0.00031	0.98218
METABOLITES	im4ac	0.00031	0.98249
METABOLITES	dsmsterol	0.0003	0.98279
METABOLITES	estradiol	0.0003	0.98309
METABOLITES	4hphac	0.0003	0.98339
METABOLITES	CE5072	0.0003	0.98369
METABOLITES	hista	0.0003	0.98399
METABOLITES	cit	0.00029	0.98428
METABOLITES	melatn	0.00029	0.98457
METABOLITES	ppi	0.00028	0.98485
METABOLITES	dhea	0.00027	0.98511
METABOLITES	cyst_L	0.00027	0.98538
METABOLITES	fum	0.00026	0.98564
METABOLITES	ocdcea	0.00026	0.98589
METABOLITES	fmn	0.00026	0.98615
METABOLITES	nrvnc	0.00025	0.98639
METABOLITES	lgnc	0.00025	0.98664
METABOLITES	gal	0.00024	0.98688
METABOLITES	estrone	0.00024	0.98713
METABOLITES	pydx5p	0.00024	0.98737
METABOLITES	35cgmp	0.00024	0.98761
METABOLITES	hexc	0.00024	0.98785
METABOLITES	C11695	0.00024	0.98809
METABOLITES	C14825	0.00024	0.98832
METABOLITES	ethamp	0.00023	0.98855
METABOLITES	5mthf	0.00023	0.98878
METABOLITES	estriol	0.00023	0.98901
METABOLITES	nad	0.00022	0.98923
METABOLITES	CE6205	0.00022	0.98945
METABOLITES	andrstndn	0.00021	0.98966
METABOLITES	1mncam	0.0002	0.98987
METABOLITES	CE0737	0.0002	0.99007
METABOLITES	atp	0.0002	0.99027
METABOLITES	5htrp	0.00019	0.99046
METABOLITES	galt	0.00019	0.99065
CLINICAL	RESPONSE DRUG Gemcitabine	0.00018	0.99084
METABOLITES	lnlnca	0.00018	0.99102
METABOLITES	3moxtyr	0.00018	0.9912
METABOLITES	acnam	0.00018	0.99138
METABOLITES	xylu_D	0.00017	0.99155
METABOLITES	2hyoxplac	0.00017	0.99172
METABOLITES	5fthf	0.00017	0.99189
METABOLITES	xylu_L	0.00016	0.99205
METABOLITES	pcholhep_hs	0.00016	0.99221
METABOLITES	3hpp	0.00016	0.99237
METABOLITES	17ahprgnlone	0.00016	0.99253
METABOLITES	56dura	0.00016	0.99268
METABOLITES	3aib	0.00016	0.99284
METABOLITES	man	0.00015	0.99298
METABOLITES	leuktrE4	0.00015	0.99313
METABOLITES	dopa	0.00014	0.99327
METABOLITES	HC00460	0.00014	0.99341
METABOLITES	orot	0.00014	0.99355
METABOLITES	mev_R	0.00014	0.99369
METABOLITES	C14771	0.00014	0.99382
METABOLITES	spmd	0.00013	0.99396
METABOLITES	M00341	0.00013	0.99409
METABOLITES	lcts	0.00013	0.99422
METABOLITES	3mob	0.00013	0.99435
METABOLITES	mal_L	0.00013	0.99448
METABOLITES	mma	0.00012	0.9946
METABOLITES	C05767	0.00012	0.99472
METABOLITES	CE2072	0.00012	0.99484
METABOLITES	ala_B	0.00012	0.99496
METABOLITES	xan	0.00011	0.99507
METABOLITES	homoval	0.00011	0.99518
CLINICAL	RESPONSE DRUG Bevacizumab	0.00011	0.99529
METABOLITES	C09642	0.00011	0.99539
METABOLITES	cala	0.0001	0.9955
METABOLITES	12harachd	0.0001	0.9956
METABOLITES	srtn	0.0001	0.9957
METABOLITES	hgentis	0.0001	0.9958
METABOLITES	6pgc	0.0001	0.9959
METABOLITES	ahcys	0.0001	0.996
METABOLITES	18harachd	0.0001	0.99609
METABOLITES	56dthm	9e-05	0.99619
METABOLITES	C05770	9e-05	0.99628
METABOLITES	creat	9e-05	0.99637
METABOLITES	CE2314	9e-05	0.99646
METABOLITES	C13856	9e-05	0.99655
METABOLITES	no	9e-05	0.99664
METABOLITES	din	8e-05	0.99672
METABOLITES	mepi	8e-05	0.99681
METABOLITES	nmn	8e-05	0.99689
METABOLITES	ddca	8e-05	0.99697
METABOLITES	eidi1114ac	8e-05	0.99704
METABOLITES	4mop	8e-05	0.99712
METABOLITES	andrstrnglc	8e-05	0.9972
METABOLITES	5adtststerone	8e-05	0.99727
METABOLITES	ocdca	7e-05	0.99734
METABOLITES	ttdca	7e-05	0.99742
METABOLITES	adrnl	7e-05	0.99749
METABOLITES	ind3ac	7e-05	0.99756
METABOLITES	4abut	7e-05	0.99764
METABOLITES	ppbng	7e-05	0.99771
METABOLITES	strdnc	7e-05	0.99778
METABOLITES	Lkynr	7e-05	0.99785
METABOLITES	CE2445	7e-05	0.99793
METABOLITES	7dhf	7e-05	0.998
METABOLITES	leuktrC4	7e-05	0.99807
METABOLITES	gthrd	7e-05	0.99814
CLINICAL	RESPONSE DRUG Vincristine	7e-05	0.9982
METABOLITES	glyb	7e-05	0.99827
METABOLITES	acac	6e-05	0.99834
METABOLITES	C05302	6e-05	0.9984
METABOLITES	prostgf2	6e-05	0.99846
METABOLITES	pcholn204_hs	6e-05	0.99852
METABOLITES	mhista	6e-05	0.99858
METABOLITES	4hbz	6e-05	0.99864
METABOLITES	glucys	6e-05	0.9987
METABOLITES	chsterols	6e-05	0.99875
CLINICAL	RESPONSE DRUG Anastrozole	6e-05	0.99881
METABOLITES	C14768	5e-05	0.99886
METABOLITES	M03045	5e-05	0.99891
METABOLITES	CE2209	5e-05	0.99896
METABOLITES	3mlda	5e-05	0.99901
METABOLITES	pcholmyr_hs	5e-05	0.99906
METABOLITES	acetone	5e-05	0.99911
CLINICAL	RESPONSE DRUG Irinotecan	5e-05	0.99916
METABOLITES	3hmp	5e-05	0.9992
METABOLITES	normete_L	4e-05	0.99924
METABOLITES	C10164	4e-05	0.99929
METABOLITES	akg	4e-05	0.99933
METABOLITES	Lpipecol	4e-05	0.99937
METABOLITES	C05769	4e-05	0.99942
METABOLITES	sbt_D	4e-05	0.99946
METABOLITES	nadph	4e-05	0.9995
METABOLITES	leuktrB4wcooh	4e-05	0.99953
METABOLITES	thf	4e-05	0.99957
METABOLITES	pcholn24_hs	4e-05	0.99961
METABOLITES	duri	3e-05	0.99964
METABOLITES	udp	3e-05	0.99968
METABOLITES	3mop	3e-05	0.99971
METABOLITES	5aop	3e-05	0.99974
METABOLITES	nac	3e-05	0.99976
METABOLITES	nrpphrsf	3e-05	0.99979
METABOLITES	34hpl	2e-05	0.99982
METABOLITES	C04805	2e-05	0.99984
METABOLITES	tym	2e-05	0.99986
CLINICAL	RESPONSE DRUG Carmustine	2e-05	0.99988
CLINICAL	RESPONSE DRUG Procarbazine	2e-05	0.9999
METABOLITES	glyc_R	2e-05	0.99991
METABOLITES	ac	1e-05	0.99993
METABOLITES	34hpp	1e-05	0.99994
METABOLITES	eandrstrn	1e-05	0.99995
METABOLITES	CE4968	1e-05	0.99997
METABOLITES	glcn	1e-05	0.99997
METABOLITES	andrstrn	1e-05	0.99998
METABOLITES	HC00900	1e-05	0.99999
METABOLITES	C06314	0	0.99999
METABOLITES	7dhchsterol	0	1
METABOLITES	1a25dhvitd3	0	1
CLINICAL	RESPONSE DRUG Epirubicin	0	1
CLINICAL	RESPONSE DRUG Etoposide	0	1
METABOLITES	13_cis_retn	0	1
METABOLITES	nadh	0	1
METABOLITES	ins	0	1
METABOLITES	kynate	0	1
METABOLITES	leuktrB4	0	1
CLINICAL	RESPONSE DRUG Levothyroxine	0	1
METABOLITES	leuktrB4woh	0	1
CLINICAL	RESPONSE DRUG Bicalutamide	0	1
CLINICAL	RESPONSE DRUG Vinorelbine	0	1
METABOLITES	lthstrl	0	1
METABOLITES	nrpphr	0	1
METABOLITES	nadp	0	1
CLINICAL	RESPONSE DRUG Oxaliplatin	0	1
METABOLITES	phpyr	0	1
METABOLITES	retinal	0	1
METABOLITES	retn	0	1
METABOLITES	sprm	0	1
METABOLITES	thym	0	1
METABOLITES	trypta	0	1
METABOLITES	tststerones	0	1
METABOLITES	ura	0	1
METABOLITES	uri	0	1
METABOLITES	vitd3	0	1
CLINICAL	RESPONSE DRUG Leucovorin	0	1
CLINICAL	RESPONSE DRUG Teniposide	0	1
CLINICAL	RESPONSE DRUG Capecitabine	0	1
METABOLITES	gthox	0	1
METABOLITES	25hvitd3	0	1
METABOLITES	C14769	0	1
CLINICAL	RESPONSE DRUG Letrozole	0	1
METABOLITES	CE2446	0	1
CLINICAL	RESPONSE DRUG Goserelin	0	1
METABOLITES	N1aspmd	0	1
METABOLITES	N1sprm	0	1
METABOLITES	ala_D	0	1
METABOLITES	amp	0	1
CLINICAL	RESPONSE DRUG Pemetrexed	0	1
CLINICAL	RESPONSE DRUG Leuprolide	0	1
METABOLITES	andrstandn	0	1
CLINICAL	RESPONSE DRUG Exemestane	0	1
METABOLITES	arachd	0	1
METABOLITES	bhb	0	1
CLINICAL	RESPONSE DRUG Trastuzumab	0	1
CLINICAL	RESPONSE DRUG Imatinib	0	1
CLINICAL	RESPONSE DRUG Tamoxifen	0	1
METABOLITES	camp	0	1
METABOLITES	cpppg1	0	1
CLINICAL	RESPONSE DRUG Topotecan	0	1
METABOLITES	zymstnl	0	1

## Sheet: 6d
Sample	Percent Contribution - Clinical	Clinical Subgroup
TCGA-05-4424-01A	0.676125	Low
TCGA-05-5428-01A	0.940963	High
TCGA-15-1444-01A	0.195908	Low
TCGA-2A-A8VT-01A	0.247238	Low
TCGA-2E-A9G8-01A	0.931661	High
TCGA-2W-A8YY-01A	0.903586	High
TCGA-33-AASI-01A	0.52045	Low
TCGA-3M-AB46-01A	0.883288	High
TCGA-3M-AB47-01A	0.911678	High
TCGA-43-A475-01A	0.929535	High
TCGA-49-AAR4-01A	0.900379	High
TCGA-4J-AA1J-01A	0.634326	Low
TCGA-50-6592-01A	0.639784	Low
TCGA-50-6593-01A	0.573991	Low
TCGA-50-6595-01A	0.761129	High
TCGA-50-6673-01A	0.641663	Low
TCGA-50-8460-01A	0.620248	Low
TCGA-52-7812-01A	0.69776	High
TCGA-55-6970-01A	0.637832	Low
TCGA-55-6981-01A	0.58437	Low
TCGA-55-7911-01A	0.512471	Low
TCGA-55-A48Z-01A	0.875026	High
TCGA-56-7579-01A	0.73589	High
TCGA-56-7730-01A	0.386562	Low
TCGA-56-8308-01A	0.781023	High
TCGA-56-A4BY-01A	0.397793	Low
TCGA-56-A62T-01A	0.746774	High
TCGA-5S-A9Q8-01A	0.854431	High
TCGA-66-2757-01A	0.789804	High
TCGA-66-2759-01A	0.67584	Low
TCGA-66-2778-01A	0.912368	High
TCGA-66-2783-01A	0.890744	High
TCGA-66-2794-01A	0.572638	Low
TCGA-71-6725-01A	0.957534	High
TCGA-73-A9RS-01A	0.824942	High
TCGA-78-8660-01A	0.500116	Low
TCGA-86-7955-01A	0.954133	High
TCGA-86-8279-01A	0.893109	High
TCGA-86-A4P8-01A	0.959173	High
TCGA-A2-A0CO-01A	0.838456	High
TCGA-A2-A0EW-01A	0.433755	Low
TCGA-A2-A3XT-01A	0.84916	High
TCGA-A2-A3XV-01A	0.815986	High
TCGA-A2-A3XW-01A	0.892312	High
TCGA-A2-A4RY-01A	0.95934	High
TCGA-A2-A4S1-01A	0.577374	Low
TCGA-A5-A1OH-01A	0.794276	High
TCGA-A5-AB3J-01A	0.739471	High
TCGA-A7-A3IZ-01A	0.49057	Low
TCGA-A7-A3J1-01A	0.489393	Low
TCGA-A7-A3RF-01A	0.670689	Low
TCGA-A7-A425-01A	0.644974	Low
TCGA-A7-A426-01A	0.447877	Low
TCGA-A7-A4SB-01A	0.866361	High
TCGA-A7-A4SC-01A	0.668465	Low
TCGA-A7-A4SF-01A	0.691751	High
TCGA-A7-A5ZV-01A	0.892764	High
TCGA-A7-A5ZW-01A	0.896072	High
TCGA-A7-A5ZX-01A	0.930921	High
TCGA-A7-A6VW-01A	0.940237	High
TCGA-A7-A6VX-01A	0.874307	High
TCGA-A7-A6VY-01A	0.92456	High
TCGA-A8-A06R-01A	0.922471	High
TCGA-A8-A06Y-01A	0.114125	Low
TCGA-A8-A075-01A	0.930557	High
TCGA-A8-A07C-01A	0.962595	High
TCGA-A8-A07F-01A	0.931177	High
TCGA-A8-A07G-01A	0.973214	High
TCGA-A8-A07I-01A	0.932763	High
TCGA-A8-A07J-01A	0.980716	High
TCGA-A8-A07L-01A	0.338845	Low
TCGA-A8-A07O-01A	0.636006	Low
TCGA-A8-A07R-01A	0.643302	Low
TCGA-A8-A07S-01A	0.229637	Low
TCGA-A8-A086-01A	0.849277	High
TCGA-A8-A08B-01A	0.958571	High
TCGA-A8-A08C-01A	0.929981	High
TCGA-A8-A08F-01A	0.931121	High
TCGA-A8-A08G-01A	0.949252	High
TCGA-A8-A08I-01A	0.927915	High
TCGA-A8-A08P-01A	0.900813	High
TCGA-A8-A08S-01A	0.57454	Low
TCGA-A8-A08X-01A	0.925564	High
TCGA-A8-A092-01A	0.955205	High
TCGA-A8-A093-01A	0.731246	High
TCGA-A8-A095-01A	0.925362	High
TCGA-A8-A097-01A	0.896148	High
TCGA-A8-A099-01A	0.37161	Low
TCGA-A8-A09D-01A	0.949599	High
TCGA-A8-A09E-01A	0.311687	Low
TCGA-A8-A09M-01A	0.611042	Low
TCGA-A8-A09R-01A	0.512635	Low
TCGA-A8-A09T-01A	0.439118	Low
TCGA-A8-A09V-01A	0.731825	High
TCGA-A8-A0A6-01A	0.797691	High
TCGA-A8-A0A9-01A	0.568634	Low
TCGA-AA-3713-01A	0.720655	High
TCGA-AA-3844-01A	0.671426	Low
TCGA-AA-A01R-01A	0.810578	High
TCGA-AC-A23E-01A	0.646276	Low
TCGA-AC-A2B8-01A	0.759279	High
TCGA-AC-A2BK-01A	0.883198	High
TCGA-AC-A2FE-01A	0.960309	High
TCGA-AC-A2FF-01A	0.922477	High
TCGA-AC-A2FK-01A	0.822099	High
TCGA-AC-A2QH-01A	0.880591	High
TCGA-AC-A2QH-01B	0.884582	High
TCGA-AC-A2QI-01A	0.970833	High
TCGA-AC-A2QJ-01A	0.828768	High
TCGA-AC-A3BB-01A	0.902788	High
TCGA-AC-A3OD-01A	0.696639	High
TCGA-AC-A3OD-01B	0.69971	High
TCGA-AC-A3QP-01A	0.621647	Low
TCGA-AC-A3TM-01A	0.827784	High
TCGA-AC-A3TN-01A	0.530018	Low
TCGA-AC-A3W5-01A	0.886818	High
TCGA-AC-A3YI-01A	0.952181	High
TCGA-AC-A5EH-01A	0.507556	Low
TCGA-AC-A5XU-01A	0.415116	Low
TCGA-AF-A56N-01A	0.341856	Low
TCGA-AG-3591-01A	0.09745	Low
TCGA-AG-3593-01A	0.863608	High
TCGA-AG-3600-01A	0.852602	High
TCGA-AG-3885-01A	0.151412	Low
TCGA-AG-3894-01A	0.619504	Low
TCGA-AG-4022-01A	0.837145	High
TCGA-AG-A00C-01A	0.731118	High
TCGA-AG-A00H-01A	0.593496	Low
TCGA-AG-A01L-01A	0.824945	High
TCGA-AG-A01W-01A	0.750553	High
TCGA-AG-A01Y-01A	0.675741	Low
TCGA-AG-A02N-01A	0.180723	Low
TCGA-AG-A032-01A	0.058446	Low
TCGA-AG-A036-01A	0.678225	Low
TCGA-AJ-A23M-01A	0.872185	High
TCGA-AJ-A23N-01A	0.876636	High
TCGA-AJ-A2QK-01A	0.505232	Low
TCGA-AJ-A2QM-01A	0.822838	High
TCGA-AJ-A3BD-01A	0.820382	High
TCGA-AJ-A3BF-01A	0.938888	High
TCGA-AJ-A3BG-01A	0.46049	Low
TCGA-AJ-A3BK-01A	0.366834	Low
TCGA-AJ-A3EK-01A	0.604835	Low
TCGA-AJ-A3I9-01A	0.788312	High
TCGA-AJ-A3NF-01A	0.507995	Low
TCGA-AJ-A3NG-01A	0.522116	Low
TCGA-AJ-A3OJ-01A	0.5072	Low
TCGA-AJ-A3OK-01A	0.646839	Low
TCGA-AJ-A3QS-01A	0.948408	High
TCGA-AJ-A3TW-01A	0.627001	Low
TCGA-AP-A5FX-01A	0.804984	High
TCGA-AQ-A7U7-01A	0.967097	High
TCGA-BA-A4IF-01A	0.895318	High
TCGA-BA-A4IH-01A	0.915745	High
TCGA-BA-A6D8-01A	0.946612	High
TCGA-BA-A6DA-01A	0.949782	High
TCGA-BA-A6DD-01A	0.940067	High
TCGA-BA-A6DG-01A	0.554137	Low
TCGA-BA-A6DI-01A	0.884872	High
TCGA-BA-A6DJ-01A	0.921551	High
TCGA-BB-A5HU-01A	0.932657	High
TCGA-BB-A5HY-01A	0.95336	High
TCGA-BB-A5HZ-01A	0.832862	High
TCGA-BB-A6UO-01A	0.659224	Low
TCGA-BG-A0MH-01A	0.51622	Low
TCGA-BG-A0MK-01A	0.415096	Low
TCGA-BG-A0VX-01A	0.398949	Low
TCGA-BG-A2AE-01A	0.805161	High
TCGA-BG-A2L7-01A	0.664384	Low
TCGA-BG-A3EW-01A	0.525148	Low
TCGA-BG-A3PP-01A	0.868831	High
TCGA-BH-A0AV-01A	0.938128	High
TCGA-BH-A0B0-01A	0.934927	High
TCGA-BH-A0B5-01A	0.923962	High
TCGA-BH-A0B6-01A	0.514556	Low
TCGA-BH-A0B7-01A	0.882692	High
TCGA-BH-A0BG-01A	0.523633	Low
TCGA-BH-A0BO-01A	0.801134	High
TCGA-BH-A0BP-01A	0.539884	Low
TCGA-BH-A0BR-01A	0.674736	Low
TCGA-BH-A0BS-01A	0.94268	High
TCGA-BH-A0BT-01A	0.875975	High
TCGA-BH-A0BW-01A	0.889986	High
TCGA-BH-A0BZ-01A	0.941285	High
TCGA-BH-A0C3-01A	0.658959	Low
TCGA-BH-A0DE-01A	0.620791	Low
TCGA-BH-A0DG-01A	0.945437	High
TCGA-BH-A0DI-01A	0.956369	High
TCGA-BH-A0DL-01A	0.868822	High
TCGA-BH-A0DV-01A	0.913563	High
TCGA-BH-A0DX-01A	0.902125	High
TCGA-BH-A0E9-01B	0.732333	High
TCGA-BH-A0EI-01A	0.810538	High
TCGA-BH-A0H3-01A	0.35074	Low
TCGA-BH-A0W3-01A	0.367165	Low
TCGA-BH-A0W5-01A	0.66738	Low
TCGA-BH-A0W7-01A	0.903613	High
TCGA-BH-A18F-01A	0.883792	High
TCGA-BH-A18G-01A	0.57655	Low
TCGA-BH-A18H-01A	0.898018	High
TCGA-BH-A1EV-01A	0.672718	Low
TCGA-BH-A201-01A	0.722828	High
TCGA-BH-A202-01A	0.7387	High
TCGA-BH-A42V-01A	0.622518	Low
TCGA-BH-A6R8-01A	0.502177	Low
TCGA-BH-A8FZ-01A	0.656556	Low
TCGA-BJ-A18Z-01A	0.365878	Low
TCGA-BJ-A28Z-01A	0.774356	High
TCGA-BJ-A290-01A	0.6411	Low
TCGA-BJ-A2N7-01A	0.733279	High
TCGA-BJ-A3PT-01A	0.786057	High
TCGA-BJ-A3PU-01A	0.31495	Low
TCGA-BJ-A45C-01A	0.570809	Low
TCGA-BJ-A45F-01A	0.74187	High
TCGA-BJ-A45G-01A	0.576524	Low
TCGA-BJ-A45H-01A	0.605421	Low
TCGA-BJ-A45I-01A	0.324517	Low
TCGA-BJ-A45J-01A	0.533798	Low
TCGA-BJ-A4O8-01A	0.678696	Low
TCGA-BK-A56F-01A	0.508076	Low
TCGA-BK-A6W4-01A	0.522551	Low
TCGA-C5-A1BQ-01C	0.942582	High
TCGA-C5-A2LZ-01A	0.53224	Low
TCGA-CF-A27C-01A	0.476774	Low
TCGA-CF-A3MF-01A	0.457565	Low
TCGA-CF-A3MH-01A	0.451689	Low
TCGA-CF-A47S-01A	0.481463	Low
TCGA-CG-4444-01A	0.860368	High
TCGA-CG-4477-01A	0.942776	High
TCGA-CN-6998-01A	0.870062	High
TCGA-CN-A498-01A	0.774738	High
TCGA-CN-A49A-01A	0.805824	High
TCGA-CN-A49B-01A	0.607687	Low
TCGA-CN-A49C-01A	0.61303	Low
TCGA-CN-A63T-01A	0.960784	High
TCGA-CN-A63U-01A	0.51404	Low
TCGA-CN-A63W-01A	0.929609	High
TCGA-CN-A641-01A	0.934022	High
TCGA-CN-A6UY-01A	0.681854	High
TCGA-CN-A6V3-01A	0.968241	High
TCGA-CN-A6V6-01A	0.959102	High
TCGA-CN-A6V7-01A	0.929315	High
TCGA-CQ-7071-01A	0.536788	Low
TCGA-CQ-7072-01A	0.589873	Low
TCGA-CQ-A4C9-01A	0.467885	Low
TCGA-CQ-A4CD-01A	0.692354	High
TCGA-CQ-A4CH-01A	0.901314	High
TCGA-CQ-A4CI-01A	0.482706	Low
TCGA-CR-6491-01A	0.830612	High
TCGA-CR-6493-01A	0.747571	High
TCGA-CR-7390-01A	0.73911	High
TCGA-CR-7392-01A	0.608268	Low
TCGA-CR-7393-01A	0.850761	High
TCGA-CR-7394-01A	0.835011	High
TCGA-CR-7397-01A	0.868511	High
TCGA-CV-5966-01A	0.6562	Low
TCGA-CV-5973-01A	0.63049	Low
TCGA-CV-5977-01A	0.222821	Low
TCGA-CV-6936-01A	0.756903	High
TCGA-CV-6941-01A	0.536488	Low
TCGA-CV-6950-01A	0.611766	Low
TCGA-CV-6954-01A	0.748138	High
TCGA-CV-6959-01A	0.192166	Low
TCGA-CV-7090-01A	0.673749	Low
TCGA-CV-7235-01A	0.66246	Low
TCGA-CV-7238-01A	0.167886	Low
TCGA-CV-7250-01A	0.433549	Low
TCGA-CV-7252-01A	0.432839	Low
TCGA-CV-7422-01A	0.717383	High
TCGA-CV-7429-01A	0.427058	Low
TCGA-CV-7435-01A	0.727736	High
TCGA-CV-A45R-01A	0.467474	Low
TCGA-CV-A45U-01A	0.744696	High
TCGA-CV-A45X-01A	0.484939	Low
TCGA-CV-A45Y-01A	0.943771	High
TCGA-CV-A45Z-01A	0.590067	Low
TCGA-CV-A460-01A	0.737163	High
TCGA-CV-A461-01A	0.643674	Low
TCGA-CV-A468-01A	0.538623	Low
TCGA-CV-A6JD-01A	0.647235	Low
TCGA-CV-A6JN-01A	0.805375	High
TCGA-CV-A6JO-01B	0.689553	High
TCGA-CV-A6JU-01A	0.641135	Low
TCGA-CV-A6JY-01A	0.668488	Low
TCGA-CV-A6K1-01A	0.702022	High
TCGA-CV-A6K2-01A	0.752649	High
TCGA-CX-A4AQ-01A	0.861405	High
TCGA-D1-A3DH-01A	0.395785	Low
TCGA-D6-A6EK-01A	0.596738	Low
TCGA-D6-A6EM-01A	0.385308	Low
TCGA-D6-A6EN-01A	0.378386	Low
TCGA-D6-A6EO-01A	0.611981	Low
TCGA-D6-A6EQ-01A	0.573537	Low
TCGA-D6-A6ES-01A	0.49516	Low
TCGA-D6-A74Q-01A	0.660093	Low
TCGA-D7-8574-01A	0.509427	Low
TCGA-D7-8579-01A	0.915298	High
TCGA-D7-A4YY-01A	0.432409	Low
TCGA-D7-A4Z0-01A	0.436554	Low
TCGA-D7-A748-01A	0.914957	High
TCGA-D8-A3Z6-01A	0.93479	High
TCGA-D8-A73X-01A	0.480348	Low
TCGA-DB-A4XA-01A	0.536681	Low
TCGA-DB-A4XB-01A	0.879435	High
TCGA-DB-A4XC-01A	0.502163	Low
TCGA-DB-A4XD-01A	0.870901	High
TCGA-DB-A4XE-01A	0.591197	Low
TCGA-DB-A4XF-01A	0.924037	High
TCGA-DB-A64O-01A	0.875905	High
TCGA-DB-A64W-01A	0.896613	High
TCGA-DB-A64X-01A	0.882795	High
TCGA-DB-A75K-01A	0.585257	Low
TCGA-DB-A75L-01A	0.499286	Low
TCGA-DB-A75M-01A	0.467782	Low
TCGA-DE-A0XZ-01A	0.585867	Low
TCGA-DE-A2OL-01A	0.439845	Low
TCGA-DE-A3KN-01A	0.705916	High
TCGA-DE-A4M8-01A	0.788887	High
TCGA-DE-A4M9-01A	0.776146	High
TCGA-DE-A4MA-01A	0.566301	Low
TCGA-DE-A4MB-01A	0.457959	Low
TCGA-DE-A4MC-01A	0.588593	Low
TCGA-DE-A4MD-01A	0.464976	Low
TCGA-DE-A69J-01A	0.250852	Low
TCGA-DE-A69K-01A	0.40683	Low
TCGA-DF-A2KS-01A	0.158049	Low
TCGA-DH-A66B-01A	0.916544	High
TCGA-DH-A66D-01A	0.91439	High
TCGA-DH-A66G-01A	0.669772	Low
TCGA-DH-A7UR-01A	0.597336	Low
TCGA-DH-A7UT-01A	0.911461	High
TCGA-DH-A7UU-01A	0.870125	High
TCGA-DH-A7UV-01A	0.867593	High
TCGA-DI-A2QY-01A	0.647775	Low
TCGA-DJ-A13U-01A	0.436726	Low
TCGA-DJ-A13V-01A	0.677199	Low
TCGA-DJ-A1QH-01A	0.488672	Low
TCGA-DJ-A1QO-01A	0.62557	Low
TCGA-DJ-A2PQ-01A	0.58744	Low
TCGA-DJ-A2PS-01A	0.705674	High
TCGA-DJ-A2PT-01A	0.532053	Low
TCGA-DJ-A2PW-01A	0.588698	Low
TCGA-DJ-A2Q1-01A	0.58272	Low
TCGA-DJ-A2Q3-01A	0.447376	Low
TCGA-DJ-A2Q5-01A	0.667755	Low
TCGA-DJ-A2Q6-01A	0.483496	Low
TCGA-DJ-A2Q9-01A	0.5423	Low
TCGA-DJ-A2QB-01A	0.61573	Low
TCGA-DJ-A3UO-01A	0.608832	Low
TCGA-DJ-A3UP-01A	0.780789	High
TCGA-DJ-A3UQ-01A	0.553987	Low
TCGA-DJ-A3UU-01A	0.783833	High
TCGA-DJ-A3V0-01A	0.61302	Low
TCGA-DJ-A3V4-01A	0.472503	Low
TCGA-DJ-A3V5-01A	0.268934	Low
TCGA-DJ-A3V6-01A	0.641403	Low
TCGA-DJ-A3V7-01A	0.53882	Low
TCGA-DJ-A3V8-01A	0.495793	Low
TCGA-DJ-A3V9-01A	0.573807	Low
TCGA-DJ-A3VB-01A	0.525011	Low
TCGA-DJ-A3VD-01A	0.627799	Low
TCGA-DJ-A3VF-01A	0.718006	High
TCGA-DJ-A3VJ-01A	0.696574	High
TCGA-DJ-A3VK-01A	0.528514	Low
TCGA-DJ-A3VM-01A	0.615396	Low
TCGA-DJ-A4UP-01A	0.666218	Low
TCGA-DJ-A4UQ-01A	0.696471	High
TCGA-DJ-A4UR-01A	0.647599	Low
TCGA-DJ-A4UW-01A	0.728366	High
TCGA-DJ-A4V5-01A	0.37672	Low
TCGA-DK-AA6T-01A	0.454779	Low
TCGA-DK-AA6W-01A	0.436762	Low
TCGA-DS-A5RQ-01A	0.8841	High
TCGA-DS-A7WF-01A	0.645389	Low
TCGA-DS-A7WH-01A	0.945343	High
TCGA-DS-A7WI-01A	0.933873	High
TCGA-DU-8158-01A	0.586763	Low
TCGA-DU-8161-01A	0.909238	High
TCGA-DU-8162-01A	0.930986	High
TCGA-DU-8163-01A	0.873218	High
TCGA-DU-8165-01A	0.845023	High
TCGA-DU-8166-01A	0.877309	High
TCGA-DU-8167-01A	0.598322	Low
TCGA-DU-8168-01A	0.909311	High
TCGA-DU-A5TP-01A	0.621292	Low
TCGA-DU-A5TR-01A	0.639932	Low
TCGA-DU-A5TS-01A	0.850933	High
TCGA-DU-A5TT-01A	0.483326	Low
TCGA-DU-A5TU-01A	0.900692	High
TCGA-DU-A5TY-01A	0.899889	High
TCGA-DU-A6S7-01A	0.915333	High
TCGA-DU-A76K-01A	0.615076	Low
TCGA-DU-A76L-01A	0.920574	High
TCGA-DU-A76O-01A	0.899372	High
TCGA-DU-A76R-01A	0.855906	High
TCGA-DU-A7T8-01A	0.927652	High
TCGA-DU-A7TA-01A	0.92392	High
TCGA-DU-A7TB-01A	0.893529	High
TCGA-DU-A7TD-01A	0.909116	High
TCGA-DU-A7TI-01A	0.761227	High
TCGA-E1-A7YD-01A	0.52212	Low
TCGA-E1-A7YE-01A	0.765516	High
TCGA-E1-A7YJ-01A	0.907735	High
TCGA-E1-A7YL-01A	0.895704	High
TCGA-E1-A7YM-01A	0.77325	High
TCGA-E1-A7YV-01A	0.833495	High
TCGA-E1-A7YW-01A	0.868073	High
TCGA-E1-A7YY-01A	0.931178	High
TCGA-E1-A7Z2-01A	0.705212	High
TCGA-E1-A7Z3-01A	0.609831	Low
TCGA-E1-A7Z4-01A	0.925462	High
TCGA-E1-A7Z6-01A	0.831716	High
TCGA-E2-A1L7-01A	0.563223	Low
TCGA-E2-A572-01A	0.65253	Low
TCGA-E2-A574-01A	0.721317	High
TCGA-E2-A9RU-01A	0.596656	Low
TCGA-E3-A3DY-01A	0.526178	Low
TCGA-E3-A3DZ-01A	0.629555	Low
TCGA-E3-A3E2-01A	0.627736	Low
TCGA-E3-A3E3-01A	0.440979	Low
TCGA-E3-A3E5-01A	0.423679	Low
TCGA-E6-A2P9-01A	0.491232	Low
TCGA-E7-A3Y1-01A	0.285742	Low
TCGA-E8-A3X7-01A	0.659359	Low
TCGA-E8-A419-01A	0.329511	Low
TCGA-E8-A44M-01A	0.888611	High
TCGA-E9-A1R2-01A	0.85212	High
TCGA-E9-A1RH-01A	0.476215	Low
TCGA-E9-A227-01A	0.30093	Low
TCGA-E9-A2JS-01A	0.91594	High
TCGA-E9-A2JT-01A	0.469365	Low
TCGA-E9-A5UP-01A	0.604855	Low
TCGA-E9-A6HE-01A	0.928278	High
TCGA-EA-A3QD-01A	0.921049	High
TCGA-EA-A3Y4-01A	0.528145	Low
TCGA-EA-A439-01A	0.466871	Low
TCGA-EA-A43B-01A	0.970466	High
TCGA-EA-A44S-01A	0.670773	Low
TCGA-EA-A4BA-01A	0.888836	High
TCGA-EA-A5FO-01A	0.325508	Low
TCGA-EA-A5O9-01A	0.54554	Low
TCGA-EB-A6QZ-01A	0.121333	Low
TCGA-ED-A459-01A	0.339641	Low
TCGA-EJ-A65F-01A	0.243099	Low
TCGA-EL-A3H4-01A	0.686132	High
TCGA-EL-A3T3-01A	0.538752	Low
TCGA-EL-A3T6-01A	0.674391	Low
TCGA-EL-A3TB-01A	0.657406	Low
TCGA-EL-A4JW-01A	0.626323	Low
TCGA-EM-A1YA-01A	0.546286	Low
TCGA-EM-A1YB-01A	0.487367	Low
TCGA-EM-A1YC-01A	0.54595	Low
TCGA-EM-A22J-01A	0.65033	Low
TCGA-EM-A22K-01A	0.612114	Low
TCGA-EM-A22O-01A	0.315014	Low
TCGA-EM-A22P-01A	0.564941	Low
TCGA-EM-A2CS-01A	0.492454	Low
TCGA-EM-A2OV-01A	0.579987	Low
TCGA-EM-A2OX-01A	0.587566	Low
TCGA-EM-A2OY-01A	0.537211	Low
TCGA-EM-A2P0-01A	0.582562	Low
TCGA-EM-A2P1-01A	0.655436	Low
TCGA-EM-A3AJ-01A	0.682358	High
TCGA-EM-A3AN-01A	0.437672	Low
TCGA-EM-A3AR-01A	0.482792	Low
TCGA-EM-A3FQ-01A	0.655323	Low
TCGA-EM-A3O3-01A	0.325091	Low
TCGA-EM-A3O6-01A	0.657096	Low
TCGA-EM-A3ST-01A	0.487218	Low
TCGA-EM-A4FF-01A	0.532816	Low
TCGA-EM-A4FH-01A	0.483842	Low
TCGA-EM-A4FN-01A	0.640794	Low
TCGA-EM-A4FO-01A	0.492359	Low
TCGA-EM-A4FQ-01A	0.617617	Low
TCGA-EM-A4FR-01A	0.668957	Low
TCGA-EM-A4FU-01A	0.601924	Low
TCGA-EO-A1Y7-01A	0.559668	Low
TCGA-EO-A22Y-01A	0.389246	Low
TCGA-EO-A2CG-01A	0.655422	Low
TCGA-EO-A3AV-01A	0.869143	High
TCGA-EO-A3B1-01A	0.840332	High
TCGA-EO-A3KU-01A	0.643059	Low
TCGA-EQ-A4SO-01A	0.421612	Low
TCGA-ET-A39J-01A	0.571824	Low
TCGA-ET-A39K-01A	0.543825	Low
TCGA-ET-A39M-01A	0.701004	High
TCGA-ET-A39N-01A	0.523979	Low
TCGA-ET-A39P-01A	0.404965	Low
TCGA-ET-A3BS-01A	0.72765	High
TCGA-ET-A3BT-01A	0.531509	Low
TCGA-ET-A3BV-01A	0.600847	Low
TCGA-ET-A3DO-01A	0.591543	Low
TCGA-ET-A3DU-01A	0.651339	Low
TCGA-ET-A3DV-01A	0.788737	High
TCGA-ET-A3DW-01A	0.689263	High
TCGA-EW-A3E8-01B	0.731444	High
TCGA-EW-A423-01A	0.346329	Low
TCGA-EW-A424-01A	0.947873	High
TCGA-EX-A3L1-01A	0.949722	High
TCGA-EX-A449-01A	0.942571	High
TCGA-EY-A3L3-01A	0.862516	High
TCGA-EY-A4KR-01A	0.849527	High
TCGA-EY-A547-01A	0.509798	Low
TCGA-EY-A549-01A	0.631702	Low
TCGA-EY-A54A-01A	0.727573	High
TCGA-F1-A448-01A	0.90826	High
TCGA-F7-7848-01A	0.67603	Low
TCGA-F7-A50G-01A	0.53437	Low
TCGA-F7-A50J-01A	0.895385	High
TCGA-F7-A61S-01A	0.834956	High
TCGA-F7-A623-01A	0.557103	Low
TCGA-F7-A624-01A	0.649907	Low
TCGA-FA-A86F-01A	0.263979	Low
TCGA-FC-A4JI-01A	0.211046	Low
TCGA-FE-A22Z-01A	0.574873	Low
TCGA-FE-A3PA-01A	0.682106	High
TCGA-FE-A3PB-01A	0.472278	Low
TCGA-FE-A3PD-01A	0.757383	High
TCGA-FG-8185-01A	0.91836	High
TCGA-FG-8186-01A	0.630331	Low
TCGA-FG-8189-01B	0.929886	High
TCGA-FG-8191-01A	0.931097	High
TCGA-FG-A4MW-01A	0.888503	High
TCGA-FG-A4MX-01A	0.4656	Low
TCGA-FG-A4MY-01A	0.477186	Low
TCGA-FG-A6IZ-01A	0.578468	Low
TCGA-FG-A6J1-01A	0.495817	Low
TCGA-FG-A6J3-01A	0.902708	High
TCGA-FG-A70Y-01A	0.918453	High
TCGA-FG-A70Z-01A	0.504125	Low
TCGA-FG-A711-01A	0.803398	High
TCGA-FG-A87Q-01A	0.585555	Low
TCGA-FK-A3S3-01A	0.756891	High
TCGA-FK-A3SE-01A	0.544691	Low
TCGA-FK-A3SH-01A	0.714725	High
TCGA-FN-7833-01A	0.72965	High
TCGA-FP-7829-01A	0.802084	High
TCGA-FP-8209-01A	0.901881	High
TCGA-FP-8210-01A	0.955072	High
TCGA-FP-8211-01A	0.389728	Low
TCGA-FP-A4BE-01A	0.769107	High
TCGA-FP-A9TM-01A	0.894569	High
TCGA-FU-A23L-01A	0.948053	High
TCGA-FU-A3EO-01A	0.637006	Low
TCGA-FU-A3HY-01A	0.922369	High
TCGA-FU-A3HZ-01A	0.943729	High
TCGA-FU-A3WB-01A	0.914226	High
TCGA-FU-A40J-01A	0.610647	Low
TCGA-FU-A5XV-01A	0.600121	Low
TCGA-FY-A3I4-01A	0.644817	Low
TCGA-FY-A3NP-01A	0.605497	Low
TCGA-FY-A3ON-01A	0.528412	Low
TCGA-FY-A3R8-01A	0.629742	Low
TCGA-FY-A3RA-01A	0.467388	Low
TCGA-FY-A3W9-01A	0.561307	Low
TCGA-FY-A3YR-01A	0.536574	Low
TCGA-FY-A40K-01A	0.7836	High
TCGA-FY-A40L-01A	0.615933	Low
TCGA-FY-A40M-01A	0.508082	Low
TCGA-FY-A4B0-01A	0.45722	Low
TCGA-FY-A4B4-01A	0.696935	High
TCGA-G9-6339-01A	0.133314	Low
TCGA-G9-6498-01A	0.260296	Low
TCGA-G9-A9S7-01A	0.334741	Low
TCGA-GM-A2DA-01A	0.975975	High
TCGA-GM-A2DB-01A	0.945472	High
TCGA-GM-A2DC-01A	0.855812	High
TCGA-GM-A2DF-01A	0.979246	High
TCGA-GM-A2DK-01A	0.717761	High
TCGA-GM-A2DL-01A	0.415917	Low
TCGA-GM-A2DM-01A	0.943935	High
TCGA-GM-A2DO-01A	0.647187	Low
TCGA-GM-A3NY-01A	0.52926	Low
TCGA-GM-A3XL-01A	0.963604	High
TCGA-GM-A3XN-01A	0.971925	High
TCGA-GM-A4E0-01A	0.858729	High
TCGA-GR-7351-01A	0.343371	Low
TCGA-GS-A9TU-01A	0.430091	Low
TCGA-GS-A9TV-01A	0.602016	Low
TCGA-GS-A9TW-01A	0.368311	Low
TCGA-GS-A9TX-01A	0.498969	Low
TCGA-GS-A9TZ-01A	0.414032	Low
TCGA-H2-A3RI-01A	0.754208	High
TCGA-H7-A76A-01A	0.769542	High
TCGA-HC-7081-01A	0.070768	Low
TCGA-HC-7212-01A	0.108172	Low
TCGA-HC-7232-01A	0.265512	Low
TCGA-HC-7744-01A	0.229653	Low
TCGA-HC-7747-01A	0.315113	Low
TCGA-HC-7817-01B	0.203451	Low
TCGA-HC-8265-01A	0.124467	Low
TCGA-HC-8265-01B	0.392699	Low
TCGA-HC-A48F-01A	0.107533	Low
TCGA-HC-A9TE-01A	0.568521	Low
TCGA-HD-7753-01A	0.244204	Low
TCGA-HD-7831-01A	0.585673	Low
TCGA-HD-7832-01A	0.782335	High
TCGA-HD-8224-01A	0.546438	Low
TCGA-HD-8314-01A	0.908084	High
TCGA-HM-A4S6-01A	0.900867	High
TCGA-HT-7477-01B	0.613621	Low
TCGA-HT-7483-01A	0.788164	High
TCGA-HT-7873-01B	0.466225	Low
TCGA-HT-7884-01B	0.90877	High
TCGA-HT-8011-01A	0.868704	High
TCGA-HT-8013-01A	0.821146	High
TCGA-HT-8104-01A	0.556814	Low
TCGA-HT-8105-01A	0.57563	Low
TCGA-HT-8110-01A	0.529028	Low
TCGA-HT-A4DV-01A	0.677798	Low
TCGA-HT-A5R7-01A	0.615585	Low
TCGA-HT-A5RA-01A	0.820547	High
TCGA-HT-A5RC-01A	0.841502	High
TCGA-HT-A615-01A	0.499576	Low
TCGA-HT-A618-01A	0.52738	Low
TCGA-HT-A61A-01A	0.676938	Low
TCGA-HT-A61B-01A	0.610498	Low
TCGA-HT-A61C-01A	0.6293	Low
TCGA-HT-A74H-01A	0.557146	Low
TCGA-HT-A74K-01A	0.96486	High
TCGA-HW-7487-01A	0.392371	Low
TCGA-HW-8320-01A	0.918865	High
TCGA-HW-8321-01A	0.892735	High
TCGA-HW-A5KL-01A	0.919728	High
TCGA-IM-A3EB-01A	0.39532	Low
TCGA-IN-A6RO-01A	0.877507	High
TCGA-IQ-7630-01A	0.620617	Low
TCGA-IQ-7632-01A	0.579687	Low
TCGA-IQ-A61E-01A	0.941366	High
TCGA-IQ-A61G-01A	0.927255	High
TCGA-IQ-A61J-01A	0.949869	High
TCGA-IQ-A61O-01A	0.879664	High
TCGA-IR-A3L7-01A	0.959007	High
TCGA-IR-A3LA-01A	0.955139	High
TCGA-IR-A3LB-01A	0.981341	High
TCGA-IR-A3LC-01A	0.937811	High
TCGA-IR-A3LF-01A	0.499937	Low
TCGA-IR-A3LH-01A	0.96174	High
TCGA-IR-A3LI-01A	0.950378	High
TCGA-IR-A3LK-01A	0.979462	High
TCGA-IR-A3LL-01A	0.905053	High
TCGA-J4-A83M-01A	0.315712	Low
TCGA-J4-AATZ-01A	0.271352	Low
TCGA-J8-A3NZ-01A	0.4436	Low
TCGA-J8-A3O1-01A	0.375505	Low
TCGA-J8-A3YD-01A	0.544526	Low
TCGA-J8-A3YE-01A	0.541098	Low
TCGA-J8-A3YF-01A	0.575451	Low
TCGA-J8-A3YG-01A	0.564933	Low
TCGA-J9-A52B-01A	0.369094	Low
TCGA-J9-A52E-01A	0.258719	Low
TCGA-JU-AAVI-01A	0.859413	High
TCGA-JW-A5VG-01A	0.440516	Low
TCGA-JW-A5VI-01A	0.59874	Low
TCGA-JX-A3Q0-01A	0.468461	Low
TCGA-JX-A5QV-01A	0.627376	Low
TCGA-K4-A4AC-01A	0.465105	Low
TCGA-KB-A6F7-01A	0.873219	High
TCGA-KK-A59Y-01A	0.132157	Low
TCGA-KK-A6E0-01A	0.327655	Low
TCGA-KK-A6E1-01A	0.436677	Low
TCGA-KK-A7AU-01A	0.255656	Low
TCGA-KK-A7AY-01A	0.405492	Low
TCGA-KK-A7B0-01A	0.090852	Low
TCGA-KK-A8I7-01A	0.174624	Low
TCGA-KK-A8I8-01A	0.114955	Low
TCGA-KK-A8I9-01A	0.10416	Low
TCGA-KK-A8IC-01A	0.053623	Low
TCGA-KS-A4I1-01A	0.688022	High
TCGA-KS-A4I3-01A	0.416558	Low
TCGA-KS-A4I5-01A	0.476541	Low
TCGA-KS-A4I7-01A	0.536054	Low
TCGA-KS-A4I9-01A	0.615025	Low
TCGA-KS-A4IB-01A	0.508762	Low
TCGA-KT-A74X-01A	0.962306	High
TCGA-KT-A7W1-01A	0.832877	High
TCGA-KU-A6H7-01A	0.930792	High
TCGA-KU-A6H8-01A	0.645717	Low
TCGA-L6-A4EP-01A	0.716354	High
TCGA-L6-A4EQ-01A	0.59505	Low
TCGA-L6-A4ET-01A	0.65589	Low
TCGA-L6-A4EU-01A	0.513718	Low
TCGA-LL-A441-01A	0.932242	High
TCGA-LL-A5YO-01A	0.951877	High
TCGA-LL-A73Z-01A	0.890432	High
TCGA-LL-A7SZ-01A	0.856776	High
TCGA-LL-A8F5-01A	0.521869	Low
TCGA-LL-A9Q3-01A	0.704232	High
TCGA-LP-A4AU-01A	0.959767	High
TCGA-LQ-A4E4-01A	0.601641	Low
TCGA-M7-A723-01A	0.173177	Low
TCGA-M7-A724-01A	0.231738	Low
TCGA-MA-AA3W-01A	0.932794	High
TCGA-MA-AA3X-01A	0.950198	High
TCGA-MK-A4N6-01A	0.676293	Low
TCGA-MK-A4N7-01A	0.607876	Low
TCGA-MK-A4N9-01A	0.555047	Low
TCGA-MK-A84Z-01A	0.721654	High
TCGA-MP-A4T9-01A	0.885028	High
TCGA-MS-A51U-01A	0.901497	High
TCGA-MT-A51W-01A	0.603733	Low
TCGA-MU-A5YI-01A	0.534212	Low
TCGA-MY-A5BD-01A	0.863609	High
TCGA-MY-A913-01A	0.946917	High
TCGA-MZ-A5BI-01A	0.935489	High
TCGA-MZ-A6I9-01A	0.976958	High
TCGA-N5-A4R8-01A	0.70009	High
TCGA-N5-A4RF-01A	0.641519	Low
TCGA-N5-A4RS-01A	0.939126	High
TCGA-N5-A4RT-01A	0.926723	High
TCGA-N5-A4RV-01A	0.753728	High
TCGA-N5-A59F-01A	0.710269	High
TCGA-N6-A4V9-01A	0.879031	High
TCGA-N6-A4VE-01A	0.809574	High
TCGA-N7-A59B-01A	0.864536	High
TCGA-N8-A4PN-01A	0.773761	High
TCGA-N9-A4Q1-01A	0.925772	High
TCGA-NA-A4QW-01A	0.67254	Low
TCGA-ND-A4WC-01A	0.827767	High
TCGA-ND-A4WF-01A	0.687056	High
TCGA-OL-A5D7-01A	0.888313	High
TCGA-OL-A5RW-01A	0.924409	High
TCGA-OL-A66H-01A	0.421846	Low
TCGA-OL-A66I-01A	0.914584	High
TCGA-OL-A66L-01A	0.699691	High
TCGA-OL-A66N-01A	0.59322	Low
TCGA-OL-A66O-01A	0.891041	High
TCGA-OL-A6VO-01A	0.943376	High
TCGA-OR-A5JF-01A	0.233736	Low
TCGA-OR-A5JK-01A	0.238195	Low
TCGA-OR-A5K4-01A	0.28486	Low
TCGA-P3-A5Q5-01A	0.77094	High
TCGA-P3-A5Q6-01A	0.828423	High
TCGA-P3-A5QE-01A	0.78019	High
TCGA-P3-A6SW-01A	0.896571	High
TCGA-P3-A6SX-01A	0.522299	Low
TCGA-P3-A6T0-01A	0.515469	Low
TCGA-P3-A6T3-01A	0.959876	High
TCGA-P3-A6T6-01A	0.736246	High
TCGA-P3-A6T7-01A	0.879174	High
TCGA-P3-A6T8-01A	0.960669	High
TCGA-P5-A5EX-01A	0.739684	High
TCGA-P5-A5F0-01A	0.52099	Low
TCGA-P5-A5F4-01A	0.649583	Low
TCGA-PE-A5DD-01A	0.863242	High
TCGA-PE-A5DE-01A	0.903721	High
TCGA-PG-A914-01A	0.342806	Low
TCGA-Q1-A5R2-01A	0.675833	Low
TCGA-Q1-A5R3-01A	0.620201	Low
TCGA-Q1-A73O-01A	0.934274	High
TCGA-QF-A5YS-01A	0.711782	High
TCGA-QF-A5YT-01A	0.929409	High
TCGA-QH-A65R-01A	0.903704	High
TCGA-QH-A65X-01A	0.930594	High
TCGA-QH-A65Z-01A	0.555403	Low
TCGA-QH-A6CS-01A	0.914078	High
TCGA-QH-A6CU-01A	0.600756	Low
TCGA-QH-A6CY-01A	0.91013	High
TCGA-QH-A6X4-01A	0.81584	High
TCGA-QH-A6X8-01A	0.864713	High
TCGA-QH-A6XC-01A	0.884673	High
TCGA-QK-A652-01A	0.346502	Low
TCGA-QK-A6IF-01A	0.907887	High
TCGA-QK-A6IG-01A	0.879741	High
TCGA-QK-A6VB-01A	0.686241	High
TCGA-QK-A8Z7-01A	0.777228	High
TCGA-QK-A8Z9-01B	0.86298	High
TCGA-QK-A8ZB-01A	0.751251	High
TCGA-QK-AA3J-01A	0.505685	Low
TCGA-RS-A6TO-01A	0.740385	High
TCGA-S3-A6ZG-01A	0.943354	High
TCGA-S3-AA11-01A	0.519858	Low
TCGA-S3-AA14-01A	0.783098	High
TCGA-S3-AA15-01A	0.943377	High
TCGA-S3-AA17-01A	0.586969	Low
TCGA-S9-A6TS-01A	0.723018	High
TCGA-S9-A6TV-01A	0.935028	High
TCGA-S9-A6TZ-01A	0.479397	Low
TCGA-S9-A6U0-01A	0.895365	High
TCGA-S9-A6U2-01A	0.668092	Low
TCGA-S9-A6U6-01A	0.517759	Low
TCGA-S9-A6U8-01A	0.926718	High
TCGA-S9-A6U9-01A	0.416272	Low
TCGA-S9-A6WG-01A	0.891716	High
TCGA-S9-A6WI-01A	0.587364	Low
TCGA-S9-A6WM-01A	0.956296	High
TCGA-S9-A6WN-01A	0.903448	High
TCGA-S9-A7IS-01A	0.578643	Low
TCGA-S9-A7IX-01A	0.768443	High
TCGA-S9-A7IY-01A	0.330961	Low
TCGA-S9-A7IZ-01A	0.556888	Low
TCGA-S9-A7J0-01A	0.846634	High
TCGA-S9-A7J3-01A	0.41889	Low
TCGA-S9-A7QW-01A	0.89775	High
TCGA-S9-A7QX-01A	0.614641	Low
TCGA-S9-A7R1-01A	0.933796	High
TCGA-S9-A7R2-01A	0.4297	Low
TCGA-S9-A7R4-01A	0.938821	High
TCGA-S9-A7R7-01A	0.893165	High
TCGA-S9-A7R8-01A	0.821809	High
TCGA-S9-A89V-01A	0.708885	High
TCGA-S9-A89Z-01A	0.92261	High
TCGA-SJ-A6ZI-01A	0.480452	Low
TCGA-SJ-A6ZJ-01A	0.45498	Low
TCGA-T2-A6WX-01A	0.673856	Low
TCGA-T2-A6WZ-01A	0.534124	Low
TCGA-T2-A6X0-01A	0.921348	High
TCGA-TM-A7C3-01A	0.713148	High
TCGA-TM-A7C5-01A	0.471748	Low
TCGA-TM-A84F-01A	0.519064	Low
TCGA-TM-A84G-01A	0.420681	Low
TCGA-TM-A84H-01A	0.465557	Low
TCGA-TM-A84I-01A	0.497634	Low
TCGA-TM-A84J-01A	0.651083	Low
TCGA-TM-A84M-01A	0.579735	Low
TCGA-TM-A84O-01A	0.567201	Low
TCGA-TM-A84Q-01A	0.555646	Low
TCGA-UC-A7PG-01A	0.866917	High
TCGA-UF-A71B-01A	0.737286	High
TCGA-UF-A71D-01A	0.713016	High
TCGA-UF-A71E-01A	0.568681	Low
TCGA-UF-A7J9-01A	0.629079	Low
TCGA-UF-A7JA-01A	0.675443	Low
TCGA-UF-A7JC-01A	0.869926	High
TCGA-UF-A7JD-01A	0.639453	Low
TCGA-UF-A7JF-01A	0.947471	High
TCGA-UF-A7JH-01A	0.866682	High
TCGA-UF-A7JJ-01A	0.922203	High
TCGA-UF-A7JK-01A	0.952003	High
TCGA-UF-A7JO-01A	0.645154	Low
TCGA-UF-A7JS-01A	0.609132	Low
TCGA-UF-A7JT-01A	0.895882	High
TCGA-UP-A6WW-01A	0.77088	High
TCGA-V7-A7HQ-01A	0.706992	High
TCGA-VM-A8CF-01A	0.896251	High
TCGA-VP-A87K-01A	0.291381	Low
TCGA-VP-AA1N-01A	0.424877	Low
TCGA-VQ-A8E0-01A	0.925589	High
TCGA-VQ-A8E2-01A	0.801964	High
TCGA-VQ-A8P3-01A	0.880756	High
TCGA-VQ-A8P5-01A	0.664227	Low
TCGA-VQ-A8PB-01A	0.867283	High
TCGA-VQ-A8PU-01A	0.821314	High
TCGA-VQ-A8PY-01A	0.845297	High
TCGA-VQ-A8PZ-01A	0.855831	High
TCGA-VQ-A91K-01A	0.746552	High
TCGA-VQ-A91Q-01A	0.859532	High
TCGA-VQ-A91V-01A	0.942113	High
TCGA-VQ-A91W-01A	0.889387	High
TCGA-VQ-A94R-01A	0.895953	High
TCGA-VQ-AA64-01A	0.88511	High
TCGA-VQ-AA6B-01A	0.825375	High
TCGA-VQ-AA6D-01A	0.831494	High
TCGA-VQ-AA6K-01A	0.944082	High
TCGA-VS-A8EG-01A	0.616585	Low
TCGA-VS-A8EH-01A	0.925898	High
TCGA-VS-A8EI-01A	0.94247	High
TCGA-VS-A8EL-01A	0.916687	High
TCGA-VS-A8Q9-01A	0.448902	Low
TCGA-VS-A8QF-01A	0.902482	High
TCGA-VS-A8QH-01A	0.232372	Low
TCGA-VS-A94W-01A	0.915155	High
TCGA-VS-A94X-01A	0.720637	High
TCGA-VS-A94Z-01A	0.946104	High
TCGA-VS-A950-01A	0.477066	Low
TCGA-VS-A954-01A	0.932477	High
TCGA-VS-A958-01A	0.902313	High
TCGA-VS-A959-01A	0.545977	Low
TCGA-VS-A9U5-01A	0.922022	High
TCGA-VS-A9U6-01A	0.779181	High
TCGA-VS-A9U7-01A	0.930519	High
TCGA-VS-A9UB-01A	0.929749	High
TCGA-VS-A9UD-01A	0.958348	High
TCGA-VS-A9UI-01A	0.499514	Low
TCGA-VS-A9UL-01A	0.653575	Low
TCGA-VS-A9UM-01A	0.975658	High
TCGA-VS-A9UO-01A	0.923675	High
TCGA-VS-A9UP-01A	0.950329	High
TCGA-VS-A9UQ-01A	0.532377	Low
TCGA-VS-A9UR-01A	0.950447	High
TCGA-VS-A9UU-01A	0.903433	High
TCGA-VS-A9UY-01A	0.930513	High
TCGA-VS-A9UZ-01A	0.421054	Low
TCGA-VS-A9V0-01A	0.883661	High
TCGA-VS-A9V3-01A	0.920088	High
TCGA-VS-AA62-01A	0.897594	High
TCGA-VV-A829-01A	0.915535	High
TCGA-VV-A86M-01A	0.560057	Low
TCGA-WH-A86K-01A	0.92367	High
TCGA-WL-A834-01A	0.306115	Low
TCGA-WT-AB44-01A	0.707109	High
TCGA-WX-AA44-01A	0.202	Low
TCGA-X4-A8KQ-01A	0.10911	Low
TCGA-XJ-A9DI-01A	0.376965	Low
TCGA-XJ-A9DX-01A	0.253474	Low
TCGA-XK-AAIV-01A	0.273969	Low
TCGA-XX-A899-01A	0.878124	High
TCGA-XX-A89A-01A	0.731016	High
TCGA-ZF-AA4X-01A	0.320132	Low
TCGA-ZG-A8QZ-01A	0.299893	Low
TCGA-ZG-A9L1-01A	0.464934	Low
TCGA-ZG-A9LU-01A	0.201244	Low
TCGA-ZG-A9LZ-01A	0.116716	Low
TCGA-ZJ-A8QQ-01A	0.607497	Low

## Sheet: 6e-Center
Sample	Tumor location	Clinical Stage	Patient age	Patient race	Patient Gender
TCGA-05-4424-01A	0.563106	0	0.0660464	0	0.00539443
TCGA-15-1444-01A	0	0	0.149495	0.0130383	0.00315023
TCGA-2A-A8VT-01A	0	0	0.00333462	0	0.03291
TCGA-33-AASI-01A	0.0903773	0	0.0556915	0.00676976	0.0126739
TCGA-4J-AA1J-01A	0	0.352911	0.0647842	0.0242768	0.0126309
TCGA-50-6592-01A	0.130853	0	0.126255	0.0791742	0.0767324
TCGA-50-6593-01A	0.452753	0	0.0243041	0.0256329	0.0162672
TCGA-50-6673-01A	0.50559	0	0.0325403	0.0680404	0.0103347
TCGA-50-8460-01A	0.464265	0	0.0497371	0.0378303	0.0126614
TCGA-55-6970-01A	0.213429	0	0.00971924	0.0295548	0.0107775
TCGA-55-6981-01A	0.390162	0	0.0831534	0.0586389	0.0237901
TCGA-55-7911-01A	0.428046	0	0.01562	0.019075	0.00763031
TCGA-56-7730-01A	0.154064	0	0.067152	0.0490469	0.00432112
TCGA-56-A4BY-01A	0.174758	0	0.0302876	0.0398914	0
TCGA-66-2759-01A	0.151066	0	0.00812248	0	0.0701674
TCGA-66-2794-01A	0.247532	0	0.0826391	0	0.0470924
TCGA-78-8660-01A	0.288242	0	0.0196198	0	0.0463848
TCGA-A2-A0EW-01A	0.218881	0	0.0242524	0.0180646	0.0471449
TCGA-A2-A4S1-01A	0.406165	0	0.0390989	0.0302902	0.000291647
TCGA-A7-A3IZ-01A	0.305307	0	0.057875	0.0220996	0.0100841
TCGA-A7-A3J1-01A	0.294516	0	0.0490543	0.0364522	0.0157067
TCGA-A7-A3RF-01A	0.360729	0	0.157339	0.0297873	0.0265198
TCGA-A7-A425-01A	0.529656	0	0.0137829	0.00233323	0
TCGA-A7-A426-01A	0.277503	0	0.00220673	0.0494171	0.032824
TCGA-A7-A4SC-01A	0.439261	0	0.0621587	0.0382027	0.0212546
TCGA-A8-A06Y-01A	0.0434718	0	0.0123618	0	0.00358891
TCGA-A8-A07L-01A	0.188639	0	0.0123643	0	0.0359356
TCGA-A8-A07O-01A	0.509356	0	0.023345	0	0.00501455
TCGA-A8-A07R-01A	0.2042	0	0.342349	0	0.0108953
TCGA-A8-A07S-01A	0.0607317	0	0.0852375	0	0.0105548
TCGA-A8-A08S-01A	0.400831	0	0.0337715	0	0.0154306
TCGA-A8-A099-01A	0.26441	0	0.0111946	0	0.000354559
TCGA-A8-A09E-01A	0.16909	0	0.040275	0	0.0215331
TCGA-A8-A09M-01A	0.477515	0	0.0164823	0	0
TCGA-A8-A09R-01A	0.234703	0	0.228186	0	0
TCGA-A8-A09T-01A	0.304619	0	0.0125662	0	0.0184737
TCGA-A8-A0A9-01A	0.28422	0	0.225311	0	0.00119565
TCGA-AA-3844-01A	0.0483987	0	0.139256	0	0.00999
TCGA-AC-A23E-01A	0.487958	0	0.0200272	0.0385319	0
TCGA-AC-A3QP-01A	0.250535	0	0.261124	0.0305022	0.01224
TCGA-AC-A3TN-01A	0.394627	0	0.00337524	0.0299284	0.0161029
TCGA-AC-A5EH-01A	0.257971	0	0.0161215	0.0866029	0.00928886
TCGA-AC-A5XU-01A	0.20329	0	0.0513447	0.0406219	0.0203036
TCGA-AF-A56N-01A	0	0	0.08645	0.0533748	0.0989289
TCGA-AG-3591-01A	0	0	0.0521813	0	0.024751
TCGA-AG-3885-01A	0	0	0.0866233	0	0.0204769
TCGA-AG-3894-01A	0	0	0.0251236	0	0
TCGA-AG-A00H-01A	0	0	0.0322835	0	0.0152362
TCGA-AG-A01Y-01A	0	0	0.0156326	0	0
TCGA-AG-A02N-01A	0	0	0.0719964	0	0.0540635
TCGA-AG-A032-01A	0	0	0.017526	0	0.00609526
TCGA-AG-A036-01A	0	0	0.0166977	0	0.00725277
TCGA-AJ-A2QK-01A	0	0.306183	0.0122643	0.0394337	0.036236
TCGA-AJ-A3BG-01A	0	0.205626	0.0199872	0.0110341	0.00085166
TCGA-AJ-A3BK-01A	0	0.219152	0.0376188	0.0278578	0.0197873
TCGA-AJ-A3EK-01A	0	0.182898	0.00282833	0.0098088	0.0105173
TCGA-AJ-A3NF-01A	0	0.277044	0.0783134	0.0286607	0.0292261
TCGA-AJ-A3NG-01A	0	0.142744	0.276405	0.0244715	0.028132
TCGA-AJ-A3OJ-01A	0	0.218034	0.00548681	0.0149014	0.00155803
TCGA-AJ-A3OK-01A	0	0.272308	0.0370388	0.026905	0.00386757
TCGA-AJ-A3TW-01A	0	0.228744	0.275253	0.039872	0.000617495
TCGA-BA-A6DG-01A	0.0147945	0.251838	0.0132674	0.0187563	0.00154189
TCGA-BB-A6UO-01A	0.00441399	0.16792	0.0888522	0.0287301	0.0201085
TCGA-BG-A0MH-01A	0	0.315613	0.0216383	0.046258	0.0165732
TCGA-BG-A0MK-01A	0	0.201367	0.00442684	0.0152104	0.0286729
TCGA-BG-A0VX-01A	0	0.197962	0.0253317	0.00841119	0.0254873
TCGA-BG-A2L7-01A	0	0.276272	0.023564	0.0215866	0.00788068
TCGA-BG-A3EW-01A	0	0.410246	0.0465909	0.0362666	0.00274223
TCGA-BH-A0B6-01A	0.23834	0	0.0338192	0.0453206	0.044761
TCGA-BH-A0BG-01A	0.303578	0	0.0831287	0.0321976	0.00689699
TCGA-BH-A0BP-01A	0.343336	0	0.0175491	0.0169841	0.0231048
TCGA-BH-A0BR-01A	0.472394	0	0.0493512	0.0242904	0.00521627
TCGA-BH-A0C3-01A	0.228129	0	0.0159973	0.0307415	0.021425
TCGA-BH-A0DE-01A	0.350838	0	0.0862401	0.0605018	0.0079021
TCGA-BH-A0H3-01A	0.0301068	0	0.0238227	0.073267	0.0794288
TCGA-BH-A0W3-01A	0.249973	0	0.0327626	0.0162613	0.0073351
TCGA-BH-A0W5-01A	0.301033	0	0.244006	0.0267562	0.0237125
TCGA-BH-A18G-01A	0.280896	0	0.151817	0.0240972	0.0243683
TCGA-BH-A1EV-01A	0.354951	0	0.019797	0.054838	0.0365064
TCGA-BH-A42V-01A	0.441719	0	0.00186361	0.0297079	0.0135372
TCGA-BH-A6R8-01A	0.287626	0	0.00325453	0.033529	0.0365553
TCGA-BH-A8FZ-01A	0.414409	0	0.0516745	0.0345211	0.00440606
TCGA-BJ-A18Z-01A	0	0	0.0234798	0.0230219	0.0277668
TCGA-BJ-A290-01A	0	0	0.00715782	0	0
TCGA-BJ-A3PU-01A	0	0	0.0263069	0.00928969	0.0161749
TCGA-BJ-A45C-01A	0	0	0.0737113	0.032309	0.0041928
TCGA-BJ-A45G-01A	0	0	0.0150441	0.0146756	0.010174
TCGA-BJ-A45H-01A	0	0	0.0165744	0.0157756	0.0387862
TCGA-BJ-A45I-01A	0	0	0.00970726	0.00423656	0.0123134
TCGA-BJ-A45J-01A	0	0	0.0123182	0.010264	0.0105215
TCGA-BJ-A4O8-01A	0	0	0.00374212	0.00876611	0.0263135
TCGA-BK-A56F-01A	0	0.162086	0.0162338	0.145517	0.0175783
TCGA-BK-A6W4-01A	0	0.323435	0.0563915	0.0255576	0.0170003
TCGA-C5-A2LZ-01A	0	0.00397494	0.0480331	0.0785528	0.0326523
TCGA-CF-A27C-01A	0.112357	0	0.0410457	0.165293	0.00400902
TCGA-CF-A3MF-01A	0.0790623	0	0.0288164	0.171477	0.0468865
TCGA-CF-A3MH-01A	0.0704529	0	0.0359923	0.123392	0.0388215
TCGA-CF-A47S-01A	0.070035	0	0.025626	0.180787	0.00787901
TCGA-CN-A49B-01A	0.124964	0.0798016	0.0621214	0.0194054	0.0116593
TCGA-CN-A49C-01A	0.0422439	0.269844	0.00756924	0.0214793	0.0440314
TCGA-CN-A63U-01A	0.149366	0.0491401	0.0161292	0.0125591	0.00417827
TCGA-CQ-7071-01A	0.0481156	0.132598	0.0158528	0.0268393	0.0191627
TCGA-CQ-7072-01A	0.0286905	0.176499	0.0135195	0.0108997	0.00294226
TCGA-CQ-A4C9-01A	0.101146	0	0.0221101	0	0.0280948
TCGA-CQ-A4CI-01A	0.0403863	0	0.0497448	0.0278508	0.00842362
TCGA-CR-7392-01A	0.0135717	0.250673	0.0112287	0.0315112	0.0102045
TCGA-CV-5966-01A	0.00692529	0.241437	0.0489863	0.0233281	0.00878482
TCGA-CV-5973-01A	0.152773	0.0974791	0.0876209	0.0176285	0.0259812
TCGA-CV-5977-01A	0.00237188	0.0201541	0.0184679	0.0081697	5.35709e-05
TCGA-CV-6941-01A	0.0939505	0.114676	0.00223132	0.0212581	0.0148613
TCGA-CV-6950-01A	0.0389393	0.251891	0.0132723	0.00541103	0.00246254
TCGA-CV-6959-01A	0.00146747	0.0265288	0.0113465	0.00709724	0.000212476
TCGA-CV-7090-01A	0.125818	0.207563	0.0514332	0.0247967	0.0436503
TCGA-CV-7235-01A	0.232309	0.0523741	0.0167247	0.0151179	0.00541284
TCGA-CV-7238-01A	0.0145531	0.0660723	0.00777671	0.022276	0.000591697
TCGA-CV-7250-01A	0.171234	0.0129485	0.0375883	0.00463649	0.00955722
TCGA-CV-7252-01A	0.111679	0.0148274	0.0508158	0.0183253	0.0169947
TCGA-CV-7429-01A	0.0514316	0.160343	0.00730324	0.0085492	0.00107835
TCGA-CV-A45R-01A	0.0844961	0.0816162	0.0184598	0.0137698	0.0255818
TCGA-CV-A45X-01A	0.0940987	0.13179	0.00543819	0.0228048	0.0230207
TCGA-CV-A45Z-01A	0.183657	0.137926	0.0218741	0.0173358	0.0232509
TCGA-CV-A461-01A	0.22771	0.130548	0.0347404	0.0164161	0.0153455
TCGA-CV-A468-01A	0.121095	0.0100834	0.0216398	0	0.0285615
TCGA-CV-A6JD-01A	0.107962	0.195584	0.128277	0.0229989	0.00379146
TCGA-CV-A6JU-01A	0.0120456	0.194916	0.0469717	0.0151928	0.00531574
TCGA-CV-A6JY-01A	0.0866861	0.106394	0.143188	0.0342452	0.0260641
TCGA-D1-A3DH-01A	0	0.20522	0.07805	0.0311141	0.0235431
TCGA-D6-A6EK-01A	0.0903639	0.104244	0.00716302	0.00816219	0.0151377
TCGA-D6-A6EM-01A	0.070162	0.126223	0.00490561	0.0201746	0.00438627
TCGA-D6-A6EN-01A	0.115993	0.0471112	0.0535871	0.0236022	0.00516589
TCGA-D6-A6EO-01A	0.0331491	0.259538	0.0108886	0.0164925	0.0226369
TCGA-D6-A6EQ-01A	0.158626	0.118493	0.0282452	0.0128123	0.00433441
TCGA-D6-A6ES-01A	0.12825	0.104155	0.0114436	0.000105306	0.0341307
TCGA-D6-A74Q-01A	0.232825	0.141699	0.00390609	0.00692298	0.0379832
TCGA-D7-8574-01A	0.209933	0	0.0823547	0.0648692	0.0458641
TCGA-D7-A4YY-01A	0.245492	0	0.0846201	0.0380686	0.0311842
TCGA-D7-A4Z0-01A	0.13069	0	0.111886	0.0339519	0.0280651
TCGA-D8-A73X-01A	0.26489	0	0.0481635	0.0371997	0.00530829
TCGA-DB-A4XA-01A	0	0	0.0127393	0.0110713	0.0164501
TCGA-DB-A4XC-01A	0	0	0.00786434	0.0138341	0.00386308
TCGA-DB-A4XE-01A	0	0	0.0288685	0.012367	0.00665145
TCGA-DB-A75K-01A	0	0	0.00429194	0.0139055	0.0141957
TCGA-DB-A75L-01A	0	0	0.00124133	0.0133474	0.000564531
TCGA-DB-A75M-01A	0	0	0.00577579	0.0180439	0.00522043
TCGA-DE-A0XZ-01A	0	0	0.0492207	0.0202838	0.0292542
TCGA-DE-A2OL-01A	0	0	0.00812574	0.0115528	0.00373024
TCGA-DE-A4MA-01A	0	0	0.00561275	0.0169859	0.0194986
TCGA-DE-A4MB-01A	0	0	0.122489	0.0220817	0.00732215
TCGA-DE-A4MC-01A	0	0	0.0202508	0.0649879	0.0142873
TCGA-DE-A4MD-01A	0	0	0.0198436	0.0119227	0.0281246
TCGA-DE-A69J-01A	0	0	0.00222225	0.0316147	0.0144823
TCGA-DE-A69K-01A	0	0	0.00434531	0.060058	0.0267003
TCGA-DF-A2KS-01A	0	0.0442096	0.0712024	0	0.041134
TCGA-DH-A66G-01A	0	0	0.00438702	0.0192727	0.0011742
TCGA-DH-A7UR-01A	0	0	0.0256102	0.00680399	0.00764475
TCGA-DI-A2QY-01A	0	0.365145	0.0489898	0.0474496	0.0103123
TCGA-DJ-A13U-01A	0	0	0.0284735	0.00927641	0.03073
TCGA-DJ-A13V-01A	0	0	0.270359	0	0.00693622
TCGA-DJ-A1QH-01A	0	0	0.0412063	0.00524407	0.0107674
TCGA-DJ-A1QO-01A	0	0	0.0341461	0.0380302	0.101941
TCGA-DJ-A2PQ-01A	0	0	0.0605603	0.00992278	0.000221777
TCGA-DJ-A2PT-01A	0	0	0.0489944	0.0100664	0.0284897
TCGA-DJ-A2PW-01A	0	0	0.0220145	0.0140231	0.00530422
TCGA-DJ-A2Q1-01A	0	0	0.00461594	0.0136654	0.0112456
TCGA-DJ-A2Q3-01A	0	0	0.0277022	0.0794254	0.00942857
TCGA-DJ-A2Q5-01A	0	0	0.00487701	0.0153449	0.0264874
TCGA-DJ-A2Q6-01A	0	0	0.0196692	0.0149848	0.0433937
TCGA-DJ-A2Q9-01A	0	0	0.0484028	0.0287533	0.00947157
TCGA-DJ-A2QB-01A	0	0	0.00617059	0.0631906	0.00191769
TCGA-DJ-A3UO-01A	0	0	0.0650112	0.00973225	0.0133816
TCGA-DJ-A3UQ-01A	0	0	0.00546215	0.141869	0.00356433
TCGA-DJ-A3V0-01A	0	0	0.0270686	0	0.0330914
TCGA-DJ-A3V4-01A	0	0	0.0603023	0.00738359	0.0221444
TCGA-DJ-A3V5-01A	0	0	0.000855878	0.0150789	0.00361692
TCGA-DJ-A3V6-01A	0	0	0.0364124	0.0207328	0.0547252
TCGA-DJ-A3V7-01A	0	0	0.00732464	0.00933888	0.0120998
TCGA-DJ-A3V8-01A	0	0	0.0108376	0.00807411	0.00223644
TCGA-DJ-A3V9-01A	0	0	0.0285713	0.0102882	0.03337
TCGA-DJ-A3VB-01A	0	0	0.0107983	0	0.0136441
TCGA-DJ-A3VD-01A	0	0	0.0241967	0.0089053	0.00849851
TCGA-DJ-A3VK-01A	0	0	0.0506108	0.00628588	0.0377655
TCGA-DJ-A3VM-01A	0	0	0.0233076	0.0192943	0.0255903
TCGA-DJ-A4UP-01A	0	0	0.154927	0.00150037	0.0224738
TCGA-DJ-A4UR-01A	0	0	0.00734867	0.156365	0.0134025
TCGA-DJ-A4V5-01A	0	0	0.0271016	0.0102451	0.0114348
TCGA-DK-AA6T-01A	0.0654426	0	0.0314439	0.0136723	0.00192667
TCGA-DK-AA6W-01A	0.0797697	0	0.238283	0.0161043	0.00266295
TCGA-DS-A7WF-01A	0	0.0867199	0.0152764	0	0.00792137
TCGA-DU-8158-01A	0	0	0.0244204	0.0143763	0.00433598
TCGA-DU-8167-01A	0	0	0.0281268	0.0290442	0.00884805
TCGA-DU-A5TP-01A	0	0	0.00217013	0.017193	0.0122794
TCGA-DU-A5TR-01A	0	0	0.038245	0.0137877	0.00125724
TCGA-DU-A5TT-01A	0	0	0.0364117	0.0149197	0.0237616
TCGA-DU-A76K-01A	0	0	0.0410929	0.0110375	0.000442229
TCGA-E1-A7YD-01A	0	0	0.0202567	0.0176398	0.00204448
TCGA-E1-A7Z3-01A	0	0	0.036979	0.014227	0.0085348
TCGA-E2-A1L7-01A	0.346159	0	0.0105399	0.0361347	0.0222034
TCGA-E2-A572-01A	0.3228	0	0.0568508	0.041379	0.0136947
TCGA-E2-A9RU-01A	0.359814	0	0.109822	0.0425075	0.00205765
TCGA-E3-A3DY-01A	0	0	0.0411684	0.00830192	0.0190419
TCGA-E3-A3DZ-01A	0	0	0.0541739	0.00794633	0.00348703
TCGA-E3-A3E2-01A	0	0	0.0608096	0.00539519	0.0251262
TCGA-E3-A3E3-01A	0	0	0.00418028	0.00668968	0
TCGA-E3-A3E5-01A	0	0	0.0383701	0.0130911	0.000733096
TCGA-E6-A2P9-01A	0	0.324675	0.0294931	0.031973	0.0112565
TCGA-E7-A3Y1-01A	0.101679	0	0.0482472	0.0154913	0.0240801
TCGA-E8-A3X7-01A	0	0	0.0507928	0.00740715	0.00803849
TCGA-E8-A419-01A	0	0	0.0224331	0.00242009	0.00662852
TCGA-E9-A1RH-01A	0.317016	0	0.0494074	0.0242746	0
TCGA-E9-A227-01A	0.132404	0	0.0152762	0.0289352	0.00334438
TCGA-E9-A2JT-01A	0.129553	0	0.111497	0.0483504	0.0111578
TCGA-E9-A5UP-01A	0.399766	0	0.0595675	0.0292556	0.000486969
TCGA-EA-A3Y4-01A	0	0.128105	0.0315536	0.0372089	0.018565
TCGA-EA-A439-01A	0	0.136709	0.0223742	0.14461	8.16711e-05
TCGA-EA-A44S-01A	0	0.217339	0.0498527	0.0376035	0.0242678
TCGA-EA-A5FO-01A	0	0.169181	0.0384793	0.0134247	0.00078113
TCGA-EA-A5O9-01A	0	0.277954	0.0240383	0.0412734	0.00940703
TCGA-EB-A6QZ-01A	0	0	0.0291364	0.0348583	0.00115773
TCGA-ED-A459-01A	0	0	0.019758	0.249166	0.043956
TCGA-EJ-A65F-01A	0	0	0.0343039	0	0.00481197
TCGA-EL-A3T3-01A	0	0	0.0378756	0.0175028	0.0541401
TCGA-EL-A3T6-01A	0	0	0.0321269	0.014641	0.0166456
TCGA-EL-A3TB-01A	0	0	0.00733988	0	0
TCGA-EL-A4JW-01A	0	0	0.0517878	0.0166772	0.0380577
TCGA-EM-A1YA-01A	0	0	0.0201844	0	0.0132025
TCGA-EM-A1YB-01A	0	0	0.0546028	0	0.0122136
TCGA-EM-A1YC-01A	0	0	0.0161464	0	0.0470823
TCGA-EM-A22J-01A	0	0	0.0222809	0	0.0172765
TCGA-EM-A22K-01A	0	0	0.0132579	0	0.0176104
TCGA-EM-A22O-01A	0	0	0.0130979	0.05115	0
TCGA-EM-A22P-01A	0	0	0.0706728	0	0.0325553
TCGA-EM-A2CS-01A	0	0	0.0051916	0	0.0142477
TCGA-EM-A2OV-01A	0	0	0.0519917	0.0800234	0.0121499
TCGA-EM-A2OX-01A	0	0	0.0133132	0	0.0286212
TCGA-EM-A2OY-01A	0	0	0.00744426	0	0.0115538
TCGA-EM-A2P0-01A	0	0	0.0173972	0	0.0509471
TCGA-EM-A2P1-01A	0	0	0.0352821	0	0.0355629
TCGA-EM-A3AN-01A	0	0	0.0134638	0	0.000958618
TCGA-EM-A3AR-01A	0	0	0.0183005	0	0.0187098
TCGA-EM-A3FQ-01A	0	0	0.013141	0	0.00317315
TCGA-EM-A3O3-01A	0	0	0.0836021	0	0.0172814
TCGA-EM-A3O6-01A	0	0	0.00702007	0	0.0308425
TCGA-EM-A3ST-01A	0	0	0.0234011	0	0.030425
TCGA-EM-A4FF-01A	0	0	0.00197685	0	0.00278314
TCGA-EM-A4FH-01A	0	0	0.0331735	0	0.0566955
TCGA-EM-A4FN-01A	0	0	0.00113038	0	0.0253523
TCGA-EM-A4FO-01A	0	0	0.0637559	0	0.0155351
TCGA-EM-A4FQ-01A	0	0	0.0163956	0	0.016745
TCGA-EM-A4FR-01A	0	0	0.127619	0	0.0104498
TCGA-EM-A4FU-01A	0	0	0.00116927	0	0.0258759
TCGA-EO-A1Y7-01A	0	0.337888	0.0579824	0	0.02052
TCGA-EO-A22Y-01A	0	0.248873	0.0613416	0.0234054	0.0184774
TCGA-EO-A2CG-01A	0	0.251884	0.00262392	0.0606738	0.0100814
TCGA-EO-A3KU-01A	0	0.201711	0.0447377	0	0.00596696
TCGA-EQ-A4SO-01A	0.260066	0	0.0750223	0.0477219	0.0113074
TCGA-ET-A39J-01A	0	0	0.0124151	0.0110262	0.00879142
TCGA-ET-A39K-01A	0	0	0.0263213	0.0174538	0.0112138
TCGA-ET-A39N-01A	0	0	0.0381758	0.00986441	0.00532234
TCGA-ET-A39P-01A	0	0	0.0289594	0.0306139	0.0185914
TCGA-ET-A3BT-01A	0	0	0.0427999	0.0055429	0.00799022
TCGA-ET-A3BV-01A	0	0	0.017707	0.00974202	0.00197417
TCGA-ET-A3DO-01A	0	0	0.0296017	0.0253616	0.0233225
TCGA-ET-A3DU-01A	0	0	0.132017	1.44154e-05	0.0170698
TCGA-EW-A423-01A	0.163828	0	0.0204651	0.0292814	0.00379345
TCGA-EY-A547-01A	0	0.27504	0.0615416	0.017508	0.0182215
TCGA-EY-A549-01A	0	0.223879	0.295146	0.0256555	0.0168649
TCGA-F7-7848-01A	0.206586	0.0979707	0.00117015	0.0238279	0.0210103
TCGA-F7-A50G-01A	0.0400417	0	0.0614723	0.0433328	0.0423168
TCGA-F7-A623-01A	0.191381	0	0.0871863	0.0291705	0.00307325
TCGA-F7-A624-01A	0.209098	0	0.0581843	0.0333954	0.009276
TCGA-FA-A86F-01A	0	0.00128321	0.0958435	0.0280825	0.032274
TCGA-FC-A4JI-01A	0	0	0.0479755	0	0.00335039
TCGA-FE-A22Z-01A	0	0	0.0311714	0.00253679	0.0205255
TCGA-FE-A3PB-01A	0	0	0.0311494	0.0102517	0.0129567
TCGA-FG-8186-01A	0	0	0.00460423	0.0198683	0.00288347
TCGA-FG-A4MX-01A	0	0	0.000771709	0.0205152	0.00417133
TCGA-FG-A4MY-01A	0	0	0.00871449	0.022397	0.000473537
TCGA-FG-A6IZ-01A	0	0	0.052618	0.028107	0.0111679
TCGA-FG-A6J1-01A	0	0	0.00223603	0.0203932	0.0039919
TCGA-FG-A70Z-01A	0	0	0.00046978	0.0085461	0.00744596
TCGA-FG-A87Q-01A	0	0	0.035074	0.0194642	0.000176741
TCGA-FK-A3SE-01A	0	0	0.01842	0.0814334	0.0172097
TCGA-FP-8211-01A	0.240631	0	0.0624815	0.0266576	0.0320645
TCGA-FU-A3EO-01A	0	0.287054	0.0320059	0.031505	0.0345141
TCGA-FU-A40J-01A	0	0.139234	0.0128292	0.00785262	0.00835062
TCGA-FU-A5XV-01A	0	0.0982777	0.0600819	0.0595272	0.0272967
TCGA-FY-A3I4-01A	0	0	0.0310843	0.00606389	0.0241532
TCGA-FY-A3NP-01A	0	0	0.0785135	0.0169633	0.047911
TCGA-FY-A3ON-01A	0	0	0.121515	0.00482656	0.0251911
TCGA-FY-A3R8-01A	0	0	0.0914104	0.0157245	0.0138672
TCGA-FY-A3RA-01A	0	0	0.091365	0.00289997	0.0281269
TCGA-FY-A3W9-01A	0	0	0.0457116	0.0149219	0.0103634
TCGA-FY-A3YR-01A	0	0	0.0282766	0.0110625	0.0190795
TCGA-FY-A40L-01A	0	0	0.0311288	0.00816549	0.00830853
TCGA-FY-A40M-01A	0	0	0.00760218	0.0182813	0.00766132
TCGA-FY-A4B0-01A	0	0	0.00584234	0.00727877	0.00847368
TCGA-G9-6339-01A	0	0	0.0132483	0	0.00256534
TCGA-G9-6498-01A	0	0	0.00840854	0	0.0276138
TCGA-G9-A9S7-01A	0	0	0.0179818	0	0.00418654
TCGA-GM-A2DL-01A	0.243089	0	0.0122436	0.0444302	0.00422912
TCGA-GM-A2DO-01A	0.433346	0	0.0227715	0.0348236	0.0136927
TCGA-GM-A3NY-01A	0.356094	0	0.00334764	0.0146885	0.034981
TCGA-GR-7351-01A	0	0.145064	0.0731834	0.0475062	0.00909675
TCGA-GS-A9TU-01A	0	0.209107	0.00349657	0.0217083	0.0105506
TCGA-GS-A9TV-01A	0	0.447383	0.0617051	0.0215468	0.00179818
TCGA-GS-A9TW-01A	0	0.14861	0.0355028	0.0129971	0.0158432
TCGA-GS-A9TX-01A	0	0.214034	0.0200414	0.0182545	0.108983
TCGA-GS-A9TZ-01A	0	0.126688	0.0367461	0.0397806	0.0828499
TCGA-HC-7081-01A	0	0	0.0338884	0.00781714	0.0136595
TCGA-HC-7212-01A	0	0	0.0119639	0.0168821	0.0098222
TCGA-HC-7232-01A	0	0	0.037366	0.0454128	0.00482887
TCGA-HC-7744-01A	0	0	0.00124259	0.0348106	0.0380695
TCGA-HC-7747-01A	0	0	0.0809531	0.071873	0
TCGA-HC-7817-01B	0	0	0.0158219	0	0.0261243
TCGA-HC-8265-01A	0	0	0.00436669	0	0.0102
TCGA-HC-8265-01B	0	0	0.0750275	0	0.0170176
TCGA-HC-A48F-01A	0	0	0.00422212	0	0.0189211
TCGA-HC-A9TE-01A	0	0	0.0224694	0	0.00200157
TCGA-HD-7753-01A	0.00706132	0.0811813	0.0191281	0.0195977	5.17558e-05
TCGA-HD-7831-01A	0.0878495	0.0660741	0.0435551	0.0357017	0.0251837
TCGA-HD-8224-01A	0.165064	0.135993	0.063445	0.0105896	0.0166144
TCGA-HT-7477-01B	0	0	0.0346138	0.0160476	0.00972053
TCGA-HT-7873-01B	0	0	0.024176	0.0115599	0.0169222
TCGA-HT-8104-01A	0	0	0.00523818	0.0218257	0.00253809
TCGA-HT-8105-01A	0	0	0.00221228	0.00922295	0
TCGA-HT-8110-01A	0	0	0.0043465	0.0255945	0.000480981
TCGA-HT-A4DV-01A	0	0	0.00799206	0.00267428	0.0113002
TCGA-HT-A5R7-01A	0	0	0.0162967	0.0103698	0.00331565
TCGA-HT-A615-01A	0	0	0.000595052	0.00891757	0.00344402
TCGA-HT-A618-01A	0	0	0.00194199	0.0150081	0.0064219
TCGA-HT-A61A-01A	0	0	0.136662	0.00662095	0.00071289
TCGA-HT-A61B-01A	0	0	0.133824	0.0113709	0.00536879
TCGA-HT-A61C-01A	0	0	0.00303438	0.00640435	0.0220619
TCGA-HT-A74H-01A	0	0	0.0380602	0.0163272	0.0151774
TCGA-HW-7487-01A	0	0	0.00563187	0.0091288	0.000245265
TCGA-IM-A3EB-01A	0	0	0.0209715	0.0144694	0.0253662
TCGA-IQ-7630-01A	0.0792503	0.20325	0.038508	0.0161272	0.00655068
TCGA-IQ-7632-01A	0.0447224	0.360158	0.0196613	0.00760523	0.000350154
TCGA-IR-A3LF-01A	0	0.253903	0.043214	0.0356512	0.0133186
TCGA-J4-A83M-01A	0	0	0.0310541	0	0.0231351
TCGA-J4-AATZ-01A	0	0	0.0196099	0	0.0254714
TCGA-J8-A3NZ-01A	0	0	0.0195991	0.00472523	0.0227082
TCGA-J8-A3O1-01A	0	0	0.0147269	0.0120875	0.013593
TCGA-J8-A3YD-01A	0	0	0.0275577	0.0287558	0.0261388
TCGA-J8-A3YE-01A	0	0	0.0223778	0.0287986	0.0184027
TCGA-J8-A3YF-01A	0	0	0.206636	0.0341395	0.0273825
TCGA-J8-A3YG-01A	0	0	0.00469706	0.0217689	0.0203194
TCGA-J9-A52B-01A	0	0	0.046791	0	0.0364224
TCGA-J9-A52E-01A	0	0	0.00864652	0	0.0239314
TCGA-JW-A5VG-01A	0	0.130002	0.0183369	0.0470611	0.0108293
TCGA-JW-A5VI-01A	0	0.182351	0.034375	0.05478	0.0315316
TCGA-JX-A3Q0-01A	0	0.1652	0.0666588	0.0156333	0.00473679
TCGA-JX-A5QV-01A	0	0.166675	0.0640619	0.0356135	0.0343395
TCGA-K4-A4AC-01A	0.00564723	0	0.199299	0.0699323	0.0502885
TCGA-KK-A59Y-01A	0	0	0.0184497	0	0.0352819
TCGA-KK-A6E0-01A	0	0	0.0153297	0	0.00333856
TCGA-KK-A6E1-01A	0	0	0.0156486	0	0.0233375
TCGA-KK-A7AU-01A	0	0	0.00558801	0	0.00152808
TCGA-KK-A7AY-01A	0	0	0.0874577	0	0.0341738
TCGA-KK-A7B0-01A	0	0	0.00743849	0	0.00757022
TCGA-KK-A8I7-01A	0	0	0.0178225	0	0.0171613
TCGA-KK-A8I8-01A	0	0	0.0143038	0	0.00220578
TCGA-KK-A8I9-01A	0	0	0.0167867	0	0.0320618
TCGA-KK-A8IC-01A	0	0	0.0197128	0	0.0116373
TCGA-KS-A4I3-01A	0	0	0.023279	0.0361406	0
TCGA-KS-A4I5-01A	0	0	0.00797493	0.0164977	0.0201254
TCGA-KS-A4I7-01A	0	0	0.0440598	0.0138074	0.0131806
TCGA-KS-A4I9-01A	0	0	0.000544387	0.0833061	0.0101422
TCGA-KS-A4IB-01A	0	0	0.00828149	0.0771528	0.0153225
TCGA-KU-A6H8-01A	0.0228573	0.190009	0.0127908	0.0234394	0.0210358
TCGA-L6-A4EQ-01A	0	0	0.00249989	0.00704992	0.0174698
TCGA-L6-A4ET-01A	0	0	0.0079424	0.0168613	0.0228887
TCGA-L6-A4EU-01A	0	0	0.0308476	0.0901705	0.0175943
TCGA-LL-A8F5-01A	0.326269	0	0.0400199	0.0250188	0.0214907
TCGA-LQ-A4E4-01A	0.282786	0	0.144865	0.0595527	0.0142141
TCGA-M7-A723-01A	0	0	0.00347151	0	0.00644914
TCGA-M7-A724-01A	0	0	0.00686686	0	0.0235642
TCGA-MK-A4N6-01A	0	0	0.0420329	0.00895314	0.0171709
TCGA-MK-A4N7-01A	0	0	0.0681957	0.0139311	0.000921041
TCGA-MK-A4N9-01A	0	0	0.0166057	0.0122657	0.0329906
TCGA-MT-A51W-01A	0.137921	0.171579	0.00416684	0.00688021	0.0198539
TCGA-MU-A5YI-01A	0	0.288747	0.0539798	0.00731476	0.0166297
TCGA-N5-A4RF-01A	0.0471474	0.169238	0.0434476	0.0236392	0.0174253
TCGA-NA-A4QW-01A	0.129379	0.251146	0.0468798	0.0148253	0.0387468
TCGA-OL-A66H-01A	0.281842	0	0	0.0127187	0.0193365
TCGA-OL-A66N-01A	0.42224	0	0.0318845	0.0232259	0.000943104
TCGA-OR-A5JF-01A	0	0	0.0667911	0.0556098	0.00195072
TCGA-OR-A5JK-01A	0	0	0.0506892	0.0339195	0.0739554
TCGA-OR-A5K4-01A	0	0	0.000606505	0.100166	0.00464857
TCGA-P3-A6SX-01A	0.0500317	0.200958	0.0109141	0.0173954	0.0224546
TCGA-P3-A6T0-01A	0.00146633	0.155064	0.0308081	0.0162342	0.00848285
TCGA-P5-A5F0-01A	0	0	0.0400139	0.023223	0.00252588
TCGA-P5-A5F4-01A	0	0	0.00422312	0.0139134	0.00663392
TCGA-PG-A914-01A	0	0.16291	0.0774755	0.0469068	0
TCGA-Q1-A5R2-01A	0	0	0.00830027	0.018154	0.00164863
TCGA-Q1-A5R3-01A	0	0	0.0396459	0.0261868	0.0191895
TCGA-QH-A65Z-01A	0	0	0.00611826	0.0132822	0.00752092
TCGA-QH-A6CU-01A	0	0	0.000292365	0.0185798	0.00787214
TCGA-QK-A652-01A	0.0465166	0.115669	0.0360126	0.0168833	0.0010673
TCGA-QK-AA3J-01A	0.178647	0.0865665	0.0295591	0.0199776	0.0118024
TCGA-S3-AA11-01A	0.317602	0	0.0253896	0.0394524	0.0220676
TCGA-S3-AA17-01A	0.372473	0	0.0593994	0.0336601	0.00940991
TCGA-S9-A6TZ-01A	0	0	0.00667953	0.0111933	0.00518595
TCGA-S9-A6U2-01A	0	0	0.00142127	0.0109402	0.0068693
TCGA-S9-A6U6-01A	0	0	0.0926963	0.0143195	0
TCGA-S9-A6U9-01A	0	0	0.0036591	0.00558991	0.000301118
TCGA-S9-A6WI-01A	0	0	0.0162698	0.0135242	0.0106653
TCGA-S9-A7IS-01A	0	0	0.0233676	0.015284	0.000959288
TCGA-S9-A7IY-01A	0	0	0.00455212	0.00826779	0.00103693
TCGA-S9-A7IZ-01A	0	0	0.000914371	0.0110881	0.00371427
TCGA-S9-A7J3-01A	0	0	0.00277706	0.00588111	0.00581479
TCGA-S9-A7QX-01A	0	0	0.0453916	0.0112243	0.00124712
TCGA-S9-A7R2-01A	0	0	0.0295521	0.0147563	0.00712767
TCGA-SJ-A6ZI-01A	0	0.318739	0.0719984	0.00500274	0.000128406
TCGA-SJ-A6ZJ-01A	0	0.212951	0.0557686	0.0352044	0.023617
TCGA-T2-A6WX-01A	0.0164716	0.0133915	0.0226733	0.0122745	0.00278982
TCGA-T2-A6WZ-01A	0.0175146	0.185915	0.0221417	0.0140261	0.00479987
TCGA-TM-A7C5-01A	0	0	0.00153701	0.00991764	0.0025777
TCGA-TM-A84F-01A	0	0	0.00636702	0.020416	0.0131264
TCGA-TM-A84G-01A	0	0	0.0022948	0.00354992	0.0042112
TCGA-TM-A84H-01A	0	0	0.00335948	0.0198533	0.00305331
TCGA-TM-A84I-01A	0	0	0.0628731	0.0132189	0.0161143
TCGA-TM-A84J-01A	0	0	0.014148	0.00333815	0.00125086
TCGA-TM-A84M-01A	0	0	0.00374631	0.0123518	0.00596613
TCGA-TM-A84O-01A	0	0	0.0272595	0.0121414	0.00145419
TCGA-TM-A84Q-01A	0	0	0.0557719	0.024109	0.0136695
TCGA-UF-A71E-01A	0.0625886	0.257601	0.0112772	0.0112383	0.0265536
TCGA-UF-A7J9-01A	0.178438	0.0448964	0.00733596	0.0188299	0.0432045
TCGA-UF-A7JA-01A	0.298739	0.0028787	0.0128338	0.0326527	0.0250414
TCGA-UF-A7JD-01A	0.112271	0.159588	0.0548202	0	0.016342
TCGA-UF-A7JO-01A	0.0124456	0.172319	0.280466	0.0233827	0.00587745
TCGA-UF-A7JS-01A	0.0150436	0.194184	0.0411771	0.0275164	0.0126438
TCGA-VP-A87K-01A	0	0	0.0371114	0	0.0246006
TCGA-VP-AA1N-01A	0	0	0.00781082	0	0.0271285
TCGA-VQ-A8P5-01A	0.382998	0	0.0767204	0.0852182	0.0499094
TCGA-VS-A8EG-01A	0	0.234605	0.029971	0	0
TCGA-VS-A8Q9-01A	0	0.107109	0.222634	0.0346107	0.0180053
TCGA-VS-A8QH-01A	0	0.033796	0.0248903	0.0336686	0.0023529
TCGA-VS-A950-01A	0	0.291253	0.0147967	0	0.0312551
TCGA-VS-A959-01A	0	0.195258	0.052327	0	0.00279832
TCGA-VS-A9UI-01A	0	0.217514	0.0798059	0.0460153	0.00930212
TCGA-VS-A9UL-01A	0	0.152725	0.252538	0.0108721	0.0112569
TCGA-VS-A9UQ-01A	0	0.325036	0.049884	0	0.0149145
TCGA-VS-A9UZ-01A	0	0.12975	0.0809176	0.0355162	0.0150399
TCGA-VV-A86M-01A	0	0	0.00175265	0	0.00737936
TCGA-WL-A834-01A	0	0	0.0303395	0.0432856	0.0310199
TCGA-WX-AA44-01A	0	0	0.0690606	0.0461019	0.00828882
TCGA-X4-A8KQ-01A	0	0	0.0568119	0	0.0164945
TCGA-XJ-A9DI-01A	0	0	0.0680113	0	0.026402
TCGA-XJ-A9DX-01A	0	0	0.116327	0	0.0215957
TCGA-XK-AAIV-01A	0	0	0.0228659	0	0.0331872
TCGA-ZF-AA4X-01A	0.0593116	0	0.0153691	0.0363687	0.0522954
TCGA-ZG-A8QZ-01A	0	0	0.0392734	0	0.0123049
TCGA-ZG-A9L1-01A	0	0	0.0111293	0	0.028436
TCGA-ZG-A9LU-01A	0	0	0.00314341	0	0.00101797
TCGA-ZG-A9LZ-01A	0	0	0.0129576	0	0.00782494
TCGA-ZJ-A8QQ-01A	0	0.139951	0.0982874	0.023618	0.0204922

## Sheet: 6e-Right
Sample	Butyric acid	Prostaglandin J2	Phenylacetic acid	5Z-Tetradecenoic acid	Aminoadipic acid	Pyroglutamic acid	GDP	Allysine	Capric acid	Prostaglandin D2	Adrenic acid
TCGA-05-4424-01A	0.0309052	0.0165379	0.0191191	0.00990874	0.0180972	0.0119553	0.0210628	0.00894468	0.0074434	0.0277778	0.00171747
TCGA-15-1444-01A	0.0388563	0.0372264	0.0749874	0.0719878	0.0932824	0.0488109	0.0219076	0.0573645	0.0123446	0.0134995	0.0133569
TCGA-2A-A8VT-01A	0.0435794	0.0528579	0.0179475	0.0120286	0.0460319	0.0356645	0.0199213	0.033163	0.0190144	0.00802451	0.0192393
TCGA-33-AASI-01A	0.0301978	0.0237035	0.0195798	0.0320209	0.0166166	0.0207696	0.0058806	0.0131445	0.00885837	0.00985632	0.0203237
TCGA-4J-AA1J-01A	0.0187914	0.0266357	0.0085123	0.0118245	0.01328	0.0130953	0.00987333	0.00644726	0.00777905	0.00135685	0.0230673
TCGA-50-6592-01A	0.0155039	0.00951234	0.00721173	0.00844657	0.017688	0.00627584	0.0246595	0.00420961	0.0108754	0.0188647	0.0296411
TCGA-50-6593-01A	0.0311452	0.000278096	0.0193658	0.00790823	0.0107736	0.0189127	0.0298122	0.0096516	0.0137403	0.00651037	0.00455113
TCGA-50-6673-01A	0.0124241	0.00311443	0.00731628	0.00507528	0.0152907	0.0148384	0.00873285	0.0114565	0.00340449	0.00405784	0.00807793
TCGA-50-8460-01A	0.0308679	0.0291025	0.0114495	0.0234801	0.0172753	0.0111197	0.00714222	0.0249376	0.0150247	0.0141108	0.00931159
TCGA-55-6970-01A	0.0271709	0.0153549	0.0186582	0.00107121	0.0010753	0.0263223	0.0120468	0.00518358	0.0126965	0.00660669	0.00627985
TCGA-55-6981-01A	0.0325284	0.024629	0.0156508	0.0171508	0.0012057	0.016224	0.0164283	0.00125907	0.00737871	0.0145597	0.00123234
TCGA-55-7911-01A	0.050036	0.00435952	0.00500528	0.0301251	0.0167696	0.0169483	4.18917e-05	0.0176371	0.0211894	0.00706228	0.000747322
TCGA-56-7730-01A	0.0307002	0.0215016	0.00140539	0.042395	0.0136471	0.0227359	0.0315232	0.0165901	0.0131516	0.0139785	0.0183379
TCGA-56-A4BY-01A	0.0348415	0.0445395	0.0120966	0.0278692	0.0132841	0.0324642	0.0376294	0.0111987	0.0111576	0.0182063	0
TCGA-66-2759-01A	0.020763	0.00770033	0.00468917	0.0127253	0.0116739	0.0112832	0.0154879	0.00412452	0.00713235	0.00592276	0.0110669
TCGA-66-2794-01A	0.0203706	0.0381893	0.00946154	0.0212145	0.0201285	0.0148366	0.0165725	0.0134373	0.013617	0.0199846	0.0125341
TCGA-78-8660-01A	0.0447639	0.0354738	0.00449787	0.0122403	0.00570202	0.0217298	0.00760698	0.018991	0.0307139	0.0337694	0.0144048
TCGA-A2-A0EW-01A	0.046416	0.0164682	0.0102442	0.00381832	0.0255401	0.0077625	0.0342585	0.00999043	0.0232734	0.0190702	0.00527134
TCGA-A2-A4S1-01A	0.022102	0.0212275	0.0615348	0.0233358	0.00667724	0.024825	0.0208244	0.0038794	0.00804612	0.00979575	0.00104826
TCGA-A7-A3IZ-01A	0.0217236	0.0124537	0.0203234	0.00649525	0.00951759	0.0343169	0.0340005	0.000489823	0.00870982	0.0095825	0.0077491
TCGA-A7-A3J1-01A	0.0364334	0.0589816	0.0200239	0.016207	0.0048843	0.00615238	0.0116137	0.00644992	0.0139645	0.00846122	0.0108933
TCGA-A7-A3RF-01A	0.0228648	0.0159442	0.0255259	0.0153213	0.0121116	0.00174777	0.00884792	0.0108991	0.00466595	0.00247064	0.0079631
TCGA-A7-A425-01A	0.020222	0.0245136	0.00785221	0.00856994	0.0275395	0.0120148	0.0224609	0.009453	0.00567413	0.0169237	0.00524316
TCGA-A7-A426-01A	0.0375351	0.0056505	0.0215945	0.00512096	0.00221702	0.0203846	0.031224	0.000283462	0.012242	0.00361739	0.0105011
TCGA-A7-A4SC-01A	0.0307208	0.00776406	0.0193999	0.0113291	2.54934e-05	0.00985352	0.0145635	0.00270329	0.0101269	0.00456584	0.0027394
TCGA-A8-A06Y-01A	0.0447163	0.0620661	0.0355903	0.0221965	0.0270408	0.023998	0.0229025	0.0152032	0.0172245	0.00997462	0.0266468
TCGA-A8-A07L-01A	0.0375216	0.0317417	0.0275215	0.0203184	0.0115681	0.0165733	0.0154678	0.018255	0.0189703	0.0128116	0.00301902
TCGA-A8-A07O-01A	0.0127123	0.0153426	0.000212446	0.0100145	0.0245064	0.0234582	0.0172463	0.0103546	0.0050978	0.0112495	0.00351107
TCGA-A8-A07R-01A	0.0196637	0.010204	0.0130018	0.0122736	0.0202643	0.0141618	0.0199009	0.0136732	0.00456437	0.0133113	0.00654435
TCGA-A8-A07S-01A	0.0421427	0.0165583	0.0251507	0.00830141	0.0330842	0.0227932	0.033345	0.0223893	0.0171258	0.00725968	0.0175655
TCGA-A8-A08S-01A	0.0120024	0.0383575	0.0265651	0.0149552	0.0133519	0.0165496	0.0173618	0.0096322	0.00353036	0.00901443	0.0172652
TCGA-A8-A099-01A	0.0397455	0.0204204	0.0384664	0.0131359	0.0113032	0.0098557	0.0376906	0.012688	0.0125827	0	0
TCGA-A8-A09E-01A	0.0336447	0.0121823	0.0215736	0.00786377	0.0388278	0.0198008	0.0252381	0.0251816	0.01551	0.00867492	0.00209118
TCGA-A8-A09M-01A	0.025388	0.0119431	0.0313596	0.00754837	0.0180114	0.0122996	0.0256718	0.0252721	0.00365177	0.00152091	0.00384336
TCGA-A8-A09R-01A	0.0288883	0.0639397	0.0310461	0.00891797	0.011887	0.0100429	0.0213529	0.0133785	0.00558963	0.0042106	0.0245385
TCGA-A8-A09T-01A	0.0463866	0.0103819	0.0197513	0.00987931	0.0163938	0.015813	0.0286194	0.000637561	0.0192401	0.00998913	0.0110928
TCGA-A8-A0A9-01A	0.0217531	0.0250438	0.02533	0.0124363	0.0179761	0.0251625	0.0374489	0.0138093	0.0105812	0.0169964	0.00395277
TCGA-AA-3844-01A	0.0184499	0.0152329	0.00889857	0.00528989	0.00655762	0.00905247	0.0177106	0.00847484	0.0178667	0.0100827	0.00837942
TCGA-AC-A23E-01A	0.0198437	0.0180527	0.0226566	0.00674221	0.00741396	0.0212516	0.0348274	0.0119179	0.00767713	0.00820968	0
TCGA-AC-A3QP-01A	0.0126711	0.00268147	0.0137542	0.00835239	0.0158649	0.0180859	0.020788	0.014797	0.00443805	0.0107803	0.00159223
TCGA-AC-A3TN-01A	0.0264318	0.0441122	0.0276851	0.0202726	0.0155619	0.0232654	0.0043781	0.0180138	0.00852982	0.00964353	0.0158209
TCGA-AC-A5EH-01A	0.0212223	0.0240983	0.0257672	0.00596242	0.0184906	0.0233631	0.0311365	0.0168342	0.00662738	0.00970595	0.0069219
TCGA-AC-A5XU-01A	0.030998	0.0260908	0.0221887	0.0262404	0.0436544	0.0193327	0.0241548	0.0329316	0.0116673	0.00866859	0.0179418
TCGA-AF-A56N-01A	0.0735598	0.0361006	0.0403651	0.0275293	0.041628	0.0313327	0.0397728	0.0297524	0	0.0158223	0.0625774
TCGA-AG-3591-01A	0.0658525	0.06231	0.0270017	0.0488932	0.0582215	0.0361334	0.0364411	0.0338088	0.0492543	0.0368527	0.0330952
TCGA-AG-3885-01A	0.0442927	0.0404799	0.0282831	0.0345352	0.043729	0.0239382	0.0354697	0.0316239	0.0314259	0.0224816	0.0202131
TCGA-AG-3894-01A	0.0211046	0.0198324	0.0142639	0.00639144	0.00267346	0.023732	0.0309269	0.00806404	0.0148978	0.010881	0
TCGA-AG-A00H-01A	0.0276973	0.0270135	0.0133112	0.00928763	0.0166454	0.017003	0.0182325	0.0143896	0.0282344	0.0155068	0.00486428
TCGA-AG-A01Y-01A	0.0147449	0.0144334	0.00697153	0.0163979	0.00200907	0.0173714	0.0222483	0.00592666	0.0104085	0.00793717	0
TCGA-AG-A02N-01A	0.0551487	0.0747768	0.0274088	0.021887	0.0261195	0.0215811	0.0251825	0.0165624	0.0230856	0.0171809	0.0351035
TCGA-AG-A032-01A	0.0577598	0.055721	0.0368978	0.0571901	0.0126086	0.0184561	0.0450178	0.00813729	0.0196222	0.00174354	0.0324863
TCGA-AG-A036-01A	0.0240808	0.0109661	0.00680328	0.00449689	0.0502122	0.0118689	0.00973999	0.0264636	0.00573072	0.00410899	0.0141341
TCGA-AJ-A2QK-01A	0.0287396	0.0319157	0.0232732	0.0401898	0.0165738	0.0140162	0.029104	0.00970512	0.013313	0.0142096	0.00790439
TCGA-AJ-A3BG-01A	0.0456063	0.020327	0.0290002	0.0131484	0.0169089	0.0127036	0.0207279	0.0134448	0.0214366	0.0101741	0.00697901
TCGA-AJ-A3BK-01A	0.0424796	0.0287588	0.0310515	0.030966	0.0257914	0.0174355	0.0335872	0.0191839	0.0181966	0.0081954	0.00335056
TCGA-AJ-A3EK-01A	0.0253191	0.0376211	0.009654	0.0336385	0.00851257	0.0123149	0.0161494	0.0126878	0.0240906	0.0194426	0.00676405
TCGA-AJ-A3NF-01A	0.0426136	0.0549271	0.00963204	0.00938661	0.0252007	0.0132525	0.0173025	0.012101	0.0170262	0.0105821	0.0253718
TCGA-AJ-A3NG-01A	0.0198742	0.0313931	0.0169547	0.00898961	0.0193218	0.0264128	0.00756008	0.0277048	0.0155688	0.0182634	0.016027
TCGA-AJ-A3OJ-01A	0.0555693	0.0210156	0.0199106	0.0134432	0.0245894	0.0144225	0.00382476	0.016555	0.0348297	0.0316964	0.00912826
TCGA-AJ-A3OK-01A	0.0248803	0.0243126	0.01967	0.0218011	0.0124203	0.00818466	0.0126018	0.011109	0.00899021	0.00720582	0.00698405
TCGA-AJ-A3TW-01A	0.0312873	0.0282284	0.000795418	0.0155121	0.0214176	0.0216865	0.0154446	0.0114868	0.0167065	0.00937	0.00794715
TCGA-BA-A6DG-01A	0.0208913	0.0208061	0.0430743	0.0318444	0.00945094	0.015681	0.0113333	0.00809006	0.00867034	0.00529221	0.00675412
TCGA-BB-A6UO-01A	0.0156619	0.0121617	0.000883835	0.02846	0.0138992	0.00667406	0.0241413	0.00840544	0.00496702	0.00733392	0.0067236
TCGA-BG-A0MH-01A	0.0333024	0.0180394	0.0104705	0.0256763	0.0169022	0.017571	0.0219089	0.0114373	0.0125768	0.00490813	0.0131714
TCGA-BG-A0MK-01A	0.0469868	0.0500654	0.0196736	0.0266832	0.0176298	0.0295111	0.0392884	0.0125538	0.0123394	0.0227107	0.0259986
TCGA-BG-A0VX-01A	0.0424553	0.00743992	0.00238672	0.0311218	0.00773793	0.0311465	0.0384793	0.00631313	0.0261474	0.0141688	0.00195183
TCGA-BG-A2L7-01A	0.0215005	0.0353239	0.0182151	0.0106818	0.0033883	0.0287138	0.0219298	0.000299349	0.00765876	0.0147756	0.00688257
TCGA-BG-A3EW-01A	0.0316598	0.00770077	0.0176002	0.00135188	0.016417	0.0170505	0.0269098	0.0139248	0.00930501	0.00292149	0.0071793
TCGA-BH-A0B6-01A	0.0254051	0.0270067	0.0256382	0.0260956	0.0127108	0.0202854	0.0311978	0.0119018	0.0111739	0.0150321	0.0139085
TCGA-BH-A0BG-01A	0.0263429	0.0568586	0.0165423	0.0205972	0.0061833	0.0246914	0.0129725	0.00624632	0.0113877	0.00788795	0.0153457
TCGA-BH-A0BP-01A	0.026664	0.0113769	0.0175855	0.0539038	0.021644	0.015946	0.0256686	0.0105183	0.00646759	0.0197	0.0122628
TCGA-BH-A0BR-01A	0.0160047	0.00885321	0.0165114	0.0216069	0.0139641	0.0136222	0.00424303	0.00602483	0.0039504	0.0135688	0.00246435
TCGA-BH-A0C3-01A	0.0173055	0.0126766	0.0129548	0.0442344	0.000847123	0.0139476	0.017184	0.00709303	0.00784699	0.00673352	0.00321736
TCGA-BH-A0DE-01A	0.0122432	0.036027	0.0213302	0.0110176	0.0272268	0.0217095	0.00908649	0.00707152	0.0135635	0.0197171	0.0160118
TCGA-BH-A0H3-01A	0.0114097	0.0725746	0.024593	0.0001873	0.021976	0.0116216	0.0235582	0.00430859	0.0110291	0.00568689	0.0382915
TCGA-BH-A0W3-01A	0.0319454	0.0416063	0.0286338	0.00918844	0.0125362	0.0117875	0.0273438	0.00762226	0.0121591	0.00539028	0.016998
TCGA-BH-A0W5-01A	0.0280087	0.0178659	0.0150096	0.00886314	0.0132772	0.00759171	0.00740482	0.006798	0.00458801	0.0188347	0.00770491
TCGA-BH-A18G-01A	0.0279612	0.0340927	0.00535413	0.0202345	0.012925	0.00898923	0.0132821	0.00988832	0.0124281	0.00891963	0.0178645
TCGA-BH-A1EV-01A	0.0110018	0.00738308	0.0141835	0.0233319	0.00738363	0.00381582	0.0157672	0.00550185	0.00432154	0.00214552	0.00576644
TCGA-BH-A42V-01A	0.0232114	0.00140674	0.0280266	0.0113565	0.010842	0.0167299	0.027552	0.00833761	0.00886542	0.00711205	0.00562399
TCGA-BH-A6R8-01A	0.0243591	0.0298176	0.0262514	0.0779933	0.0145748	0.0229251	0.0189082	0.0149045	0.0135325	0.0155272	0.00115975
TCGA-BH-A8FZ-01A	0.0261228	0.0134328	0.0089582	0.00677694	0.00368063	0.013511	0.0197705	0.00186455	0.0100226	0.0110647	0.00540272
TCGA-BJ-A18Z-01A	0.0474383	0.00384652	0.0145318	0.0625008	0.0106575	0.0147239	0.00631411	0.00529361	0.0145129	0.00222456	0.0253745
TCGA-BJ-A290-01A	0.0305345	0.0148022	0.0182792	0.00842233	0.0173458	0.014145	0.00466575	0.0105364	0.0152986	0.00391192	0.0154532
TCGA-BJ-A3PU-01A	0.0251429	0.0174256	0.0368069	0.0549664	0.0135416	0.0124716	0.00780938	0.0141622	0.00773398	0.000686382	0.00188435
TCGA-BJ-A45C-01A	0.026295	0.0290571	0.0197432	0.0197096	6.01191e-05	0.0248939	0.00125562	0.00607593	0.0122382	0.00919724	0.00907256
TCGA-BJ-A45G-01A	0.0278382	0.0551942	0.0190911	0.0135026	0.00365779	0.0160601	0.00359257	0.00727136	0.0190224	0.00765041	0.0216527
TCGA-BJ-A45H-01A	0.0117693	0.00861645	0.0187452	0.0219687	0.0128549	0.0132521	0.0257448	0.0107314	0.00366019	0.00448462	0.0144902
TCGA-BJ-A45I-01A	0.0292595	0.000581353	0.0302145	0.0379065	0.0267782	0.0268784	0.0350357	0.0193102	0.0159434	0.0129519	0.0102597
TCGA-BJ-A45J-01A	0.0233316	0.0364108	0.0194154	0.0197661	0.0270506	0.0274786	0.000531748	0.0159599	0.0198486	0.0304673	0.0198511
TCGA-BJ-A4O8-01A	0.0193703	0.0125446	0.0171523	0.0116947	0.0144061	0.0159197	0.0204612	0.00592253	0.00708762	0.0108605	0.000450976
TCGA-BK-A56F-01A	0.033154	0.0210125	0.0254515	0.0165025	0.0176395	0.0265053	0.0251544	0.00992729	0.00291766	0.0111781	0.0183377
TCGA-BK-A6W4-01A	0.0408446	0.0491473	0.0233311	0.0205739	0.0187708	0.0277666	0.0291523	0.0229228	0.0191716	0.0328573	0.00143647
TCGA-C5-A2LZ-01A	0.0260409	0.019857	0.0316045	0.0171719	0.0363903	0.0133504	0.0499046	0.0193393	0.00589312	0.0202495	0.013441
TCGA-CF-A27C-01A	0.0300372	0.0359178	0.0349625	0.025799	0.0118312	0.0316728	0.00435594	0.0157123	0.0117353	0.014439	0.00127576
TCGA-CF-A3MF-01A	0.0055142	0.0260897	0.0192462	0.0163344	0.0140943	0.0300446	0.0266895	0.00651182	0.00608711	0.0081548	0.0215013
TCGA-CF-A3MH-01A	0.0289587	0.0278896	0.0141795	0.0113418	0.0282526	0.0266633	0.0262288	0.0154102	0.0183956	0.0162754	0.004308
TCGA-CF-A47S-01A	0.032995	0.026666	0.0184794	0.0132328	0.0104123	0.0499152	0.0132782	0.00601268	0.0182868	0.00947504	0.00836935
TCGA-CN-A49B-01A	0.0207025	0.0133907	0.00435449	0.0254589	0.0181508	0.0101481	0.0260253	0.0152852	0.0038223	0.00724883	0.00118197
TCGA-CN-A49C-01A	0.0386091	0.017524	0.0181632	0.0160291	0.0023265	0.0209898	0.0309953	0.0107918	0.00471334	0.0174871	0.020434
TCGA-CN-A63U-01A	0.0334543	0.02895	0.00500355	0.0150167	0.0549734	0.0116911	0.0125088	0.045669	0.00842828	0.00920994	0.0124776
TCGA-CQ-7071-01A	0.0227879	0.0134735	0.00269775	0.0336087	0.010205	0.0238066	0.026839	0.00542117	0.00731347	0.00793759	0.00632144
TCGA-CQ-7072-01A	0.0190916	0.0186524	0.0171587	0.0147632	0.0714941	0.0322595	0.0220233	0.0326789	0.00580418	0.0198445	0.000852652
TCGA-CQ-A4C9-01A	0.0395355	0.011556	0.0126865	0.0109634	0.0230999	0.0228279	0.0264091	0.00275448	0.0150403	0.0175619	0.0106697
TCGA-CQ-A4CI-01A	0.0304299	0.0150922	0.0332983	0.0259903	0.00769401	0.0169353	0.018875	0.00120754	0.00985934	0.017461	0.00593377
TCGA-CR-7392-01A	0.0241398	0.0149891	0.00360054	0.0242697	0.0154724	0.022663	0.0145155	0.00937935	0.0102427	0.00692421	0.0117729
TCGA-CV-5966-01A	0.0245662	0.016251	0.0160675	0.013074	0.0164966	0.00869795	0.0146598	0.0100629	0.00903113	0.00920356	0.0054044
TCGA-CV-5973-01A	0.0223512	0.0124244	0.00984204	0.0100007	0.0204516	0.0233174	0.0174648	0.0112857	0.00922926	0.0134248	0.00341486
TCGA-CV-5977-01A	0.0266428	0.0472971	0.0704559	0.0421986	0.00666767	0.0413592	0.024049	0.0102413	0.0125971	0.0136262	0.0112751
TCGA-CV-6941-01A	0.0337535	0.0282317	0.0145424	0.0135889	0.0239324	0.0184221	0.00570057	0.0147891	0.0100884	0.0103235	0.0257797
TCGA-CV-6950-01A	0.0169391	0.0261827	0.0468592	0.0174737	0.00457561	0.0334613	0.00332304	0.0163247	0.012597	0.0129852	0.00871623
TCGA-CV-6959-01A	0.0374339	0.0264093	0.0477838	0.0657586	0.0291636	0.0244789	0.0458641	0.0153275	0.0117814	0.0126896	0.000718278
TCGA-CV-7090-01A	0.0209706	0.0188115	0.0232173	0.0150065	0.0239116	0.028848	0.0359176	0.0144774	0	0.0147112	0.0172574
TCGA-CV-7235-01A	0.0212248	0.037599	0.0132046	0.0394817	0.000472245	0	0	0.0222047	0.0313891	0.0239621	0.00860708
TCGA-CV-7238-01A	0.041238	0.0477273	0.0956261	0.0305881	0.0280396	0.0391984	0.0273715	0.0158665	0.0203962	0.00897434	0.0150743
TCGA-CV-7250-01A	0.0256051	0.0254868	0.00474713	0.0332401	0.013826	0.0180968	0.0280325	0.00515169	0.0181179	0.0123016	0.00373159
TCGA-CV-7252-01A	0.0288796	0.01664	0.0119445	0.0289617	0.018099	0.0300564	0.0204528	0.00936233	0.0115347	0.0160936	0.0128589
TCGA-CV-7429-01A	0.0231	0.0380472	0.0644831	0.0226253	0.00949687	0.0524049	0.00299821	0.00478699	0.0120848	0.0296187	0.00108029
TCGA-CV-A45R-01A	0.0312619	0.0276479	0.0201403	0.0539758	0.0111239	0.0219297	0.023525	0.015369	0.016696	0.00802725	0.00254354
TCGA-CV-A45X-01A	0.0269733	0.0193917	0.00899439	0.00336641	0.0209206	0.014911	0.0206513	0.0129435	0.0123025	0.00595594	0.0199702
TCGA-CV-A45Z-01A	0.0324597	0.0146517	0.0118138	0.0179733	0.0190044	0.0159229	0.00105149	7.71475e-05	0.0121009	0.0137687	0.0160403
TCGA-CV-A461-01A	0.0233677	0.0314607	0.00158279	0.0128864	0.00984597	0.0144144	0.0152621	0.013866	0.0065845	0.00770176	0.0191455
TCGA-CV-A468-01A	0.0272822	0.0181203	0.00205774	0.0333034	0.0164202	0.0197514	0.0246843	0.0124439	0.0116092	0.00720001	0.0106327
TCGA-CV-A6JD-01A	0.0136038	0.0357998	0.00559417	0.00772467	0.0122215	0.0186584	0.00356099	0.0107719	0.0124469	0.0115588	0.0155672
TCGA-CV-A6JU-01A	0.0134477	0.0236707	0.0117026	0.0174996	0.0112266	0.0165618	0.0132306	0.00527285	0.0061868	0.0103448	0.00909258
TCGA-CV-A6JY-01A	0.0138752	0.0105029	0.0018752	0.00792325	0.00763445	0.0107713	0.00771649	0.00845591	0.00596836	0.00509204	0.00286033
TCGA-D1-A3DH-01A	0.00814849	0.0463966	0.0249732	0.0137462	0.0170537	0.0307604	0.0382534	0.00903534	0.00629086	0.0115611	0.024805
TCGA-D6-A6EK-01A	0.0232414	0.0241027	0.00517359	0.0182521	0.0165694	0.0127268	0.0123222	0.0127836	0.0127476	0.00895914	0.0142267
TCGA-D6-A6EM-01A	0.0361629	0.0211718	0.0116473	0.0391602	0.012962	0.0314699	0.0272455	0.0122325	0.0164869	0.0188203	0.0084228
TCGA-D6-A6EN-01A	0.0374476	0.0331104	0.00050935	0.0411664	0.0265714	0.0131333	0.0206263	0.0165309	0.0208403	0.0202369	0.0113114
TCGA-D6-A6EO-01A	0.0203592	0.0230928	0.00448078	0.0113137	0.00999557	0.0138729	0.015525	0.00544294	0.00559451	0.00790998	0.0171926
TCGA-D6-A6EQ-01A	0.0188095	0.0127366	0.0266777	0.023772	0.0153941	0.021757	0.0219402	0.0110193	0.00356749	0.00547266	0.0094971
TCGA-D6-A6ES-01A	0.0251056	0.0145322	0.0120237	0.0126012	0.0235129	0.0170586	0.0190604	0.0152846	0.0120989	0.0102716	0.00310604
TCGA-D6-A74Q-01A	0.0202156	0.0146032	0.00209677	0.00741817	0.0155738	0.0106731	0.00914369	0.000974038	0.0115316	0.00856504	0.00622956
TCGA-D7-8574-01A	0.0281181	0.0210813	0.0121898	0.00864215	0.0107918	0.037209	0.00408792	0.00217943	0.0140288	0.0214147	0.00621232
TCGA-D7-A4YY-01A	0.0336386	0.0191723	0.0147137	0.00998204	0.0354168	0.0150633	0.0201158	0.0177842	0.0227001	0.0107716	0.00997388
TCGA-D7-A4Z0-01A	0.0407809	0.0350151	0.011856	0.0129389	0.0227685	0.0189421	0.0205356	0.0157309	0.0132718	0.0306305	0.00782731
TCGA-D8-A73X-01A	0.0302652	0.0205519	0.0259253	0.0110944	0.00209422	0.0245745	0.0282898	0.00951172	0.0160492	0.0106798	0.00346874
TCGA-DB-A4XA-01A	0.0230286	0.0133496	0.0336931	0.0478854	0.0169656	0.0185475	0.0123276	0.0137895	0.00930716	0.00482341	0.00540956
TCGA-DB-A4XC-01A	0.0231223	0.0269984	0.0421065	0.0418357	0.043442	0.0235932	0.0114019	0.0325645	0.0130746	0.0168221	0.0045466
TCGA-DB-A4XE-01A	0.0182539	0.0263061	0.0420371	0.0299647	0.0400865	0.0156927	0.0123109	0.028487	0.0017076	0.00550991	0.0103729
TCGA-DB-A75K-01A	0.026269	0.00972189	0.0361631	0.0321452	0.0439553	0.0200566	0.0103497	0.0216364	0.00904985	0.0205729	0.00197455
TCGA-DB-A75L-01A	0.0272066	0.0236643	0.0403878	0.0563255	0.0293061	0.0173361	0.00101998	0.0287585	0.013861	0.0070838	0.0101256
TCGA-DB-A75M-01A	0.0185814	0.0252009	0.0367462	0.0527939	0.046664	0.0279323	0.0131393	0.0237824	0.0138073	0.0137052	0.00822351
TCGA-DE-A0XZ-01A	0.0126339	0.00381115	0.023744	0.00585065	0.0101611	0.0164876	0.0278513	0.0133505	0.00368627	0.000519524	0.00526087
TCGA-DE-A2OL-01A	0.038919	0.038095	0.0278067	0.00453804	0.00726089	0.0299471	0.0323636	0.00968019	0.0127637	0.0079253	0.0137128
TCGA-DE-A4MA-01A	0.0247853	0.0229737	0.0195799	0.020043	0.0269209	0.00973913	0.0181961	0.019149	0.0168344	0.0158667	0.00964462
TCGA-DE-A4MB-01A	0.0327601	0.0276448	0.0179102	0.0412346	0.0136045	0.0144545	0.0144352	0.0082341	0.0171877	0.0172238	0.00797892
TCGA-DE-A4MC-01A	0.0212171	0.00704129	0.0285976	0.0093663	0.0177621	0.0151163	0.00591339	0.0238651	0.00137558	0.0018252	0.00246579
TCGA-DE-A4MD-01A	0.0332266	0.0184628	0.0236	0.00925792	0.0380206	0.0222596	0.000891966	0.0226355	0.0131105	0.017132	0.0120453
TCGA-DE-A69J-01A	0.040499	0.0314589	0.0351306	0.0334396	0.0247	0.0110665	0.0309159	0.0248394	0.0239731	0.0122323	0.00449381
TCGA-DE-A69K-01A	0.0316084	0.0188608	0.0189797	0.0323283	0.0135218	0.0203965	0.0272221	0.0116514	0.0114074	0.00966074	0.00979928
TCGA-DF-A2KS-01A	0.0435061	0.0760624	0.0112747	0.0159449	0.0371439	0.0103245	0.0274785	0.019347	0.0209916	0.00980912	0.0448417
TCGA-DH-A66G-01A	0.0125974	0.0176527	0.0271047	0.0355206	0.0232884	0.0125135	0.00915904	0.0238443	0.0101907	0.0102077	0.00414498
TCGA-DH-A7UR-01A	0.0124525	0.0169707	0.0215916	0.0279044	0.0312202	0.0244437	0.0151334	0.0141847	0.00778098	0.0110151	0.00135636
TCGA-DI-A2QY-01A	0.0195466	0.022868	0.0190703	0.0261984	0.0105902	0.0121691	0.0159943	0.0057007	0.00998433	0.00605464	0.00307899
TCGA-DJ-A13U-01A	0.0295599	0.0364536	0.0260637	0.00624855	0.0133222	0.0180813	0.0288463	0.00303879	0.0125661	0.00805312	0.0137109
TCGA-DJ-A13V-01A	0.0145369	0.015407	0.0128206	0.0064203	0.00448062	0.0197903	0.0234892	0.00272271	0.00872735	0.0107491	0.000367018
TCGA-DJ-A1QH-01A	0.0315887	0.0225448	0.0206432	0.00805079	0.0298641	0.00606034	0.0230518	0.0291694	0.0207892	0.0146992	0.00516584
TCGA-DJ-A1QO-01A	0.0174319	0.00866927	0.0131971	0.0135052	0.0230523	0.018708	0.00881397	0.0148346	0.00601808	0.00604926	0.0028565
TCGA-DJ-A2PQ-01A	0.0207885	0.0138081	0.0193346	0.0058298	0.0200698	0.0160012	0.0205615	0.00476658	0.00897919	0.00871705	0.0068811
TCGA-DJ-A2PT-01A	0.0302825	0.0136353	0.0112886	0.00713738	0.0323638	0.0123104	0.0208033	0.0205623	0.0119747	0.00717979	0.018003
TCGA-DJ-A2PW-01A	0.0247654	0.0201692	0.0190032	0.0150754	0.0192092	0.0227965	0.0146363	0.0103068	0.0115425	0.0173914	0.00844514
TCGA-DJ-A2Q1-01A	0.024077	0.00100957	0.0203312	0.0237703	0.0197081	0.014282	0.00325117	0.0117383	0.00725695	0.000428159	0.00423557
TCGA-DJ-A2Q3-01A	0.0294392	0.0136659	0.0321156	0.00715651	0.0155577	0.0178464	0.039579	0.00932923	0.00946731	0.0108293	0.0104603
TCGA-DJ-A2Q5-01A	0.0155436	0.020423	0.0164331	0.00737921	0.00974925	0.0182079	0.0224232	0.00750162	0.00709866	0.00975477	0.00490904
TCGA-DJ-A2Q6-01A	0.0206335	0.0720677	0.0217138	0.0152148	0.0097798	0.00967906	0.0122146	0.00246768	0.00710172	0.0041665	0.038517
TCGA-DJ-A2Q9-01A	0.0313601	0.0192905	0.0155498	0.0347806	0.00895736	0.0204076	0.0216054	0.00657464	0.0108754	0.00466307	0.00218152
TCGA-DJ-A2QB-01A	0.023173	0.0171104	0.0200686	0.0072688	0.0152356	0.0254775	0.0191081	0.0114386	0.00945242	0.00248723	0.00776333
TCGA-DJ-A3UO-01A	0.0332242	0.00765786	0.0176463	0.00388823	0.014603	0.00953788	0.0182068	0.00214102	0.0107654	0.00556648	0.00307364
TCGA-DJ-A3UQ-01A	0.0243173	0.0157454	0.0235673	0.0328871	0.0122159	0.0132187	0.0156563	0.010325	0.0115586	0.0111975	0.00494457
TCGA-DJ-A3V0-01A	0.00754442	0.0260883	0.0209651	0.0164136	0.013035	0.0181886	0.0119084	0.00893365	0.00326505	0.0134055	0.0109931
TCGA-DJ-A3V4-01A	0.0339406	0.0184063	0.0206698	6.51828e-05	0.01972	0.00643341	0.0292849	0.00353677	0.0196294	0.00916376	0.0125283
TCGA-DJ-A3V5-01A	0.0117898	0.0569168	0.0435484	0.0217046	0.00625097	0.0216734	0.0259506	0.0022681	0.00405308	0.00552367	0.0355835
TCGA-DJ-A3V6-01A	0.0182092	0.012268	0.0152411	0.0118034	0.015297	0.0124844	0.00413931	0.0105047	0.00850651	0.00662103	0.0102034
TCGA-DJ-A3V7-01A	0.0244476	0.024304	0.028398	0.0227216	0.0138461	0.0159033	0.0275123	0.0205079	0.0122808	0.0158544	0.00219999
TCGA-DJ-A3V8-01A	0.0338642	0.0284762	0.0225351	0.027226	0.0216147	0.0132232	0.00890318	0.017062	0.0214122	0.0207859	0.012642
TCGA-DJ-A3V9-01A	0.00663841	0.0136104	0.0210135	0.0308742	0.0121842	0.0164142	0.00747749	0.00625816	0.00337801	0.0110141	0.01724
TCGA-DJ-A3VB-01A	0.016132	0.0486549	0.0171218	0.0274911	0.0195503	0.0387392	0.0264304	0.0220392	0.0101574	0.0265325	0
TCGA-DJ-A3VD-01A	0.00909316	0.0377348	0.019216	0.0143255	0.0107743	0.0168116	0.0126831	0.0043874	0.00438184	0.0132375	0.00976618
TCGA-DJ-A3VK-01A	0.0239152	0.0383152	0.0261266	0.0144405	0.0127729	0.013815	0.0209163	0.0109739	0.00802969	0.00688105	0.0169845
TCGA-DJ-A3VM-01A	0.00638874	0.0443831	0.0117097	0.00856249	0.00953489	0.0118688	0.0100786	0.00503999	0.00121625	0.00532575	0.00915105
TCGA-DJ-A4UP-01A	0.0136156	0.0465778	0.00827707	0.0149266	0.00633112	0.0136458	0.0178538	0.00280877	0.0067449	0.0101454	0.0140969
TCGA-DJ-A4UR-01A	0.0238408	0.0128692	0.0162551	0.0209994	0.00321572	0.0196894	0.0133971	0.00335946	0.00891458	0.00330984	7.76121e-05
TCGA-DJ-A4V5-01A	0.0284714	0.0154875	0.0396519	0.0413701	0.0179233	0.014196	0.0354847	0.023305	0.00560992	0.000477767	0.00209935
TCGA-DK-AA6T-01A	0.0196269	0.0621766	0.0822948	0.0228997	0.0104976	0.0214052	0.0313979	0.00951294	0.00862752	0.0199359	0.0102272
TCGA-DK-AA6W-01A	0.0246915	0.0192188	0.0194502	0.00535204	0.0571901	0.0207891	0.0353433	0.033004	0.0101817	0.0201963	0.00125216
TCGA-DS-A7WF-01A	0.0162318	0.0422907	0.015733	0.0107347	0.00958062	0.00702288	0.00631753	0.00479013	0.00600685	0.00320974	0.0186971
TCGA-DU-8158-01A	0.0255944	0.0220801	0.035871	0.0504189	0.037697	0.0156485	0.000153783	0.0295826	0.00698224	0.00668184	0.00729787
TCGA-DU-8167-01A	0.0228789	0.0139771	0.0409188	0.039057	0.0379465	0.0172072	0.0149886	0.0232337	0.00545776	0.00914112	0.00678211
TCGA-DU-A5TP-01A	0.0157384	0.0376323	0.0460341	0.000648865	0.0158649	0.0135157	0.00758208	0.0246946	0.00469174	0.00356907	0.0090332
TCGA-DU-A5TR-01A	0.0177994	0.0180981	0.0318986	0.0365572	0.038826	0.0181101	0.0119398	0.0179275	0.0086472	0.00780779	0.00279808
TCGA-DU-A5TT-01A	0.0319229	0.0267464	0.00809437	0.0422261	0.0603562	0.00820326	0.0121204	0.0348231	0.020318	0.0129785	0.0152306
TCGA-DU-A76K-01A	0.00476627	0.0177933	0.00924484	0.044748	0.0192991	0.0196095	0.0128246	0.0173803	0.00490395	0.00818158	0.00672825
TCGA-E1-A7YD-01A	0.0226961	0.0211217	0.050156	0.0469613	0.0398904	0.00775835	0.0183393	0.0233129	0.00823733	0.00891286	0.00586704
TCGA-E1-A7Z3-01A	0.0171487	0.00942734	0.0246539	0.0207255	0.0336295	0.0149364	0.00841965	0.014925	0.00781637	0.00547976	0.00296139
TCGA-E2-A1L7-01A	0.0240311	0.00140252	0.0176235	0.00273511	0.0238861	0.0141512	0.0199139	0.0137829	0.00875704	0.0024505	0.00578529
TCGA-E2-A572-01A	0.0157089	0.0187586	0.014275	0.0156476	0.017437	0.0162511	0.0236628	0.0118707	0.00754145	0.0138939	0.000869601
TCGA-E2-A9RU-01A	0.0213742	0.039053	0.0133586	0.0133891	0.0200167	0.0185955	0.0199172	0.0146553	0.00587729	0.00757413	0.0141073
TCGA-E3-A3DY-01A	0.0283455	0.0228727	0.0138331	0.00611959	0.0146675	0.0154223	0.0258306	0.00132074	0.0216554	0.0157186	0.0058234
TCGA-E3-A3DZ-01A	0.0294411	0.0173521	0.0232418	0.00419318	0.00953267	0.021275	0.0262758	0.0178307	0.00519716	0.00513104	0.00236361
TCGA-E3-A3E2-01A	0.0176588	0.0226963	0.016122	0.00683919	0.0143079	0.0164804	0.0265788	0.000212394	0.00984808	0.0152176	0.00172679
TCGA-E3-A3E3-01A	0.0276796	0.0217928	0.0336244	0.00960387	0.0123761	0.0256564	0.0451904	0.0210305	0.00829844	0.0146624	0
TCGA-E3-A3E5-01A	0.0448353	0.00826013	0.0372553	0.0244912	0.0129419	0.0114279	0.0282111	0.0179253	0.0109892	0.00185731	0.0129507
TCGA-E6-A2P9-01A	0.0284737	0.0301211	0.0155302	0.0100285	0.0190957	0.0171322	0.021929	0.0181682	0.0223968	0.0166499	0.00227235
TCGA-E7-A3Y1-01A	0.0329692	0.0247707	0.0199728	0.0180667	0.0893491	0.020696	0.0319524	0.0476324	0.0146053	0.0141686	0.00738326
TCGA-E8-A3X7-01A	0.0169074	0.0308036	0.0177067	0.0162639	0.0137847	0.0201227	0.00361285	0.0102461	0.0084044	0.0125529	0.00931993
TCGA-E8-A419-01A	0.0354359	0.0810697	0.0225968	0.027591	0.00828438	0.0220865	0.0203368	0.00525265	0.016569	0.0102016	0.0246564
TCGA-E9-A1RH-01A	0.0302278	0.020675	0.0054976	0.0235007	0.0144343	0.0218262	0.0402041	0.0152427	0.0130226	0.0185584	0.00030386
TCGA-E9-A227-01A	0.0394886	0.0391148	0.028779	0.015759	0.00377431	0.0232486	0.0268225	0.0154932	0.0270573	0.0193489	0.012463
TCGA-E9-A2JT-01A	0.0290051	0.0352624	0.00802995	0.00992494	0.00657058	0.0364731	0.00584404	0.00706402	0.027171	0.0239313	0.0132668
TCGA-E9-A5UP-01A	0.0231141	0.0222804	0.023402	0.0154012	0.0237832	0.0185356	0.00577402	0.0208397	0.0068849	0.0114552	0.00312561
TCGA-EA-A3Y4-01A	0.0210502	0.0501246	0.00811406	0.0164201	0.0141843	0.0133012	0.0151519	0.00837202	0.00578908	0.00688232	0.033583
TCGA-EA-A439-01A	0.0328354	0.0452231	0.0246111	0.0222753	0.000718577	0.00896746	0.00484709	0.00489009	0.0278383	0.0179064	0.0121904
TCGA-EA-A44S-01A	0.0188491	0.0141381	0.014046	0.0254382	0.00697828	0.00741095	0.0169908	0.00548626	0.00668834	0.00665979	0.00568767
TCGA-EA-A5FO-01A	0.0349386	0.0761173	0.0357153	0.0249551	0.0122972	0.0216517	0.0180355	0.00929388	0.0172041	0.00758226	0.0291062
TCGA-EA-A5O9-01A	0.0233709	0.0418613	0.00906545	0.0223451	0.00483212	0.0120094	0.00834244	0.00373037	0.00661557	0.000732489	0.0243176
TCGA-EB-A6QZ-01A	0.0552364	0.0511483	0.101462	0.00648927	0.00976906	0.0236048	0.0303463	0.00775085	0.0277866	0.0181382	0.0172288
TCGA-ED-A459-01A	0.0310339	0.0145624	0.0272356	0.05517	0.100909	0.0441037	0.0414508	0.0397533	0.00828002	0.0173706	0.00389426
TCGA-EJ-A65F-01A	0.0526316	0.0287166	0.0286193	0.0537054	0.00773172	0.0204179	0.0294575	0.016582	0.0182232	0.0232757	0.0178805
TCGA-EL-A3T3-01A	0.0227093	0.0118111	0.0217818	0.0166493	0.0269423	0.0217676	0.00767013	0.012783	0.00672509	0.027413	0.0178334
TCGA-EL-A3T6-01A	0.0208064	0.0139119	0.0212338	0.0241066	0.0128949	0.0104923	0.00125408	0.0104937	0.00690008	0.00449951	0.00396561
TCGA-EL-A3TB-01A	0.0307108	0.015041	0.0186124	0.00863435	0.0148876	0.014408	0.00776485	0.0006293	0.0153874	0.00397428	0.0156979
TCGA-EL-A4JW-01A	0.0258514	0.0166312	0.0141222	0.0208092	0.0150629	0.0138131	0.0171546	0.00819664	0.00969923	0.00660897	0.00536151
TCGA-EM-A1YA-01A	0.0262207	0.0376179	0.0233702	0.0105757	0.0159199	0.0288217	0.0198628	0.020659	0.0110951	0.0207472	0.0131501
TCGA-EM-A1YB-01A	0.0218141	0.011807	0.0101286	0.00688834	0.0176446	0.0180389	0.0211676	0.00401965	0.0100723	0.00920034	0.00742332
TCGA-EM-A1YC-01A	0.0233374	0.0198227	0.0174321	0.0130129	0.00738699	0.010397	0.00960348	0.00632567	0.0118012	0.00799517	0.00183511
TCGA-EM-A22J-01A	0.0219976	0.0183216	0.0112867	0.0423066	5.82685e-05	0.014649	0.0190949	0.00474341	0.0114137	0.0115222	0.00580908
TCGA-EM-A22K-01A	0.0109441	0.033752	0.0148578	0.00630198	0.0113892	0.00961942	0.0144062	0.000287918	0.00698229	0.00836145	0.0113274
TCGA-EM-A22O-01A	0.0364151	0.0276659	0.0435995	0.0118315	0.0157188	0.0324116	0.035055	0.0329795	0.0103093	0.0182498	0
TCGA-EM-A22P-01A	0.0239334	0.0285475	0.0231647	0.0124282	0.0120127	0.00892223	0.0194947	0.0154522	0.0124517	0.0137237	0.0106113
TCGA-EM-A2CS-01A	0.0316105	0.0215767	0.0217609	0.00582572	0.0200647	0.0184716	0.0336072	0.00475404	0.0132228	0.0167028	0.00244869
TCGA-EM-A2OV-01A	0.0172718	0.0191792	0.0120378	0.0133752	0.011187	0.036412	0.000872093	0.0050153	0.0107782	0.0111864	0.0139353
TCGA-EM-A2OX-01A	0.0236907	0.0160808	0.0152055	0.0249761	0.00688575	0.0182522	0.012839	0.00377016	0.0110889	0.0135737	0.00166046
TCGA-EM-A2OY-01A	0.0197716	0.0124317	0.0246066	0.00346214	0.0111847	0.0142972	0.0164207	0.00412043	0.00691341	0.00302986	0.0109651
TCGA-EM-A2P0-01A	0.0198786	0.00939819	0.0304926	0.00849185	0.0200681	0.00905961	0.0365171	0.0257826	0.000965696	0.00508035	0.0136732
TCGA-EM-A2P1-01A	0.0191782	0.0125452	0.010094	0.00294566	0.018177	0.00947636	0.0124467	0.00259366	0.0107311	0.00787212	0.00691591
TCGA-EM-A3AN-01A	0.0262495	0.05118	0.0279563	0.0346216	0.00635718	0.0154459	0.00377145	0.0064714	0.0109145	0.00835194	0.0166765
TCGA-EM-A3AR-01A	0.0380879	0.0191587	0.0210809	0.0236515	0.0144877	0.0229329	0.0295804	0.00781454	0.012936	0.0167157	0.0108155
TCGA-EM-A3FQ-01A	0.0242731	0.0110582	0.0181868	0.0213535	0.00900843	0.0102728	0.0151113	0.0136778	0.010835	0.00644381	0.0175003
TCGA-EM-A3O3-01A	0.0483799	0.00433397	0.0145756	0.0596452	0.00049784	0.01392	0.0240331	0.00111733	0.014696	0.00289814	0.0126948
TCGA-EM-A3O6-01A	0.0255341	0.0126243	0.0206073	0.00356458	0.011391	0.00936731	0.0155513	0.0119613	0.00739245	0.00315382	0.00133512
TCGA-EM-A3ST-01A	0.0341656	0.0130201	0.0178889	0.0132302	0.0217288	0.017149	0.0142995	0.0147852	0.0114103	0.0159186	0.00387525
TCGA-EM-A4FF-01A	0.0221939	0.0142036	0.0188251	0.00928615	0.0106612	0.0245544	0.0222391	0.00394139	0.00890074	0.00970256	0.0199309
TCGA-EM-A4FH-01A	0.0439722	0.0194454	0.00384626	0.00705801	0.0209741	0.0194234	0.0237711	0.00901306	0.015145	0.010381	0.0100259
TCGA-EM-A4FN-01A	0.0201587	0.0177748	0.0203749	0.0189715	0.0110201	0.0143644	0.0152411	0.0168834	0.0100046	0.00866706	0.00194558
TCGA-EM-A4FO-01A	0.0342027	0.0121637	0.0215793	0.00598298	0.0111911	0.0152772	0.0281049	2.93713e-05	0.0124902	0.00467128	0.0125718
TCGA-EM-A4FQ-01A	0.0239538	0.0142246	0.0209487	0.00913034	0.0215689	0.0118019	0.0121729	0.019087	0.00895848	0.00792834	0.0033466
TCGA-EM-A4FR-01A	0.0191504	0.0101294	0.0103776	0.0103918	0.00155338	0.0221631	0.00877566	0.00358205	0.00739535	0.00790921	0.00789585
TCGA-EM-A4FU-01A	0.0225824	0.0496443	0.0153704	0.00988206	0.00706117	0.0167069	0.00171402	0.00887717	0.0125917	0.00693156	0.0184094
TCGA-EO-A1Y7-01A	0.0348706	0.00561281	0.0173225	0.0186612	0.01183	0.0194303	0.030638	0.00712502	0.0107173	0.00453116	0.00951854
TCGA-EO-A22Y-01A	0.0384286	0.0301538	0.0283651	0.0125278	0.0320204	0.0108927	0.0244464	0.00375384	0.0105176	0.0151659	0.0245509
TCGA-EO-A2CG-01A	0.0132636	0.0201554	0.0104588	0.0169492	0.00966384	0.0159912	0.0274548	0.00668128	0.00719504	0.014663	0.000543228
TCGA-EO-A3KU-01A	0.024006	0.0132187	0.00936346	0.00863842	0.0129185	0.0165191	0.0293854	0.00937086	0.00724122	0.00923775	0.00606955
TCGA-EQ-A4SO-01A	0.0453052	0.0718517	0.0280158	0.0014199	0.0164373	0.00980518	0.00166545	0.0128865	0.0253454	0.0102655	0.0266789
TCGA-ET-A39J-01A	0.0178256	0.0446055	0.0171764	0.0110455	0.0225812	0.0204256	0.00184254	0.019553	0.0253728	0.0288131	0.0194142
TCGA-ET-A39K-01A	0.0254089	0.00518783	0.00995595	0.0306658	0.0133045	0.00959482	0.0207907	0.00685198	0.00747848	0.00413811	0.0111112
TCGA-ET-A39N-01A	0.0268195	0.00874405	0.0238022	0.0070351	0.0112715	0.0324516	0.00243166	0.00976841	0.00413943	0.00506888	0.00107346
TCGA-ET-A39P-01A	0.0321917	0.0253647	0.0201029	0.0198206	0.0277255	0.024505	0.0250305	0.0139107	0.0191968	0.0163465	0.0191814
TCGA-ET-A3BT-01A	0.026209	0.019223	0.0230007	0.00852957	0.0168516	0.0158854	0.0229343	0.00950915	0.0126949	0.00969124	0.00472218
TCGA-ET-A3BV-01A	0.0204287	0.0230775	0.014825	0.0144491	0.0165893	0.0290685	0.0144057	0.0107302	0.00787073	0.0179981	0.00128649
TCGA-ET-A3DO-01A	0.0331613	0.0112991	0.0182842	0.0148737	0.0212919	0.0149274	0.0112003	0.00885339	0.0120712	0.0191642	0.00986165
TCGA-ET-A3DU-01A	0.0181175	0.00240655	0.0188211	0.016298	0.0138323	0.0211831	0.012055	0.00963319	0.0111677	0.00830382	0.00719483
TCGA-EW-A423-01A	0.0221835	0.0676409	0.0282216	0.0130824	0.0152715	0.0204347	0.00540205	0.0114589	0.00614395	0.00265111	0.0329854
TCGA-EY-A547-01A	0.0276116	0.0279863	0.00485975	0.0313259	0.0197857	0.0158088	0.0187176	0.0131066	0.0143888	0.0160891	0.0198609
TCGA-EY-A549-01A	0.0288242	0.0225577	0.0127537	0.0115016	0.0103442	0.0104816	0.0176819	0.00619382	0.012196	0.0183771	0.00960748
TCGA-F7-7848-01A	0.0190712	0.0205967	0.0155046	0.00528785	0.00415192	0.00744678	0.0130582	0.00597283	0.00824122	0.00513251	0.00754067
TCGA-F7-A50G-01A	0.0239526	0.0184633	0.00742444	0.0223517	0.0178772	0.0181235	0.0183476	0.01419	0.0115059	0.00976927	0.00531399
TCGA-F7-A623-01A	0.0141811	0.00106934	0.0374471	0.00224164	0.0159163	0.0310723	0.0139551	0.00997489	0.00497004	0.00429416	0.00691554
TCGA-F7-A624-01A	0.0147028	0.0398277	0.00612526	0.012832	0.0119801	0.0209348	0.0126797	0.00360581	0.00650164	0.00775694	0.0194754
TCGA-FA-A86F-01A	0.0302013	0.0462665	0.0208823	0.0348863	0.0253726	0.0219988	0.0410006	0.0225295	0.0227549	0.0313124	0.0106427
TCGA-FC-A4JI-01A	0.0476804	0.0220787	0.0110593	0.0761666	0.0676665	0.0277315	0.0333116	0.0543846	0.0128856	0.0178024	0.0086629
TCGA-FE-A22Z-01A	0.0247206	0.0291904	0.0283877	0.0186609	0.0163473	0.0198146	0.0238934	0.0157989	0.00958082	0.0172819	0.00100495
TCGA-FE-A3PB-01A	0.0290188	0.00166791	0.0251479	0.0422706	0.0103079	0.0217937	0.0161093	0.00680134	0.0121753	0.00794784	0.011921
TCGA-FG-8186-01A	0.0134864	0.0185125	0.0360237	0.0355618	0.037824	0.0276061	0.0129983	0.0139904	0.00733274	0.0105685	0.00223828
TCGA-FG-A4MX-01A	0.0309083	0.0120098	0.0209597	0.0689933	0.0349859	0.0152883	0.0230526	0.0392723	0.00978503	0	0
TCGA-FG-A4MY-01A	0.0237427	0.0132064	0.0363836	0.0394805	0.0602369	0.0279431	0.0135023	0.0211921	0.0068282	0.0183859	0.00900771
TCGA-FG-A6IZ-01A	0.0118273	0.00235747	0.0197243	0.0441722	0.0164865	0.0130732	0.0177029	0.00515029	0.00532771	0.00271887	0.0150956
TCGA-FG-A6J1-01A	0.0181538	0.0219044	0.0361	0.0508485	0.0177093	0.027359	0.0176209	0.00514648	0.00787796	0.0166973	0.00841401
TCGA-FG-A70Z-01A	0.0275511	0.0255336	0.0404405	0.0485551	0.0296892	0.019046	0.0114458	0.0199181	0.0105419	0.00998513	0.00773606
TCGA-FG-A87Q-01A	0.0207947	0.0277381	0.0243109	0.0309656	0.0401877	0.0186981	0.0105983	0.032131	0.00257863	0.00373956	0.0128447
TCGA-FK-A3SE-01A	0.0266319	0.0206023	0.0210752	0.0157306	0.0161174	0.0287903	0.00123958	0.0109315	0.0087738	0.00771285	0.0187669
TCGA-FP-8211-01A	0.0405491	0.0235097	0.011651	0.00941811	0.0270276	0.0201395	0.0266245	0.0235091	0.0244492	0.0149772	0.0166102
TCGA-FU-A3EO-01A	0.0101144	0.0119421	0.0221639	0.0103325	0.0221219	0.00895275	0.0198601	0.013627	0.00398767	0.0124934	0.00319716
TCGA-FU-A40J-01A	0.0287627	0.00128639	0.0218958	0.00135579	0.0110669	0.00887251	0.0177276	0.0127756	0.0186744	0.00786284	0.0044709
TCGA-FU-A5XV-01A	0.0216553	0.0237119	0.00814405	0.0190726	0.0197438	0.0229133	0.0252496	0.0134845	0.00853263	0.0126307	0.0178182
TCGA-FY-A3I4-01A	0.02504	0.0228417	0.0123258	0.0190076	0.0140098	0.0282663	0.00593805	0.00893499	0.00616392	0.0198783	0.00839317
TCGA-FY-A3NP-01A	0.030404	0.00870991	0.0111814	0.00997538	0.0155362	0.0237142	0.00321889	0.00395571	0.0167048	0.0069678	0.00734993
TCGA-FY-A3ON-01A	0.0248992	0.0250197	0.0228894	0.0162946	0.00679855	0.0188467	0.0220311	0.00788198	0.0129747	0.00969066	0.005091
TCGA-FY-A3R8-01A	0.0182623	0.0144847	0.0159989	0.00563926	0.0221817	0.0122293	0.0166478	0.0175786	0.0102966	0.0100826	0.010838
TCGA-FY-A3RA-01A	0.0245626	0.0833779	0.0247278	0.0176701	0.00782355	0.0122724	0.00299926	0.00239591	0.00783991	0.00204681	0.0361057
TCGA-FY-A3W9-01A	0.0365993	0.014928	0.0191924	0.00631672	0.000227085	0.0246905	0.0107726	0.00372579	0.0153598	0.0105853	0.00704833
TCGA-FY-A3YR-01A	0.0283236	0.0289043	0.0194247	0.0136672	0.0167194	0.0131733	0.0152162	0.00526467	0.0218966	0.0134465	0.00959084
TCGA-FY-A40L-01A	0.024002	0.0136708	0.0199368	0.00943727	0.0125771	0.0176116	0.0196538	0.0108532	0.00607326	0.00615154	0.0158423
TCGA-FY-A40M-01A	0.0288283	0.048761	0.0259986	0.0215259	0.00657729	0.0148481	0.0129921	0.00943611	0.00584986	0.000527755	0.0244756
TCGA-FY-A4B0-01A	0.0494615	0.0340138	0.0319997	0.00833383	0.0138058	0.0243444	0.0168834	0.0233331	0.0158335	0.0200368	0.0010475
TCGA-G9-6339-01A	0.0739013	0.0512437	0.026898	0.0119697	0.00252054	0.0177832	0.0232598	0.0124354	0.0416756	0.0191687	0.00538328
TCGA-G9-6498-01A	0.0546101	0.0328238	0.019495	0.0197284	0.0266339	0.0291517	0.0335136	0.000461173	0.0297399	0.0308087	0.00615752
TCGA-G9-A9S7-01A	0.0437213	0.0720245	0.0403661	0.0139537	0.00621667	0.0255205	0.0465008	0.0290591	0.0204655	0.0369932	0.00185062
TCGA-GM-A2DL-01A	0.0267255	0.0510432	0.0136165	0.0656273	0.00943575	0.0112734	0.0181766	0.0104005	0.00648733	0.000425764	0.0179985
TCGA-GM-A2DO-01A	0.0224724	0.0204162	0.0168375	0.019228	0.0187118	0.0112619	0.0190959	0.00933229	0.0104004	0.0134486	0.0048499
TCGA-GM-A3NY-01A	0.0354742	0.0137427	0.0224578	0.0154848	0.0204579	0.0171967	0.000260823	0.0102069	0.0106853	0.0189114	0.00941173
TCGA-GR-7351-01A	0.0322593	0.0409237	0.00435517	0.0323376	0.0261115	0.0477059	0.0320849	0.0160405	0.01219	0.0187232	0.0199325
TCGA-GS-A9TU-01A	0.0213748	0.0253285	0.0204864	0.0115159	0.0176538	0.0390798	0.0134206	0.0165989	0.00599004	0.0106007	0.0120667
TCGA-GS-A9TV-01A	0.0139034	0.0727241	0.0114328	0.0153375	0.0202311	0.0322847	0.00183004	0.00628755	0.00614237	0.0131537	0.0223037
TCGA-GS-A9TW-01A	0.0424969	0.0439087	0.0200178	0.0292094	0.0513989	0.0419765	0.0508818	0.0242588	0.00521084	0.0374909	0.0336289
TCGA-GS-A9TX-01A	0.0307418	0.0175979	0.0103098	0.00962409	0.02378	0.0158643	0.0343653	0.00638568	0.0138609	0.0254947	0.00381969
TCGA-GS-A9TZ-01A	0.0292831	0.00890586	0.0121292	0.035296	0.0217723	0.0177657	0.0282988	0.0119574	0.0109343	0.0131354	0.020008
TCGA-HC-7081-01A	0.0683651	0.0255956	0.0293456	0.0593379	0.0278085	0.010593	0.0452582	0.00765934	0.0323407	0.00979063	0.00502849
TCGA-HC-7212-01A	0.0671888	0.0036876	0.029518	0.0356128	0.0209437	0.0290058	0.0380252	0.0153196	0.0285285	0.00217893	0.0303283
TCGA-HC-7232-01A	0.057522	0.0272355	0.037971	0.00517434	0.00157308	0.027352	0.000212463	0.0123209	0.0197123	0.0266547	0.00775488
TCGA-HC-7744-01A	0.0624868	0.026657	0.0267955	0.0427415	0.0260632	0.0131249	0.0340125	0.000363425	0.0273074	0.0141577	0.0041245
TCGA-HC-7747-01A	0.0698704	0.0279816	0.0579204	0.00955884	0.024913	0.0165318	0.0575126	0.0483199	0	0	0
TCGA-HC-7817-01B	0.0573328	0.0477385	0.0388026	0.00801109	0.0329298	0.0327917	0.057917	0.0205908	0.0198211	0.0326702	0.00477601
TCGA-HC-8265-01A	0.053434	0.0420577	0.0216395	0.011617	0.053678	0.0339449	0.0404388	0.022269	0.0301653	0.0234932	0.00757313
TCGA-HC-8265-01B	0.0426711	0.0251332	0.0239664	0.0169157	0.0992975	0.0331711	0.0412157	0.0505843	0.00721989	0.0163037	0.0163954
TCGA-HC-A48F-01A	0.0632075	0.0667458	0.0176163	0.00532184	0.0823657	0.00833512	0.0250986	0.0173886	0.0326107	0.0115441	0.0254262
TCGA-HC-A9TE-01A	0.0254515	0.0187496	0.0148888	0.00949373	0.00928891	0.0171309	0.0141656	0.010485	0.00881242	0.012595	0.00363468
TCGA-HD-7753-01A	0.0351348	0.0496357	0.0282891	0.0125556	0.0108834	0.0248649	0.030152	0.011071	0.0110816	0	0.0141012
TCGA-HD-7831-01A	0.0138754	0.0242399	0.0492892	0.0240494	0.0144205	0.0363966	0.000902224	0.0108237	0.00795192	0.013729	0.00920563
TCGA-HD-8224-01A	0.023463	0.0407228	0.0133642	0.0122397	0.0197828	0.0268736	0.0014522	0.00377186	0.00735652	0.00930957	0.0215284
TCGA-HT-7477-01B	0.0214183	0.0162225	0.00165891	0.0336425	0.0366615	0.0245676	0.0131146	0.0189145	0.00988697	0.0185042	0.00282186
TCGA-HT-7873-01B	0.0270789	0.0208802	0.0383414	0.0506659	0.0296204	0.0121698	0.0116465	0.0257282	0.0216487	0.0114904	0.00735655
TCGA-HT-8104-01A	0.00617216	0.0228429	0.0452364	0.0431262	0.0394315	0.0215587	0.00915142	0.0262701	0.00442572	0.0165971	0.00708828
TCGA-HT-8105-01A	0.0118412	0.0798629	0.0283677	0.0402525	0.00138505	0.00841607	0	0	0.00367653	0	0.0268471
TCGA-HT-8110-01A	0.0297678	0.00601713	0.0213173	0.0504452	0.0132484	0.00976978	0.019445	0.00648795	0.00914918	0.00225898	0.0109268
TCGA-HT-A4DV-01A	0.00859962	0.0131422	0.0247458	0.0298755	0.0298557	0.0094158	0.0120785	0.0143383	0.00189263	0.0112883	0.00124638
TCGA-HT-A5R7-01A	0.00233002	0.0233907	0.0315202	0.0366368	0.0351333	0.0169206	0.00827691	0.0215079	0.00179146	0.013575	0.00650188
TCGA-HT-A615-01A	0.0217296	0.0262908	0.0359617	0.054519	0.0353381	0.0205306	0.0145254	0.0252399	0.0147206	0.0153111	0.00676973
TCGA-HT-A618-01A	0.0224647	0.0369242	0.0433988	0.0374414	0.03038	0.012758	0.00708383	0.0320022	0.00647214	0.0033346	0.00903713
TCGA-HT-A61A-01A	0.0147783	0.011038	0.0265528	0.0224303	0.0348064	0.0175634	0.0053864	0.00685932	0.00231031	0.00736603	0.0104266
TCGA-HT-A61B-01A	0.01544	0.019303	0.0253807	0.0336035	0.0313363	0.0292393	0.0126966	0.0171891	0.00646197	0.0110765	0.00076045
TCGA-HT-A61C-01A	0.00479326	0.0448471	0.0344836	0.00615206	0.0128901	0.00512663	0.00372309	0.0120794	0.00225089	0.00435808	0.0120217
TCGA-HT-A74H-01A	0.0147068	0.0137292	0.0325223	0.0452136	0.0389453	0.0179722	0.0198223	0.0174693	0.00288165	0.00986392	0.0109828
TCGA-HW-7487-01A	0.0274258	0.0272327	0.0395328	0.0534692	0.0364167	0.0158049	0.0183623	0.026753	0.0109092	0.0126061	0.00536661
TCGA-IM-A3EB-01A	0.0246885	0.016666	0.0297565	0.0527686	0.0144741	0.00840264	0.00915863	0.0115664	0.0092896	0.00374224	0.00796445
TCGA-IQ-7630-01A	0.0169933	0.0161465	0.00504084	0.0144996	0.00427334	0.0182674	0.0125761	0.005254	0.00830867	0.00606155	0.0110875
TCGA-IQ-7632-01A	0.02385	0.0432387	0.000275948	0.0225162	0.0154724	0.00835621	0.00429484	0.0143846	0.0187119	0.0112609	0.0212171
TCGA-IR-A3LF-01A	0.0390325	0.0539737	0.0248146	0.0078593	0.00994087	0.0139795	0.0201948	0.00919304	0.0174652	0.0152759	0.0174651
TCGA-J4-A83M-01A	0.0579719	0.0417512	0.0258928	0.00179453	0.0218328	0.0148604	0.0293097	0.00461539	0.0300801	0.0228921	0.0152787
TCGA-J4-AATZ-01A	0.0564618	0.0408992	0.0397657	0.0220422	0.0173508	0.0296407	0.00481692	0.0115284	0.0342458	0.0202635	0.0169359
TCGA-J8-A3NZ-01A	0.0325666	0.0158493	0.0221997	0.0293994	0.0153521	0.0174218	0.0271018	0.0108325	0.0133022	0.0113386	0.00392284
TCGA-J8-A3O1-01A	0.0314661	0.0146463	0.0253557	0.00336682	0.00854853	0.0154454	0.0332172	0.00922742	0.0116791	0.00354099	0.00488908
TCGA-J8-A3YD-01A	0.0335298	0.0151711	0.0161995	0.0062537	0.00664178	0.022535	0.0400115	0.00224889	0.0174683	0.00944844	0.0166094
TCGA-J8-A3YE-01A	0.020899	0.018125	0.0207962	0.0323573	0.01108	0.00777397	0.0222304	0.00891377	0.00918372	0.00457101	0.00599365
TCGA-J8-A3YF-01A	0.0301654	0.010545	0.0174643	0.0138884	0.0203991	0.0163399	0.00855087	0.0092833	0.0101553	0.0166676	0.00662713
TCGA-J8-A3YG-01A	0.0165799	0.0429225	0.0225543	0.0127722	0.0132404	0.0185393	0.00924552	0.00456533	0.00653304	0.010396	0.0299173
TCGA-J9-A52B-01A	0.0496751	0.0568181	0.0360991	0.0156454	0.0151042	0.0315408	0.0194538	0.00575467	0.0219872	0.0149283	0.0158017
TCGA-J9-A52E-01A	0.0428758	0.0020976	0.0256432	0.0382904	0.012939	0.0415709	0.0637737	0.00704843	0.0254474	0.00949948	0.00197264
TCGA-JW-A5VG-01A	0.0318194	0.0448757	0.0181938	0.0171316	0.0129903	0.0114217	0.0137186	0.00661981	0.0131693	0.00395117	0.024429
TCGA-JW-A5VI-01A	0.0270476	0.0182649	0.0160002	0.0202912	0.0232579	0.0265147	0.0217448	0.0197206	0.00377529	0.011692	0.0258339
TCGA-JX-A3Q0-01A	0.0243006	0.00135835	0.0251538	0.0229176	0.0150215	0.0302773	0.0223089	0.0137207	0.0153761	0.000586622	0.0161114
TCGA-JX-A5QV-01A	0.0243539	0.0190215	0.0232693	0.00606721	0.0146974	0.0118474	0.003402	0.010104	0.00872302	0.00803264	0.00745191
TCGA-K4-A4AC-01A	0.0237363	0.0157975	0.00585805	0.0134801	0.0193119	0.0220105	0.0187093	0.0182307	0.00989006	0.0082589	0.00622192
TCGA-KK-A59Y-01A	0.0593023	0.0243588	0.0166377	0.0219374	0.0298203	0.0136634	0.0274696	0.00964907	0.0332416	0.0189887	0.0240914
TCGA-KK-A6E0-01A	0.0577227	0.01693	0.0249454	0.0135177	0.0142051	0.0178081	0.0194895	0.0193546	0.0352458	0.0179627	0.0131608
TCGA-KK-A6E1-01A	0.0199506	0.00467328	0.0199838	0.0142262	0.00265202	0.0318758	0.0147026	0.00363999	0.00203214	0.00597352	0.00725214
TCGA-KK-A7AU-01A	0.0586758	0.0715314	0.0320017	0.0269742	0.00582183	0.0162211	0.0143532	0.0230875	0.0399942	0.0175458	0.0343791
TCGA-KK-A7AY-01A	0.0438551	0.0368122	0.0315539	0.0179877	0.0284537	0.0317236	0.0124607	0.015353	0.0110256	0.0175411	0.0526721
TCGA-KK-A7B0-01A	0.0599501	0.0493392	0.0342836	0.00534555	0.037272	0.0283391	0.0402678	0.0200164	0.0261967	0.0221507	0.00762914
TCGA-KK-A8I7-01A	0.0580581	0.0286338	0.0302616	0.0149361	0.0180142	0.0306788	0.0316314	0.00250415	0.0258497	0.0124778	0.014602
TCGA-KK-A8I8-01A	0.0621178	0.0163229	0.0307982	0.0138425	0.0013595	0.0323013	0.0519085	0.00803233	0.0320985	0.0168633	0.0120175
TCGA-KK-A8I9-01A	0.0644768	0.0115516	0.0111444	0	0.0676567	0.00774767	0.0349062	0.0226348	0.0369956	0.01515	0.00776363
TCGA-KK-A8IC-01A	0.0476995	0.029207	0.0441417	0.003193	0.00639814	0.0234669	0.0491939	0.0102708	0.0177687	0.012609	0.0183521
TCGA-KS-A4I3-01A	0.0234677	0.0733453	0.0250416	0.0240611	0.00411892	0.0204659	0.0202229	0.00548752	0.0110613	0.011848	0.0262472
TCGA-KS-A4I5-01A	0.0258097	0.0423633	0.0199896	0.0284291	0.00488056	0.018851	0.0167521	0.00205823	0.0105847	0.00620432	0.0194447
TCGA-KS-A4I7-01A	0.0223803	0.0443275	0.0301547	0.0301483	0.0141512	0.0136006	0.0172999	0.00993869	0.0100624	0.00968782	0.0154592
TCGA-KS-A4I9-01A	0.00816875	0.0181914	0.0280993	0.0109031	0.0107796	0.0185882	0.024437	0.0114966	0.00116832	0.0081924	0.00717432
TCGA-KS-A4IB-01A	0.0285989	0.0188237	0.0236142	0.00199988	0.0172506	0.0129149	0.0254246	0.00760009	0.00997436	0.00591564	0.0115395
TCGA-KU-A6H8-01A	0.0148177	0.037145	0.00501214	0.00672697	0.00681269	0.0139046	0.00944432	0.00791334	0.00285593	0.00178976	0.0104845
TCGA-L6-A4EQ-01A	0.0264545	0.0405868	0.0206578	0.0172658	0.0101614	0.0198476	0.00756233	0.00373204	0.0115841	0.00894447	0.0160748
TCGA-L6-A4ET-01A	0.0154735	0.017041	0.0196526	0.0280719	0.011653	0.00537215	0.0194444	0.011195	0.00984049	0.0117671	0.00775881
TCGA-L6-A4EU-01A	0.0242975	0.0174257	0.0281115	0.0267172	0.0185213	0.0116133	0.014656	0.0129208	0.0114098	0.00596275	0.00424769
TCGA-LL-A8F5-01A	0.029184	0.0315918	0.0206792	0.0147282	0.0320952	0.0179948	0.0201792	0.0203076	0.022512	0.0191433	0.00651313
TCGA-LQ-A4E4-01A	0.023749	0.0129525	0.0173991	0.0112429	0.00446385	0.0156423	0.0156538	0.0025675	0.00892674	0.00622986	0.0101692
TCGA-M7-A723-01A	0.0499634	0.0676606	0.0236173	0.0225867	0.0171491	0.0260198	0.0281307	0.00280426	0.0284823	0.0253758	0.0154935
TCGA-M7-A724-01A	0.0598857	0.0141266	0.0253772	0.0371657	0.011791	0.0239948	0.00272268	0.00408463	0.0226515	0.00518749	0.0222564
TCGA-MK-A4N6-01A	0.0176845	0.0175365	0.0183854	0.0129621	0.0153897	0.015847	0.0155195	0.0125707	0.00519665	0.00860486	0.00927492
TCGA-MK-A4N7-01A	0.0233566	0.0144749	0.0127178	0.00438198	0.00343428	0.0131375	0.0185145	0.00401111	0.009433	0.00662718	0.00943804
TCGA-MK-A4N9-01A	0.0319938	0.0115986	0.0230701	0.00414538	0.012919	0.0127031	0.00214024	0.00291924	0.0143743	0.00664402	0.00118945
TCGA-MT-A51W-01A	0.0229665	0.0190816	0.0102513	0.00928222	0.0230827	0.019539	0.0191791	0.017921	0.0122877	0.012422	0.0101566
TCGA-MU-A5YI-01A	0.0249419	0.0416953	0.0245845	0.00241441	0.0156266	0.0137451	0.0173873	0.00611253	0.0101403	0.0080127	0.0107783
TCGA-N5-A4RF-01A	0.0135449	0.0193487	0.0331276	0.0213368	0.00742072	0.0126035	0.0247501	0.00392304	0.00742019	0.0115345	0.00440787
TCGA-NA-A4QW-01A	0.0207917	0.010138	0.00562159	0.0127659	0.00554096	0.0316613	0.0138577	0.0111382	0.00785908	0.00620328	0.0117373
TCGA-OL-A66H-01A	0.0352488	0.021424	0.0295253	0.0116511	0.0177557	0.0146823	0.027631	0.00580139	0.0148331	0.0135316	0.00633123
TCGA-OL-A66N-01A	0.0206104	0.0582134	0.00951786	0.0242759	0.0114813	0.0146743	0.01029	0.0105279	0.0115366	0.0151809	0.0133874
TCGA-OR-A5JF-01A	0.0591923	0.0790245	0.0504967	0.0193599	0.0259488	0.0576379	0.0217567	0.0210445	0.0187478	0.00730276	0.0302247
TCGA-OR-A5JK-01A	0.060746	0.0382882	0.0389579	0.0243593	0.00988421	0.0415559	0.029953	0.0157509	0.0196627	0.0105222	0.00131971
TCGA-OR-A5K4-01A	0.0537568	0.0379968	0.0352208	0.100788	0.0262275	0.0359243	0.0202808	0.0336468	0.0351567	0.0179965	0.00701726
TCGA-P3-A6SX-01A	0.0262397	0.0214207	0.0566021	0.0161014	0.0152167	0.00936747	0.0141062	0.0093368	0.0116323	0.00950103	0.00867841
TCGA-P3-A6T0-01A	0.0188582	0.0266949	0.0424162	0.024427	0.00713989	0.0194515	0.0141659	0.00899333	0.00835453	0.00671749	0.00228599
TCGA-P5-A5F0-01A	0.00874987	0.0240519	0.0325927	0.0521102	0.049933	0.0223098	0.0117105	0.0214838	0.00466903	0.0145303	0.0089004
TCGA-P5-A5F4-01A	0.0160918	0.0274803	0.0328782	0.0294224	0.0222685	0.0109766	0.0109728	0.00678095	0.0049623	0.00513927	0.00936042
TCGA-PG-A914-01A	0.0302758	0.176019	0.00860503	0.0176014	0.00438963	0.00943741	0	0	0.00940959	0	0.0567937
TCGA-Q1-A5R2-01A	0.017305	0.0270329	0.00890145	0.0147194	0.0107454	0.0160889	0.0128548	0.00626448	0.0079479	0.0104969	0.0118585
TCGA-Q1-A5R3-01A	0.0202527	0.0213343	0.00333457	0.0153886	0.0120351	0.0144879	0.0167728	0.00858278	0.00819145	0.0084913	0.0182097
TCGA-QH-A65Z-01A	0.0151872	0.0266702	0.0206204	0.0277403	0.0424624	0.0110999	0.00933931	0.0109636	0.00609828	0.00651726	0.0183111
TCGA-QH-A6CU-01A	0.0171418	0.0181828	0.0391954	0.0281714	0.0608495	0.0228198	0.0140643	0.0111973	0.0100298	0.0111846	0.00251344
TCGA-QK-A652-01A	0.0392492	0.0251556	0.0808167	0.0196381	0.0247526	0.0347887	0.021294	0.0115082	0.0155351	0.0172602	0.00935234
TCGA-QK-AA3J-01A	0.0204346	0.0163087	0.0103427	0.00561307	0.044304	0.0157535	0.0195021	0.020594	0.0122403	0.0102694	0.00236643
TCGA-S3-AA11-01A	0.0208948	0.0137551	0.030479	0.0124073	0.0187529	0.0207994	0.0147181	0.0168249	0.00550631	0.00679306	0.00939731
TCGA-S3-AA17-01A	0.0217817	0.0113826	0.00797024	0.00302937	0.0254852	0.0146513	0.0178571	0.0167298	0.00961202	0.00614585	0.0062453
TCGA-S9-A6TZ-01A	0.0247197	0.0346123	0.0442674	0.0519899	0.0252631	0.0213532	0.012694	0.0226819	0.01014	0.00745455	0.00945376
TCGA-S9-A6U2-01A	0.0160705	0.0124599	0.0385282	0.0267242	0.0411348	0.0152047	0.012903	0.0181758	0.00339762	0.00795349	0.00956869
TCGA-S9-A6U6-01A	0.0232098	0.0199373	0.0505952	0.0367986	0.0297681	0.0269094	0.0168835	0.0453867	0.0080853	0.00852832	0
TCGA-S9-A6U9-01A	0.0288036	0.0200496	0.0542351	0.0529658	0.0464153	0.0183326	0.0195148	0.0308888	0.0108134	0.00656824	0.00490893
TCGA-S9-A6WI-01A	0.0171691	0.016828	0.044041	0.0306014	0.00291231	0.0184987	0.010455	0.000784506	0.00661141	0.00535777	0.00739479
TCGA-S9-A7IS-01A	0.0149618	0.0301512	0.0518312	0.0128348	0.0114385	0.027801	0.00256772	0.0101907	0.00718142	0.0130399	0.00312532
TCGA-S9-A7IY-01A	0.0270465	0.0421532	0.0674115	0.0881463	0.0466037	0.0375602	0.0264716	0.042035	0.011008	0.0146533	0
TCGA-S9-A7IZ-01A	0.0228716	0.031298	0.0352641	0.0409204	0.0370228	0.0133257	0.0137243	0.0198662	0.00563005	0.00817097	0.0120323
TCGA-S9-A7J3-01A	0.0231162	0.0359429	0.038037	0.0341577	0.0546703	0.0238397	0.0107892	0.0191554	0.0121418	0.0149191	0.012648
TCGA-S9-A7QX-01A	0.0156681	0.0333209	0.0407985	0.0408489	0.0303644	0.0263231	0.0127669	0.0112786	0.0088937	0.0108232	0.00571869
TCGA-S9-A7R2-01A	0.0293686	0.0291302	0.0368458	0.0234162	0.0419874	0.0171683	0.0151621	0.0132145	0.0127239	0.00752826	0.0155478
TCGA-SJ-A6ZI-01A	0.0346253	0.0333249	0.0302821	0.00603589	0.0104291	0.022779	0.0182028	0.00760331	0.0157899	0.00793627	0.00528687
TCGA-SJ-A6ZJ-01A	0.0514201	0.022583	0.0226589	0.0139361	0.0300229	0.0148734	0.0374337	0.00350878	0.0185633	0.0346015	0.00480194
TCGA-T2-A6WX-01A	0.011434	0.0204595	0.0197042	0.0096462	0.00758963	0.0167355	0.00987397	0.00542465	0.00518698	0.00716156	0.00938236
TCGA-T2-A6WZ-01A	0.0220607	0.015403	0.0257342	0.021394	0.0118771	0.00876857	0.0104478	0.00880464	0.0118891	0.0101197	0.00926825
TCGA-TM-A7C5-01A	0.0221603	0.0117006	0.0311912	0.0500747	0.0508728	0.0282318	0.0172553	0.0266447	0.0057155	0.0165384	0.0159841
TCGA-TM-A84F-01A	0.0219552	0.0421208	0.0433549	0.0460266	0.0192617	0.0165019	0.0101469	0.0159148	0.00646778	0.00153726	0.0128855
TCGA-TM-A84G-01A	0.0230785	0.0107042	0.0424051	0.0498323	0.0492088	0.0243689	0.00934505	0.0257095	0.00870876	0.00748271	0.0123969
TCGA-TM-A84H-01A	0.0222973	0.0150917	0.0409024	0.0489926	0.0436921	0.017993	0.00469113	0.0332044	0.0193071	0.0116338	0.0117293
TCGA-TM-A84I-01A	0.0209968	0.0173567	0.0416223	0.0536716	0.0499419	0.0322915	0.00790811	0.0175743	0.0145993	0.00722101	0.00309383
TCGA-TM-A84J-01A	0.00916539	0.0148213	0.0251984	0.0461532	0.0375216	0.0228015	0.0110993	0.0197253	0.00408145	0.0107388	0.000744903
TCGA-TM-A84M-01A	0.0125927	0.00138811	0.0492558	0.0506339	0.0358122	0.0201492	0.0156518	0.0297942	0.00712318	0.0105634	0.00712903
TCGA-TM-A84O-01A	0.0156313	0.0244422	0.000358517	0.0482737	0.0459523	0.0222028	0.0157061	0.022514	0.0069898	0.0142613	0.00825911
TCGA-TM-A84Q-01A	0.0205771	0.0190889	0.034814	0.0452978	0.0243965	0.0175557	0.0123326	0.0211016	0.00856812	0.00526999	0.00414337
TCGA-UF-A71E-01A	0.0235861	0.0747378	0.0091781	0.0118155	0.00332324	0.00648667	0.00376487	0.00836893	0.0164281	0.0128809	0.0192705
TCGA-UF-A7J9-01A	0.0194957	0.00893277	0.0291228	0.0092756	0.0282113	0.00530387	0.00290158	0.0092122	0.0111739	0.00609586	0.0110158
TCGA-UF-A7JA-01A	0.00483312	0.0059193	0.00114561	0.00881222	0.018136	0.00330213	0.0269801	0.00431517	0.00397942	0.0130724	0.0285379
TCGA-UF-A7JD-01A	0.0193141	0.017697	0.0048675	0.0227384	0.012627	0.0201345	0.0196522	0.00972142	0.00696963	0.00958568	0.00751536
TCGA-UF-A7JO-01A	0.015004	0.0342163	0.0281555	0.013842	0.0066472	0.0100613	0.0137317	0.00506891	0.00806134	0.0105163	0.0121859
TCGA-UF-A7JS-01A	0.0121207	0.0101339	0.0539265	0.0120789	0.018891	0.0219431	0.0228861	0.0107435	0.00230654	0.01027	0.00242721
TCGA-VP-A87K-01A	0.0366417	0.0364423	0.0300156	0.0168326	0.0121924	0.0200475	0.0352972	0.0205964	0.0198115	0.027019	0.0157747
TCGA-VP-AA1N-01A	0.0498497	0.016891	0.024922	0.0109105	0.0235362	0.0323396	0.0296949	0.0083422	0.0217959	0.00991466	0.0103995
TCGA-VQ-A8P5-01A	0.0284768	0.00456869	0.00665738	0.0219206	0.0062109	0.0094719	0.0140439	0.00277943	0.0102709	0.00281042	0.00798526
TCGA-VS-A8EG-01A	0.015455	0.0212385	0.00946849	0.00637628	0.00279557	0.0253072	0.0196893	0.00218747	0.0109098	0.0116325	0
TCGA-VS-A8Q9-01A	0.0307945	0.0210973	0.0131477	0.00262445	0.0266326	0.0157908	0.0258097	0.0187004	0.0109236	0.00634603	0.0141287
TCGA-VS-A8QH-01A	0.0458283	0.0742858	0.015491	0.0187807	0.0233762	0.0209968	0.0154553	0.0131746	0.00732662	0.00586762	0.0494837
TCGA-VS-A950-01A	0.0250191	0.00495291	0.0117945	0.00234736	0.0124906	0.0211625	0.0239314	0.00958126	0.00999157	0.000768471	0.018072
TCGA-VS-A959-01A	0.00987884	0.00804781	0.0186191	0.00720465	0.00880559	0.0240431	0.0100116	0.000777369	0.00382349	0.00647558	0.0137743
TCGA-VS-A9UI-01A	0.0297426	0.0158356	0.0253505	0.00501132	0.01447	0.0195275	0.0246217	0.00669886	0.0120409	0.0071638	0.00995417
TCGA-VS-A9UL-01A	0.0174925	0.0206277	0.01378	0.00904017	0.00452516	0.0142203	0.0195798	0.00605673	0.0124964	0.0152267	0.00150084
TCGA-VS-A9UQ-01A	0.0320974	0.025802	0.0192494	0.0153335	0.0243213	0.011545	0.015611	0.0121948	0.0116773	0.0258275	0.00827199
TCGA-VS-A9UZ-01A	0.0418926	0.0291462	0.0225906	0.0145394	0.0139813	0.0103957	0.0175725	0.0180015	0.0351745	0.0148368	0.0242524
TCGA-VV-A86M-01A	0.0185378	0.0240651	0.0308008	0.0289306	0.0392274	0.0144434	0.00372651	0.0176567	0.015264	0.00732786	0.0131765
TCGA-WL-A834-01A	0.0295814	0.0270116	0.0564134	0.0352383	0.0225698	0.011752	0.029902	0.012982	0.0139606	0.00842212	0.0154136
TCGA-WX-AA44-01A	0.0440052	0.0393247	0.00390356	0.0129342	0.101558	0.0528423	0.0309873	0.0621729	0.0112054	0.0181779	0.0134295
TCGA-X4-A8KQ-01A	0.0739146	0.0255638	0.0321733	0.0315989	0.0196137	0.0184469	0.0358802	0.0493146	0.0128581	0.00810182	0.0288584
TCGA-XJ-A9DI-01A	0.0431215	0.0431208	0.0315355	0.0104682	0.0455715	0.0213739	0.0307116	0.0318695	0.0177079	0.0190854	0.0116703
TCGA-XJ-A9DX-01A	0.0383827	0.0303297	0.0347383	0.0180838	0.0277833	0.0413268	0.0259293	0.0106026	0.020069	0.019838	0.0125309
TCGA-XK-AAIV-01A	0.0492911	0.0332481	0.0166889	0.068668	0.0330661	0.0133445	0.0131492	0.017323	0.0222096	0.0220502	0.00231264
TCGA-ZF-AA4X-01A	0.0394669	0.0282463	0.0169968	0.0153163	0.0207254	0.0216826	0.0315979	0.019918	0.0342663	0.0175902	0.0141614
TCGA-ZG-A8QZ-01A	0.0565117	0.0674905	0.0367627	0.0141387	0.0188693	0.0239029	0.0264411	0.0182666	0.0313862	0.0213327	0.0196303
TCGA-ZG-A9L1-01A	0.0316381	0.028241	0.00775776	0.0186187	0.0081432	0.0227694	0.0210282	0.0155297	0.0238943	0.0210289	0.00294865
TCGA-ZG-A9LU-01A	0.0520191	0.0453351	0.0319741	0.0235253	0.011088	0.0325135	0.0162895	0.00922988	0.0192307	0.0163053	0.0120656
TCGA-ZG-A9LZ-01A	0.0635044	0.0702297	0.0413788	0.00804164	0.0254762	0.0261777	0.045267	0.000553875	0.0284744	0.0168341	0.0128332
TCGA-ZJ-A8QQ-01A	0.0195109	0.0191467	0.0128183	0.0172096	0.0151011	0.0170808	0.0196292	0.010721	0.00747819	0.0133231	0.0194434

## Sheet: 6f
Feature	ΔP
Karnofsky Score	-0.007904
12,13-DHOME	-0.003616
Patient Age	-0.001975
6-Keto-prostaglandin F1α	-0.001606
D-Fructose	-0.001459
Urea	-0.001357
Valeric acid	-0.001147
Eicosatrienoic acid	-0.001048
Palmitic acid	0.000967
Allopregnanolone	0.001039
Behenic acid	0.001045
Oxoadipic acid	0.001115
Phosphorylcholine	0.001175
Sphingosine	0.001252
N-Acetylputrescine	0.001423
Thromboxane A2	0.001438
Lanosterin	0.001474
Adipic acid	0.001479
2-Methylcitric acid	0.001518
Glyceraldehyde	0.001584
Adenine	0.001588
Hydroperoxylinoleic acid	0.001737
Oleic acid	0.001768
Dihydrobiopterin	0.001823
4-Hydroxynonenal	0.00183
Eicosenoic acid	0.00194
Phenylacetylglutamine	0.002139
Sphinganine	0.002324
L-Arabitol	0.002962
Xanthurenic acid	0.003012
GTP	0.003356
5-Hydroxyindoleacetic acid	0.003539
Guanosine	0.00355
Patient Race	0.003587
4-Hydroxyproline	0.00365
Quinolinic acid	0.003656
Capric acid	0.004776
Eicosatetraenoic acid	0.004878
20α-Dihydroprogesterone	0.005117
Prostaglandin D2	0.006357
Argininosuccinic acid	0.007851
Elaidic acid	0.009796
GDP	0.011485
Butyric acid	0.011734
Pyroglutamic acid	0.016295
Allysine	0.018237
Prostaglandin J2	0.018288
Aminoadipic acid	0.020219
Phenylacetic acid	0.029246
5Z-Tetradecenoic acid	0.038242
Cancer Type	0.129616

## Sheet: 6g
Sample	Metabolite Production [mmol/gDW/hr]	ΔP
TCGA-05-4424-01A	0.013539	-0.003031
TCGA-05-5428-01A	0.004239	-0.001068
TCGA-15-1444-01A	0.035682	0.018963
TCGA-2A-A8VT-01A	0.018343	-0.003165
TCGA-2E-A9G8-01A	0.010715	-0.000309
TCGA-2W-A8YY-01A	0.016581	-0.000707
TCGA-33-AASI-01A	0.00656	-0.006228
TCGA-3M-AB46-01A	0.008677	-0.001966
TCGA-3M-AB47-01A	0.014237	-0.000981
TCGA-43-A475-01A	0.010234	-0.000796
TCGA-49-AAR4-01A	0.00921	-0.00196
TCGA-4J-AA1J-01A	0.011305	-0.002125
TCGA-50-6592-01A	0.010595	-0.001837
TCGA-50-6593-01A	0.013603	-0.001966
TCGA-50-6595-01A	0.007587	-0.003521
TCGA-50-6673-01A	0.011765	-0.001699
TCGA-50-8460-01A	0.009658	-0.007642
TCGA-52-7812-01A	0.009216	-0.003226
TCGA-55-6970-01A	0.011365	-0.000415
TCGA-55-6981-01A	0.014399	-0.002645
TCGA-55-7911-01A	0.007349	-0.007986
TCGA-55-A48Z-01A	0.008566	-0.003641
TCGA-56-7579-01A	0.012831	-0.002001
TCGA-56-7730-01A	0.006637	-0.006138
TCGA-56-8308-01A	0.011147	-0.002179
TCGA-56-A4BY-01A	0.009526	-0.005211
TCGA-56-A62T-01A	0.009336	-0.004665
TCGA-5S-A9Q8-01A	0.007814	-0.001595
TCGA-66-2757-01A	0.008786	-0.002977
TCGA-66-2759-01A	0.008398	-0.002936
TCGA-66-2778-01A	0.003546	-0.001259
TCGA-66-2783-01A	0.006955	-0.000937
TCGA-66-2794-01A	0.008424	-0.004666
TCGA-71-6725-01A	0.016883	-0.000573
TCGA-73-A9RS-01A	0.009448	-0.00391
TCGA-78-8660-01A	0.010409	-0.002622
TCGA-86-7955-01A	0.016652	-0.000338
TCGA-86-8279-01A	0.01661	-0.000677
TCGA-86-A4P8-01A	0.011342	-0.000427
TCGA-A2-A0CO-01A	0.011942	-0.001744
TCGA-A2-A0EW-01A	0.013812	-0.000655
TCGA-A2-A3XT-01A	0.015803	-0.002672
TCGA-A2-A3XV-01A	0.017122	-0.002735
TCGA-A2-A3XW-01A	0.009433	-0.001058
TCGA-A2-A4RY-01A	0.012573	-0.000299
TCGA-A2-A4S1-01A	0.007423	-0.006412
TCGA-A5-A1OH-01A	0.009743	-0.003641
TCGA-A5-AB3J-01A	0.012494	-0.000246
TCGA-A7-A3IZ-01A	0.011069	-0.001679
TCGA-A7-A3J1-01A	0.009289	-0.00332
TCGA-A7-A3RF-01A	0.020955	0.004561
TCGA-A7-A425-01A	0.013882	-0.001598
TCGA-A7-A426-01A	0.01161	-0.00123
TCGA-A7-A4SB-01A	0.00788	-0.00226
TCGA-A7-A4SC-01A	0.011014	-0.002449
TCGA-A7-A4SF-01A	0.023162	0.005652
TCGA-A7-A5ZV-01A	0.011773	-0.000817
TCGA-A7-A5ZW-01A	0.01005	-0.001187
TCGA-A7-A5ZX-01A	0.009698	-0.000465
TCGA-A7-A6VW-01A	0.008894	-0.000743
TCGA-A7-A6VX-01A	0.011129	-0.000444
TCGA-A7-A6VY-01A	0.01203	0.000168
TCGA-A8-A06R-01A	0.007403	-0.001176
TCGA-A8-A06Y-01A	0.013322	-0.005021
TCGA-A8-A075-01A	0.017686	-0.000538
TCGA-A8-A07C-01A	0.005404	-0.000756
TCGA-A8-A07F-01A	0.016563	-0.000527
TCGA-A8-A07G-01A	0.013006	-0.00026
TCGA-A8-A07I-01A	0.016084	-0.000163
TCGA-A8-A07J-01A	0.015317	-0.000237
TCGA-A8-A07L-01A	0.014271	-0.004803
TCGA-A8-A07O-01A	0.017177	-0.002239
TCGA-A8-A07R-01A	0.00494	-0.002735
TCGA-A8-A07S-01A	0.018343	0.001827
TCGA-A8-A086-01A	0.009534	-0.002167
TCGA-A8-A08B-01A	0.011968	-0.000468
TCGA-A8-A08C-01A	0.021793	0.000833
TCGA-A8-A08F-01A	0.015545	-0.000537
TCGA-A8-A08G-01A	0.02131	0.000878
TCGA-A8-A08I-01A	0.023225	0.001677
TCGA-A8-A08P-01A	0.025839	0.002226
TCGA-A8-A08S-01A	0.010137	-0.002987
TCGA-A8-A08X-01A	0.010396	-0.00028
TCGA-A8-A092-01A	0.017393	-0.000288
TCGA-A8-A093-01A	0.009849	-0.003024
TCGA-A8-A095-01A	0.016951	-0.000472
TCGA-A8-A097-01A	0.012555	-0.000774
TCGA-A8-A099-01A	0.010812	0.00347
TCGA-A8-A09D-01A	0.015224	-0.000502
TCGA-A8-A09E-01A	0.015788	-0.001935
TCGA-A8-A09M-01A	0.014706	-0.001659
TCGA-A8-A09R-01A	0.019614	-0.002198
TCGA-A8-A09T-01A	0.019951	0.002112
TCGA-A8-A09V-01A	0.009913	-0.001212
TCGA-A8-A0A6-01A	0.007161	-0.002599
TCGA-A8-A0A9-01A	0.011799	-0.002594
TCGA-AA-3713-01A	0.023952	0.011581
TCGA-AA-3844-01A	0.011051	-0.002509
TCGA-AA-A01R-01A	0.008903	-0.002911
TCGA-AC-A23E-01A	0.016376	-0.001454
TCGA-AC-A2B8-01A	0.017472	-0.001422
TCGA-AC-A2BK-01A	0.006888	-0.001783
TCGA-AC-A2FE-01A	0.007496	-0.001162
TCGA-AC-A2FF-01A	0.015721	-0.000484
TCGA-AC-A2FK-01A	0.012962	-0.000845
TCGA-AC-A2QH-01A	0.005119	-0.000945
TCGA-AC-A2QH-01B	0.013092	-0.000173
TCGA-AC-A2QI-01A	0.013292	-0.000385
TCGA-AC-A2QJ-01A	0.00451	-0.00487
TCGA-AC-A3BB-01A	0.011289	-0.00081
TCGA-AC-A3OD-01A	0.003994	-0.002761
TCGA-AC-A3OD-01B	0.007598	-0.002343
TCGA-AC-A3QP-01A	0.010711	-0.00268
TCGA-AC-A3TM-01A	0.008485	-0.002184
TCGA-AC-A3TN-01A	0.00946	-0.004261
TCGA-AC-A3W5-01A	0.009639	-0.002199
TCGA-AC-A3YI-01A	0.007285	-0.000451
TCGA-AC-A5EH-01A	0.017348	-0.001353
TCGA-AC-A5XU-01A	0.008752	-0.006611
TCGA-AF-A56N-01A	0.014928	-0.003152
TCGA-AG-3591-01A	0.005096	-0.006229
TCGA-AG-3593-01A	0.010385	-0.001037
TCGA-AG-3600-01A	0.015616	-0.000765
TCGA-AG-3885-01A	0.009615	-0.007605
TCGA-AG-3894-01A	0.014438	-0.001767
TCGA-AG-4022-01A	0.016441	-0.000373
TCGA-AG-A00C-01A	0.021339	0.010749
TCGA-AG-A00H-01A	0.014513	-0.002447
TCGA-AG-A01L-01A	0.017145	-0.000186
TCGA-AG-A01W-01A	0.008369	-0.001631
TCGA-AG-A01Y-01A	0.009722	-0.00431
TCGA-AG-A02N-01A	0.01641	-0.003169
TCGA-AG-A032-01A	0.008708	-0.015743
TCGA-AG-A036-01A	0.016408	-0.001147
TCGA-AJ-A23M-01A	0.012533	-0.000513
TCGA-AJ-A23N-01A	0.0118	-0.000972
TCGA-AJ-A2QK-01A	0.006762	-0.00793
TCGA-AJ-A2QM-01A	0.017841	-0.00274
TCGA-AJ-A3BD-01A	0.01002	-0.002308
TCGA-AJ-A3BF-01A	0.008369	-0.000783
TCGA-AJ-A3BG-01A	0.019626	0.003135
TCGA-AJ-A3BK-01A	0.009104	-0.008026
TCGA-AJ-A3EK-01A	0.023389	0.008814
TCGA-AJ-A3I9-01A	0.014088	-0.002025
TCGA-AJ-A3NF-01A	0.014198	-0.001509
TCGA-AJ-A3NG-01A	0.018044	-0.002327
TCGA-AJ-A3OJ-01A	0.013677	-0.002898
TCGA-AJ-A3OK-01A	0.005604	-0.005584
TCGA-AJ-A3QS-01A	0.014787	-0.000305
TCGA-AJ-A3TW-01A	0.011451	-0.003589
TCGA-AP-A5FX-01A	0.009221	-0.001592
TCGA-AQ-A7U7-01A	0.007824	-0.000379
TCGA-BA-A4IF-01A	0.016486	-0.000646
TCGA-BA-A4IH-01A	0.012399	-0.000459
TCGA-BA-A6D8-01A	0.004969	-0.000542
TCGA-BA-A6DA-01A	0.001563	-0.000735
TCGA-BA-A6DD-01A	0.005792	-0.001164
TCGA-BA-A6DG-01A	0.00706	-0.008523
TCGA-BA-A6DI-01A	0.007153	-0.001991
TCGA-BA-A6DJ-01A	0.00634	-0.001676
TCGA-BB-A5HU-01A	0.009683	-0.001518
TCGA-BB-A5HY-01A	0.008555	-0.001593
TCGA-BB-A5HZ-01A	0.011891	-0.001043
TCGA-BB-A6UO-01A	0.003868	-0.007548
TCGA-BG-A0MH-01A	0.00764	-0.004005
TCGA-BG-A0MK-01A	0.009228	-0.004543
TCGA-BG-A0VX-01A	0.009657	-0.005849
TCGA-BG-A2AE-01A	0.013057	-0.001162
TCGA-BG-A2L7-01A	0.009969	-0.002731
TCGA-BG-A3EW-01A	0.013992	-0.000332
TCGA-BG-A3PP-01A	0.007428	-0.001207
TCGA-BH-A0AV-01A	0.011878	-0.00019
TCGA-BH-A0B0-01A	0.01304	-0.000686
TCGA-BH-A0B5-01A	0.012134	-0.000337
TCGA-BH-A0B6-01A	0.005457	-0.005044
TCGA-BH-A0B7-01A	0.013106	-0.001015
TCGA-BH-A0BG-01A	0.008365	-0.004342
TCGA-BH-A0BO-01A	0.010903	-0.000791
TCGA-BH-A0BP-01A	0.024386	0.010926
TCGA-BH-A0BR-01A	0.020223	0.004864
TCGA-BH-A0BS-01A	0.014631	-0.000549
TCGA-BH-A0BT-01A	0.012512	6e-05
TCGA-BH-A0BW-01A	0.013121	-0.000207
TCGA-BH-A0BZ-01A	0.010654	-0.000314
TCGA-BH-A0C3-01A	0.047104	0.012075
TCGA-BH-A0DE-01A	0.018331	-0.002416
TCGA-BH-A0DG-01A	0.015537	-0.000203
TCGA-BH-A0DI-01A	0.009285	-0.000697
TCGA-BH-A0DL-01A	0.012089	-0.001296
TCGA-BH-A0DV-01A	0.010931	0.000108
TCGA-BH-A0DX-01A	0.014344	-0.000907
TCGA-BH-A0E9-01B	0.00974	-0.006139
TCGA-BH-A0EI-01A	0.010662	-0.000976
TCGA-BH-A0H3-01A	0.019686	2.7e-05
TCGA-BH-A0W3-01A	0.01441	-0.002309
TCGA-BH-A0W5-01A	0.013412	-0.002786
TCGA-BH-A0W7-01A	0.011266	-0.000782
TCGA-BH-A18F-01A	0.013222	-0.00033
TCGA-BH-A18G-01A	0.005303	-0.005254
TCGA-BH-A18H-01A	0.022612	0.001041
TCGA-BH-A1EV-01A	0.008471	-0.004858
TCGA-BH-A201-01A	0.011787	-0.001889
TCGA-BH-A202-01A	0.031401	0.008432
TCGA-BH-A42V-01A	0.015088	-0.002461
TCGA-BH-A6R8-01A	0.025071	0.014477
TCGA-BH-A8FZ-01A	0.011171	-0.001351
TCGA-BJ-A18Z-01A	0.008707	-0.016725
TCGA-BJ-A28Z-01A	0.009019	-0.002152
TCGA-BJ-A290-01A	0.011071	-0.001979
TCGA-BJ-A2N7-01A	0.013659	-0.002591
TCGA-BJ-A3PT-01A	0.011131	-0.001318
TCGA-BJ-A3PU-01A	0.006132	-0.017876
TCGA-BJ-A45C-01A	0.010238	-0.005037
TCGA-BJ-A45F-01A	0.018141	-0.000958
TCGA-BJ-A45G-01A	0.013475	-0.003127
TCGA-BJ-A45H-01A	0.00966	-0.004754
TCGA-BJ-A45I-01A	0.009607	-0.009482
TCGA-BJ-A45J-01A	0.00806	-0.00389
TCGA-BJ-A4O8-01A	0.009691	-0.002598
TCGA-BK-A56F-01A	0.011639	-0.002566
TCGA-BK-A6W4-01A	0.014157	-0.00346
TCGA-C5-A1BQ-01C	0.007527	-0.000749
TCGA-C5-A2LZ-01A	0.011307	-0.002118
TCGA-CF-A27C-01A	0.010236	-0.005407
TCGA-CF-A3MF-01A	0.005616	-0.003393
TCGA-CF-A3MH-01A	0.011276	-0.002415
TCGA-CF-A47S-01A	0.011201	-0.003062
TCGA-CG-4444-01A	0.011131	-0.000595
TCGA-CG-4477-01A	0.013383	-0.000884
TCGA-CN-6998-01A	0.005383	-0.002659
TCGA-CN-A498-01A	0.011812	-0.001462
TCGA-CN-A49A-01A	0.011738	-0.000713
TCGA-CN-A49B-01A	0.005957	-0.008749
TCGA-CN-A49C-01A	0.007525	-0.003114
TCGA-CN-A63T-01A	0.008034	-0.000743
TCGA-CN-A63U-01A	0.008574	-0.003997
TCGA-CN-A63W-01A	0.006837	-0.000487
TCGA-CN-A641-01A	0.005941	-0.001246
TCGA-CN-A6UY-01A	0.012492	-0.001969
TCGA-CN-A6V3-01A	0.007277	-0.000281
TCGA-CN-A6V6-01A	0.009838	-0.000565
TCGA-CN-A6V7-01A	0.013578	-0.000316
TCGA-CQ-7071-01A	0.005815	-0.008699
TCGA-CQ-7072-01A	0.005943	-0.003727
TCGA-CQ-A4C9-01A	0.013493	-0.002038
TCGA-CQ-A4CD-01A	0.007271	-0.004651
TCGA-CQ-A4CH-01A	0.011106	-0.000966
TCGA-CQ-A4CI-01A	0.00593	-0.006787
TCGA-CR-6491-01A	0.007297	-0.002337
TCGA-CR-6493-01A	0.00863	-0.003559
TCGA-CR-7390-01A	0.012144	-0.001279
TCGA-CR-7392-01A	0.008641	-0.004942
TCGA-CR-7393-01A	0.008673	-0.002625
TCGA-CR-7394-01A	0.007528	-0.003049
TCGA-CR-7397-01A	0.007269	-0.000871
TCGA-CV-5966-01A	0.006466	-0.003706
TCGA-CV-5973-01A	0.003572	-0.002024
TCGA-CV-5977-01A	0.006287	-0.015288
TCGA-CV-6936-01A	0.013207	-0.001589
TCGA-CV-6941-01A	0.010359	-0.002955
TCGA-CV-6950-01A	0.004811	-0.003977
TCGA-CV-6954-01A	0.005971	-0.002612
TCGA-CV-6959-01A	0.006728	-0.018429
TCGA-CV-7090-01A	0.007361	-0.00272
TCGA-CV-7235-01A	0.008915	-0.007743
TCGA-CV-7238-01A	0.00777	-0.008305
TCGA-CV-7250-01A	0.009369	-0.008694
TCGA-CV-7252-01A	0.005763	-0.007014
TCGA-CV-7422-01A	0.008367	-0.002475
TCGA-CV-7429-01A	0.007232	-0.005917
TCGA-CV-7435-01A	0.007697	-0.005446
TCGA-CV-A45R-01A	0.008252	-0.012297
TCGA-CV-A45U-01A	0.009979	-0.00252
TCGA-CV-A45X-01A	0.012581	-0.000835
TCGA-CV-A45Y-01A	0.0061	-0.000239
TCGA-CV-A45Z-01A	0.00744	-0.004167
TCGA-CV-A460-01A	0.009561	-0.003225
TCGA-CV-A461-01A	0.008424	-0.003026
TCGA-CV-A468-01A	0.005172	-0.007119
TCGA-CV-A6JD-01A	0.011054	-0.00213
TCGA-CV-A6JN-01A	0.003852	-0.002596
TCGA-CV-A6JO-01B	0.008063	-0.003364
TCGA-CV-A6JU-01A	0.005692	-0.004881
TCGA-CV-A6JY-01A	0.009675	-0.002312
TCGA-CV-A6K1-01A	0.002723	-0.005216
TCGA-CV-A6K2-01A	0.007625	-0.003661
TCGA-CX-A4AQ-01A	0.009233	-0.002066
TCGA-D1-A3DH-01A	0.011099	-0.002959
TCGA-D6-A6EK-01A	0.005513	-0.006302
TCGA-D6-A6EM-01A	0.004192	-0.009189
TCGA-D6-A6EN-01A	0.004406	-0.010364
TCGA-D6-A6EO-01A	0.011844	-0.002242
TCGA-D6-A6EQ-01A	0.003539	-0.006255
TCGA-D6-A6ES-01A	0.001347	-0.003189
TCGA-D6-A74Q-01A	0.006881	-0.001805
TCGA-D7-8574-01A	0.013087	-0.001552
TCGA-D7-8579-01A	0.015625	0.000369
TCGA-D7-A4YY-01A	0.015111	-0.002116
TCGA-D7-A4Z0-01A	0.016206	-0.002255
TCGA-D7-A748-01A	0.007799	-0.001691
TCGA-D8-A3Z6-01A	0.017632	-0.001036
TCGA-D8-A73X-01A	0.011018	-0.002591
TCGA-DB-A4XA-01A	0.051429	0.021111
TCGA-DB-A4XB-01A	0.046827	0.008345
TCGA-DB-A4XC-01A	0.053989	0.015705
TCGA-DB-A4XD-01A	0.049331	0.006807
TCGA-DB-A4XE-01A	0.066003	0.013765
TCGA-DB-A4XF-01A	0.045855	0.003349
TCGA-DB-A64O-01A	0.045332	0.006074
TCGA-DB-A64W-01A	0.049354	0.005697
TCGA-DB-A64X-01A	0.047092	0.003461
TCGA-DB-A75K-01A	0.032193	0.01219
TCGA-DB-A75L-01A	0.046292	0.023287
TCGA-DB-A75M-01A	0.027254	0.021199
TCGA-DE-A0XZ-01A	0.012	-0.001352
TCGA-DE-A2OL-01A	0.012988	-0.001139
TCGA-DE-A3KN-01A	0.008241	-0.002371
TCGA-DE-A4M8-01A	0.011116	-0.0013
TCGA-DE-A4M9-01A	0.012852	-0.0022
TCGA-DE-A4MA-01A	0.005504	-0.004538
TCGA-DE-A4MB-01A	0.008918	-0.011314
TCGA-DE-A4MC-01A	0.009467	-0.002329
TCGA-DE-A4MD-01A	0.013568	-0.002151
TCGA-DE-A69J-01A	0.010105	-0.009961
TCGA-DE-A69K-01A	0.009393	-0.008809
TCGA-DF-A2KS-01A	0.008743	-0.003331
TCGA-DH-A66B-01A	0.031162	0.00519
TCGA-DH-A66D-01A	0.044236	0.004375
TCGA-DH-A66G-01A	0.041427	0.015451
TCGA-DH-A7UR-01A	0.044559	0.011849
TCGA-DH-A7UT-01A	0.042011	0.005311
TCGA-DH-A7UU-01A	0.055335	0.008965
TCGA-DH-A7UV-01A	0.027111	0.006912
TCGA-DI-A2QY-01A	0.005274	-0.00564
TCGA-DJ-A13U-01A	0.011489	-0.001582
TCGA-DJ-A13V-01A	0.010476	-0.001749
TCGA-DJ-A1QH-01A	0.010308	-0.001879
TCGA-DJ-A1QO-01A	0.012379	-0.003201
TCGA-DJ-A2PQ-01A	0.013672	-0.001332
TCGA-DJ-A2PS-01A	0.013445	-0.002058
TCGA-DJ-A2PT-01A	0.009531	-0.001864
TCGA-DJ-A2PW-01A	0.009528	-0.003233
TCGA-DJ-A2Q1-01A	0.005148	-0.005049
TCGA-DJ-A2Q3-01A	0.010758	-0.001984
TCGA-DJ-A2Q5-01A	0.011151	-0.001701
TCGA-DJ-A2Q6-01A	0.011342	-0.003417
TCGA-DJ-A2Q9-01A	0.008977	-0.008416
TCGA-DJ-A2QB-01A	0.018996	0.001635
TCGA-DJ-A3UO-01A	0.014453	-0.000935
TCGA-DJ-A3UP-01A	0.015447	-0.001803
TCGA-DJ-A3UQ-01A	0.007877	-0.008505
TCGA-DJ-A3UU-01A	0.013358	-0.001248
TCGA-DJ-A3V0-01A	0.008604	-0.00352
TCGA-DJ-A3V4-01A	0.011441	1.6e-05
TCGA-DJ-A3V5-01A	0.011499	-0.005737
TCGA-DJ-A3V6-01A	0.011261	-0.002563
TCGA-DJ-A3V7-01A	0.009826	-0.005484
TCGA-DJ-A3V8-01A	0.008906	-0.005952
TCGA-DJ-A3V9-01A	0.009692	-0.006624
TCGA-DJ-A3VB-01A	0.007043	-0.005969
TCGA-DJ-A3VD-01A	0.00938	-0.00323
TCGA-DJ-A3VF-01A	0.008909	-0.002917
TCGA-DJ-A3VJ-01A	0.007484	-0.003083
TCGA-DJ-A3VK-01A	0.011727	-0.003435
TCGA-DJ-A3VM-01A	0.018204	-0.001959
TCGA-DJ-A4UP-01A	0.008675	-0.00348
TCGA-DJ-A4UQ-01A	0.009415	-0.004953
TCGA-DJ-A4UR-01A	0.008618	-0.005182
TCGA-DJ-A4UW-01A	0.011186	-0.002061
TCGA-DJ-A4V5-01A	0.008576	-0.011447
TCGA-DK-AA6T-01A	0.008909	-0.006309
TCGA-DK-AA6W-01A	0.01949	-0.001865
TCGA-DS-A5RQ-01A	0.008424	-0.001313
TCGA-DS-A7WF-01A	0.012972	-0.003093
TCGA-DS-A7WH-01A	0.006592	-0.000961
TCGA-DS-A7WI-01A	0.007504	-0.001822
TCGA-DU-8158-01A	0.045778	0.019487
TCGA-DU-8161-01A	0.029232	0.004542
TCGA-DU-8162-01A	0.049918	0.002828
TCGA-DU-8163-01A	0.043062	0.005147
TCGA-DU-8165-01A	0.021076	0.003258
TCGA-DU-8166-01A	0.043526	0.005769
TCGA-DU-8167-01A	0.038228	0.014349
TCGA-DU-8168-01A	0.044337	0.005394
TCGA-DU-A5TP-01A	0.020076	0.000247
TCGA-DU-A5TR-01A	0.024774	0.013294
TCGA-DU-A5TS-01A	0.035916	0.006901
TCGA-DU-A5TT-01A	0.029274	0.016964
TCGA-DU-A5TU-01A	0.038332	0.004659
TCGA-DU-A5TY-01A	0.020428	0.002126
TCGA-DU-A6S7-01A	0.026369	0.003743
TCGA-DU-A76K-01A	0.031109	0.022553
TCGA-DU-A76L-01A	0.021356	0.001672
TCGA-DU-A76O-01A	0.059897	0.005185
TCGA-DU-A76R-01A	0.037513	0.006945
TCGA-DU-A7T8-01A	0.036047	0.003477
TCGA-DU-A7TA-01A	0.027198	0.002701
TCGA-DU-A7TB-01A	0.048114	0.008252
TCGA-DU-A7TD-01A	0.023967	0.00345
TCGA-DU-A7TI-01A	0.050618	0.014227
TCGA-E1-A7YD-01A	0.035496	0.020291
TCGA-E1-A7YE-01A	0.025438	0.014033
TCGA-E1-A7YJ-01A	0.024418	0.004174
TCGA-E1-A7YL-01A	0.019294	-0.000658
TCGA-E1-A7YM-01A	0.039986	0.008646
TCGA-E1-A7YV-01A	0.041093	0.007065
TCGA-E1-A7YW-01A	0.043559	0.006441
TCGA-E1-A7YY-01A	0.023899	0.003232
TCGA-E1-A7Z2-01A	0.030729	0.018121
TCGA-E1-A7Z3-01A	0.063478	0.009157
TCGA-E1-A7Z4-01A	0.043823	0.004222
TCGA-E1-A7Z6-01A	0.041962	0.008269
TCGA-E2-A1L7-01A	0.017223	-0.000555
TCGA-E2-A572-01A	0.008782	-0.003533
TCGA-E2-A574-01A	0.004683	-0.00221
TCGA-E2-A9RU-01A	0.009794	-0.003404
TCGA-E3-A3DY-01A	0.011276	-0.001513
TCGA-E3-A3DZ-01A	0.018481	-0.000985
TCGA-E3-A3E2-01A	0.013774	-0.001767
TCGA-E3-A3E3-01A	0.011821	-0.002384
TCGA-E3-A3E5-01A	0.010235	-0.00639
TCGA-E6-A2P9-01A	0.013062	-0.002045
TCGA-E7-A3Y1-01A	0.008843	-0.003267
TCGA-E8-A3X7-01A	0.009099	-0.003664
TCGA-E8-A419-01A	0.008778	-0.006883
TCGA-E8-A44M-01A	0.00805	-0.001566
TCGA-E9-A1R2-01A	0.01965	6e-05
TCGA-E9-A1RH-01A	0.006908	-0.005724
TCGA-E9-A227-01A	0.017562	-0.00302
TCGA-E9-A2JS-01A	0.008052	-0.000447
TCGA-E9-A2JT-01A	0.010653	-0.001886
TCGA-E9-A5UP-01A	0.008414	-0.00244
TCGA-E9-A6HE-01A	0.011302	-9.3e-05
TCGA-EA-A3QD-01A	0.008715	-0.001315
TCGA-EA-A3Y4-01A	0.002362	-0.002927
TCGA-EA-A439-01A	0.01246	-0.004705
TCGA-EA-A43B-01A	0.004185	-0.00017
TCGA-EA-A44S-01A	0.00715	-0.00544
TCGA-EA-A4BA-01A	0.009118	-0.000442
TCGA-EA-A5FO-01A	0.01165	-0.005386
TCGA-EA-A5O9-01A	0.006576	-0.005087
TCGA-EB-A6QZ-01A	0.017112	-0.001528
TCGA-ED-A459-01A	0.021139	0.009641
TCGA-EJ-A65F-01A	0.022461	0.013744
TCGA-EL-A3H4-01A	0.009611	-0.004886
TCGA-EL-A3T3-01A	0.008696	-0.00398
TCGA-EL-A3T6-01A	0.008568	-0.005765
TCGA-EL-A3TB-01A	0.010224	-0.001974
TCGA-EL-A4JW-01A	0.009963	-0.004592
TCGA-EM-A1YA-01A	0.012672	-0.002273
TCGA-EM-A1YB-01A	0.014461	-0.001785
TCGA-EM-A1YC-01A	0.009643	-0.002912
TCGA-EM-A22J-01A	0.023813	0.00901
TCGA-EM-A22K-01A	0.013641	-0.001231
TCGA-EM-A22O-01A	0.012254	-0.003356
TCGA-EM-A22P-01A	0.013285	-0.002825
TCGA-EM-A2CS-01A	0.012237	-0.001341
TCGA-EM-A2OV-01A	0.021668	0.003396
TCGA-EM-A2OX-01A	0.008357	-0.005542
TCGA-EM-A2OY-01A	0.011331	-0.000798
TCGA-EM-A2P0-01A	0.011173	-0.001777
TCGA-EM-A2P1-01A	0.008542	-0.000687
TCGA-EM-A3AJ-01A	0.017974	-0.002222
TCGA-EM-A3AN-01A	0.009531	-0.008125
TCGA-EM-A3AR-01A	0.009708	-0.006015
TCGA-EM-A3FQ-01A	0.007513	-0.00377
TCGA-EM-A3O3-01A	0.004876	-0.019486
TCGA-EM-A3O6-01A	0.016609	-0.000729
TCGA-EM-A3ST-01A	0.008482	-0.003198
TCGA-EM-A4FF-01A	0.012061	-0.001932
TCGA-EM-A4FH-01A	0.010344	-0.001795
TCGA-EM-A4FN-01A	0.007298	-0.003753
TCGA-EM-A4FO-01A	0.012291	-0.001424
TCGA-EM-A4FQ-01A	0.008788	-0.002037
TCGA-EM-A4FR-01A	0.006614	-0.002411
TCGA-EM-A4FU-01A	0.014126	-0.001852
TCGA-EO-A1Y7-01A	0.007474	-0.003599
TCGA-EO-A22Y-01A	0.011807	-0.002685
TCGA-EO-A2CG-01A	0.006788	-0.004519
TCGA-EO-A3AV-01A	0.009108	-0.000689
TCGA-EO-A3B1-01A	0.008338	-0.000751
TCGA-EO-A3KU-01A	0.012953	-0.00226
TCGA-EQ-A4SO-01A	0.011843	-0.00032
TCGA-ET-A39J-01A	0.010486	-0.002007
TCGA-ET-A39K-01A	0.008931	-0.007188
TCGA-ET-A39M-01A	0.011359	-0.001496
TCGA-ET-A39N-01A	0.010805	-0.001926
TCGA-ET-A39P-01A	0.010247	-0.004696
TCGA-ET-A3BS-01A	0.010259	-0.001779
TCGA-ET-A3BT-01A	0.010855	-0.001986
TCGA-ET-A3BV-01A	0.00955	-0.003224
TCGA-ET-A3DO-01A	0.009128	-0.003148
TCGA-ET-A3DU-01A	0.007279	-0.003789
TCGA-ET-A3DV-01A	0.010215	-0.002161
TCGA-ET-A3DW-01A	0.007908	-0.004129
TCGA-EW-A3E8-01B	0.013566	-0.000901
TCGA-EW-A423-01A	0.010206	-0.003418
TCGA-EW-A424-01A	0.012627	-0.00101
TCGA-EX-A3L1-01A	0.005454	-0.000883
TCGA-EX-A449-01A	0.015779	-0.000632
TCGA-EY-A3L3-01A	0.016088	-0.001137
TCGA-EY-A4KR-01A	0.013632	-0.001034
TCGA-EY-A547-01A	0.008087	-0.005606
TCGA-EY-A549-01A	0.016001	-0.002982
TCGA-EY-A54A-01A	0.014226	-0.001798
TCGA-F1-A448-01A	0.011575	-0.000598
TCGA-F7-7848-01A	0.013078	-0.001787
TCGA-F7-A50G-01A	0.008393	-0.004211
TCGA-F7-A50J-01A	0.003292	-0.000938
TCGA-F7-A61S-01A	0.003625	-0.003818
TCGA-F7-A623-01A	0.013246	0.000819
TCGA-F7-A624-01A	0.005482	-0.003794
TCGA-FA-A86F-01A	0.006242	-0.006513
TCGA-FC-A4JI-01A	0.026544	0.017294
TCGA-FE-A22Z-01A	0.011307	-0.004578
TCGA-FE-A3PA-01A	0.006066	-0.003346
TCGA-FE-A3PB-01A	0.008045	-0.011119
TCGA-FE-A3PD-01A	0.008115	-0.002064
TCGA-FG-8185-01A	0.041371	0.005627
TCGA-FG-8186-01A	0.048299	0.015337
TCGA-FG-8189-01B	0.027469	0.004163
TCGA-FG-8191-01A	0.037082	0.003299
TCGA-FG-A4MW-01A	0.033793	0.005256
TCGA-FG-A4MX-01A	0.028933	0.029075
TCGA-FG-A4MY-01A	0.038346	0.017251
TCGA-FG-A6IZ-01A	0.032731	0.021662
TCGA-FG-A6J1-01A	0.029917	0.019289
TCGA-FG-A6J3-01A	0.012731	-0.000996
TCGA-FG-A70Y-01A	0.039599	0.004227
TCGA-FG-A70Z-01A	0.047155	0.018801
TCGA-FG-A711-01A	0.062492	0.009625
TCGA-FG-A87Q-01A	0.025398	0.01325
TCGA-FK-A3S3-01A	0.009827	-0.00229
TCGA-FK-A3SE-01A	0.006478	-0.004112
TCGA-FK-A3SH-01A	0.008186	-0.002173
TCGA-FN-7833-01A	0.0358	0.009855
TCGA-FP-7829-01A	0.013686	-0.002019
TCGA-FP-8209-01A	0.011142	-0.000617
TCGA-FP-8210-01A	0.013966	-0.000756
TCGA-FP-8211-01A	0.01714	-0.002107
TCGA-FP-A4BE-01A	0.022088	0.005365
TCGA-FP-A9TM-01A	0.012018	-0.001148
TCGA-FU-A23L-01A	0.01065	-0.000318
TCGA-FU-A3EO-01A	0.00539	-0.002036
TCGA-FU-A3HY-01A	0.012704	-0.001068
TCGA-FU-A3HZ-01A	0.019383	0.000627
TCGA-FU-A3WB-01A	0.017589	-0.000397
TCGA-FU-A40J-01A	0.010606	-0.000313
TCGA-FU-A5XV-01A	0.009162	-0.003067
TCGA-FY-A3I4-01A	0.008017	-0.003865
TCGA-FY-A3NP-01A	0.021431	0.00266
TCGA-FY-A3ON-01A	0.011342	-0.004236
TCGA-FY-A3R8-01A	0.013406	-0.001273
TCGA-FY-A3RA-01A	0.007949	-0.004202
TCGA-FY-A3W9-01A	0.013557	-0.001518
TCGA-FY-A3YR-01A	0.011116	-0.003023
TCGA-FY-A40K-01A	0.01031	-0.001185
TCGA-FY-A40L-01A	0.012436	-0.002146
TCGA-FY-A40M-01A	0.008306	-0.005117
TCGA-FY-A4B0-01A	0.018239	-0.002067
TCGA-FY-A4B4-01A	0.00925	-0.002496
TCGA-G9-6339-01A	0.015744	-0.004229
TCGA-G9-6498-01A	0.00515	-0.005269
TCGA-G9-A9S7-01A	0.015754	-0.00265
TCGA-GM-A2DA-01A	0.006234	-0.000792
TCGA-GM-A2DB-01A	0.014042	-0.000437
TCGA-GM-A2DC-01A	0.012119	-0.000179
TCGA-GM-A2DF-01A	0.007298	-0.000319
TCGA-GM-A2DK-01A	0.009647	-0.002951
TCGA-GM-A2DL-01A	0.024864	0.014531
TCGA-GM-A2DM-01A	0.015778	0.000326
TCGA-GM-A2DO-01A	0.007205	-0.004006
TCGA-GM-A3NY-01A	0.007492	-0.003604
TCGA-GM-A3XL-01A	0.031461	0.001222
TCGA-GM-A3XN-01A	0.011989	8e-06
TCGA-GM-A4E0-01A	0.010326	-0.0005
TCGA-GR-7351-01A	0.004732	-0.005475
TCGA-GS-A9TU-01A	0.011911	-0.002133
TCGA-GS-A9TV-01A	0.008366	-0.002251
TCGA-GS-A9TW-01A	0.00729	-0.004376
TCGA-GS-A9TX-01A	0.010028	-0.001487
TCGA-GS-A9TZ-01A	0.009377	-0.007286
TCGA-H2-A3RI-01A	0.013293	-0.001915
TCGA-H7-A76A-01A	0.009513	-0.000991
TCGA-HC-7081-01A	0.02406	0.023757
TCGA-HC-7212-01A	0.022683	0.009925
TCGA-HC-7232-01A	0.019649	0.000978
TCGA-HC-7744-01A	0.028309	0.010176
TCGA-HC-7747-01A	0.011209	-0.001704
TCGA-HC-7817-01B	0.017789	-0.001285
TCGA-HC-8265-01A	0.020269	0.002822
TCGA-HC-8265-01B	0.012497	-0.003193
TCGA-HC-A48F-01A	0.010885	-0.001722
TCGA-HC-A9TE-01A	0.01143	-0.002873
TCGA-HD-7753-01A	0.010387	0.004094
TCGA-HD-7831-01A	0.00789	-0.007059
TCGA-HD-7832-01A	0.007378	-0.002094
TCGA-HD-8224-01A	0.012017	-0.002759
TCGA-HD-8314-01A	0.013106	-0.000827
TCGA-HM-A4S6-01A	0.017648	-0.0002
TCGA-HT-7477-01B	0.028041	0.01495
TCGA-HT-7483-01A	0.064239	0.008876
TCGA-HT-7873-01B	0.040446	0.022164
TCGA-HT-7884-01B	0.053026	0.004151
TCGA-HT-8011-01A	0.039231	0.005161
TCGA-HT-8013-01A	0.041372	0.004868
TCGA-HT-8104-01A	0.042622	0.017442
TCGA-HT-8105-01A	0.03646	0.014285
TCGA-HT-8110-01A	0.022758	0.022922
TCGA-HT-A4DV-01A	0.053141	0.014071
TCGA-HT-A5R7-01A	0.04544	0.013811
TCGA-HT-A5RA-01A	0.022557	0.002925
TCGA-HT-A5RC-01A	0.027542	0.007838
TCGA-HT-A615-01A	0.048209	0.022103
TCGA-HT-A618-01A	0.045762	0.015262
TCGA-HT-A61A-01A	0.055691	0.009598
TCGA-HT-A61B-01A	0.028298	0.015105
TCGA-HT-A61C-01A	0.017897	-0.002225
TCGA-HT-A74H-01A	0.031356	0.019464
TCGA-HT-A74K-01A	0.03463	0.000591
TCGA-HW-7487-01A	0.0422	0.023601
TCGA-HW-8320-01A	0.036085	0.002821
TCGA-HW-8321-01A	0.050186	0.004303
TCGA-HW-A5KL-01A	0.043515	0.003545
TCGA-IM-A3EB-01A	0.008422	-0.014194
TCGA-IN-A6RO-01A	0.009774	-0.001196
TCGA-IQ-7630-01A	0.007351	-0.004319
TCGA-IQ-7632-01A	0.007178	-0.004434
TCGA-IQ-A61E-01A	0.005922	-0.001081
TCGA-IQ-A61G-01A	0.007243	-0.00354
TCGA-IQ-A61J-01A	0.00561	-0.000891
TCGA-IQ-A61O-01A	0.007189	-0.002039
TCGA-IR-A3L7-01A	0.014382	-0.000546
TCGA-IR-A3LA-01A	0.016027	-0.000255
TCGA-IR-A3LB-01A	0.004938	-0.000558
TCGA-IR-A3LC-01A	0.013017	-0.000618
TCGA-IR-A3LF-01A	0.012533	-0.001752
TCGA-IR-A3LH-01A	0.009826	-0.000601
TCGA-IR-A3LI-01A	0.006474	-0.000599
TCGA-IR-A3LK-01A	0.00879	-0.001216
TCGA-IR-A3LL-01A	0.005081	-0.000838
TCGA-J4-A83M-01A	0.018347	0.000487
TCGA-J4-AATZ-01A	0.0158	-0.004809
TCGA-J8-A3NZ-01A	0.009891	-0.007224
TCGA-J8-A3O1-01A	0.013056	-0.000953
TCGA-J8-A3YD-01A	0.015307	-0.001467
TCGA-J8-A3YE-01A	0.008591	-0.0078
TCGA-J8-A3YF-01A	0.0087	-0.004424
TCGA-J8-A3YG-01A	0.011455	-0.002855
TCGA-J9-A52B-01A	0.014667	-0.003179
TCGA-J9-A52E-01A	0.008838	-0.010132
TCGA-JU-AAVI-01A	0.005027	-0.001643
TCGA-JW-A5VG-01A	0.008826	-0.003802
TCGA-JW-A5VI-01A	0.007708	-0.003144
TCGA-JX-A3Q0-01A	0.016482	-0.00417
TCGA-JX-A5QV-01A	0.015515	-0.001261
TCGA-K4-A4AC-01A	0.010877	-0.002704
TCGA-KB-A6F7-01A	0.023203	0.000924
TCGA-KK-A59Y-01A	0.021632	0.006943
TCGA-KK-A6E0-01A	0.01599	-0.00289
TCGA-KK-A6E1-01A	0.022052	0.00651
TCGA-KK-A7AU-01A	0.020717	0.005422
TCGA-KK-A7AY-01A	0.014841	-0.002793
TCGA-KK-A7B0-01A	0.013443	-0.001277
TCGA-KK-A8I7-01A	0.019551	0.003804
TCGA-KK-A8I8-01A	0.01552	-0.00459
TCGA-KK-A8I9-01A	0.009555	0
TCGA-KK-A8IC-01A	0.011842	0.000918
TCGA-KS-A4I1-01A	0.011371	-0.00367
TCGA-KS-A4I3-01A	0.009486	-0.006237
TCGA-KS-A4I5-01A	0.00891	-0.006938
TCGA-KS-A4I7-01A	0.009173	-0.007117
TCGA-KS-A4I9-01A	0.01066	-0.002406
TCGA-KS-A4IB-01A	0.01769	-0.000492
TCGA-KT-A74X-01A	0.050953	0.001938
TCGA-KT-A7W1-01A	0.033444	0.010975
TCGA-KU-A6H7-01A	0.009278	-0.000935
TCGA-KU-A6H8-01A	0.010243	-0.001955
TCGA-L6-A4EP-01A	0.006673	-0.004057
TCGA-L6-A4EQ-01A	0.008651	-0.003868
TCGA-L6-A4ET-01A	0.009111	-0.006248
TCGA-L6-A4EU-01A	0.007985	-0.00744
TCGA-LL-A441-01A	0.008441	-0.000451
TCGA-LL-A5YO-01A	0.013374	-0.000568
TCGA-LL-A73Z-01A	0.010279	-0.002227
TCGA-LL-A7SZ-01A	0.013647	-0.001386
TCGA-LL-A8F5-01A	0.012127	-0.003072
TCGA-LL-A9Q3-01A	0.013364	-0.003111
TCGA-LP-A4AU-01A	0.012903	-0.000306
TCGA-LQ-A4E4-01A	0.016617	-0.00305
TCGA-M7-A723-01A	0.00682	-0.006008
TCGA-M7-A724-01A	0.010042	-0.010976
TCGA-MA-AA3W-01A	0.010175	-0.000658
TCGA-MA-AA3X-01A	0.009732	-0.000363
TCGA-MK-A4N6-01A	0.007119	-0.003019
TCGA-MK-A4N7-01A	0.015768	-0.001032
TCGA-MK-A4N9-01A	0.01331	-0.000949
TCGA-MK-A84Z-01A	0.010944	-0.0019
TCGA-MP-A4T9-01A	0.012143	-0.000637
TCGA-MS-A51U-01A	0.01329	0.000257
TCGA-MT-A51W-01A	0.012614	-0.001957
TCGA-MU-A5YI-01A	0.010935	-0.000479
TCGA-MY-A5BD-01A	0.007447	-0.001874
TCGA-MY-A913-01A	0.005897	-0.000912
TCGA-MZ-A5BI-01A	0.007772	-0.000771
TCGA-MZ-A6I9-01A	0.010829	-0.000292
TCGA-N5-A4R8-01A	0.010387	-0.002138
TCGA-N5-A4RF-01A	0.009625	-0.006864
TCGA-N5-A4RS-01A	0.009647	-0.000703
TCGA-N5-A4RT-01A	0.013689	-0.000509
TCGA-N5-A4RV-01A	0.008878	-0.001826
TCGA-N5-A59F-01A	0.008636	-0.003233
TCGA-N6-A4V9-01A	0.014583	-0.000708
TCGA-N6-A4VE-01A	0.011206	-0.00334
TCGA-N7-A59B-01A	0.004966	-0.001714
TCGA-N8-A4PN-01A	0.011819	-0.001404
TCGA-N9-A4Q1-01A	0.007289	-0.000724
TCGA-NA-A4QW-01A	0.00757	-0.002005
TCGA-ND-A4WC-01A	0.011252	-0.001336
TCGA-ND-A4WF-01A	0.013007	-0.001621
TCGA-OL-A5D7-01A	0.010098	-0.001053
TCGA-OL-A5RW-01A	0.006969	-0.000668
TCGA-OL-A66H-01A	0.014273	-0.002385
TCGA-OL-A66I-01A	0.007248	-0.000908
TCGA-OL-A66L-01A	0.006903	-0.002705
TCGA-OL-A66N-01A	0.004937	-0.004716
TCGA-OL-A66O-01A	0.009143	-0.001958
TCGA-OL-A6VO-01A	0.017569	-8e-06
TCGA-OR-A5JF-01A	0.019907	-0.003378
TCGA-OR-A5JK-01A	0.012903	-0.003948
TCGA-OR-A5K4-01A	0.038442	0.014531
TCGA-P3-A5Q5-01A	0.007781	-0.002014
TCGA-P3-A5Q6-01A	0.008138	-0.002929
TCGA-P3-A5QE-01A	0.012216	-0.001156
TCGA-P3-A6SW-01A	0.009195	-0.001698
TCGA-P3-A6SX-01A	0.00488	-0.003871
TCGA-P3-A6T0-01A	0.008072	-0.006381
TCGA-P3-A6T3-01A	0.004358	-0.000495
TCGA-P3-A6T6-01A	0.009414	-0.002601
TCGA-P3-A6T7-01A	0.004718	-0.001805
TCGA-P3-A6T8-01A	0.009058	-0.000762
TCGA-P5-A5EX-01A	0.034436	0.00982
TCGA-P5-A5F0-01A	0.073224	0.021842
TCGA-P5-A5F4-01A	0.055828	0.011957
TCGA-PE-A5DD-01A	0.009427	-0.001636
TCGA-PE-A5DE-01A	0.011436	-0.000771
TCGA-PG-A914-01A	0.019685	-0.003291
TCGA-Q1-A5R2-01A	0.008096	-0.003648
TCGA-Q1-A5R3-01A	0.003519	-0.00391
TCGA-Q1-A73O-01A	0.009986	-0.000726
TCGA-QF-A5YS-01A	0.008354	-0.003307
TCGA-QF-A5YT-01A	0.009171	-0.000457
TCGA-QH-A65R-01A	0.043343	0.004095
TCGA-QH-A65X-01A	0.035587	0.004103
TCGA-QH-A65Z-01A	0.067653	0.010906
TCGA-QH-A6CS-01A	0.041767	0.003398
TCGA-QH-A6CU-01A	0.042609	0.011237
TCGA-QH-A6CY-01A	0.060159	0.003285
TCGA-QH-A6X4-01A	0.033684	0.006875
TCGA-QH-A6X8-01A	0.053371	0.004166
TCGA-QH-A6XC-01A	0.022787	0.001625
TCGA-QK-A652-01A	0.007287	-0.005229
TCGA-QK-A6IF-01A	0.013915	-0.001676
TCGA-QK-A6IG-01A	0.007956	-0.004093
TCGA-QK-A6VB-01A	0.012136	-0.000171
TCGA-QK-A8Z7-01A	0.011172	0.000586
TCGA-QK-A8Z9-01B	0.009128	-0.001854
TCGA-QK-A8ZB-01A	0.006722	-0.002594
TCGA-QK-AA3J-01A	0.011445	-0.001658
TCGA-RS-A6TO-01A	0.007934	-0.002601
TCGA-S3-A6ZG-01A	0.01674	-0.000704
TCGA-S3-AA11-01A	0.01473	-0.003074
TCGA-S3-AA14-01A	0.062946	0.007475
TCGA-S3-AA15-01A	0.008926	-0.000586
TCGA-S3-AA17-01A	0.012332	-0.000676
TCGA-S9-A6TS-01A	0.061953	0.012477
TCGA-S9-A6TV-01A	0.025638	0.003873
TCGA-S9-A6TZ-01A	0.028186	0.020899
TCGA-S9-A6U0-01A	0.022039	0.001806
TCGA-S9-A6U2-01A	0.045064	0.011625
TCGA-S9-A6U6-01A	0.060502	0.016926
TCGA-S9-A6U8-01A	0.047317	0.003503
TCGA-S9-A6U9-01A	0.024458	0.022525
TCGA-S9-A6WG-01A	0.033557	0.004889
TCGA-S9-A6WI-01A	0.037507	0.011293
TCGA-S9-A6WM-01A	0.017395	-0.000638
TCGA-S9-A6WN-01A	0.043457	0.006157
TCGA-S9-A7IS-01A	0.020017	0.004785
TCGA-S9-A7IX-01A	0.02856	0.010742
TCGA-S9-A7IY-01A	0.0413	0.038242
TCGA-S9-A7IZ-01A	0.043275	0.015809
TCGA-S9-A7J0-01A	0.021636	0.00154
TCGA-S9-A7J3-01A	0.064012	0.013349
TCGA-S9-A7QW-01A	0.048064	0.004303
TCGA-S9-A7QX-01A	0.04494	0.017212
TCGA-S9-A7R1-01A	0.036217	0.003613
TCGA-S9-A7R2-01A	0.02315	0.010811
TCGA-S9-A7R4-01A	0.038647	0.0039
TCGA-S9-A7R7-01A	0.025494	0.002217
TCGA-S9-A7R8-01A	0.028442	0.00844
TCGA-S9-A89V-01A	0.052129	0.011809
TCGA-S9-A89Z-01A	0.029051	0.004019
TCGA-SJ-A6ZI-01A	0.013665	-0.001027
TCGA-SJ-A6ZJ-01A	0.00761	-0.002348
TCGA-T2-A6WX-01A	0.010155	-0.004498
TCGA-T2-A6WZ-01A	0.004545	-0.006333
TCGA-T2-A6X0-01A	0.012674	-0.000457
TCGA-TM-A7C3-01A	0.020547	0.005502
TCGA-TM-A7C5-01A	0.044967	0.019967
TCGA-TM-A84F-01A	0.049515	0.019294
TCGA-TM-A84G-01A	0.065441	0.020607
TCGA-TM-A84H-01A	0.05016	0.020008
TCGA-TM-A84I-01A	0.027145	0.022912
TCGA-TM-A84J-01A	0.073739	0.016723
TCGA-TM-A84M-01A	0.056719	0.023781
TCGA-TM-A84O-01A	0.050342	0.020308
TCGA-TM-A84Q-01A	0.041563	0.016624
TCGA-UC-A7PG-01A	0.008769	-0.007008
TCGA-UF-A71B-01A	0.008129	-0.001975
TCGA-UF-A71D-01A	0.008298	-0.002926
TCGA-UF-A71E-01A	0.013903	-0.002477
TCGA-UF-A7J9-01A	0.005929	-0.00324
TCGA-UF-A7JA-01A	0.01289	-0.002538
TCGA-UF-A7JC-01A	0.008884	-0.001819
TCGA-UF-A7JD-01A	0.008586	-0.005388
TCGA-UF-A7JF-01A	0.006394	-0.001157
TCGA-UF-A7JH-01A	0.007636	-0.002226
TCGA-UF-A7JJ-01A	0.00743	-0.001914
TCGA-UF-A7JK-01A	0.006347	-0.000275
TCGA-UF-A7JO-01A	0.007172	-0.004893
TCGA-UF-A7JS-01A	0.001795	-0.003068
TCGA-UF-A7JT-01A	0.005621	-0.001175
TCGA-UP-A6WW-01A	0.013705	-0.002772
TCGA-V7-A7HQ-01A	0.009177	-0.003179
TCGA-VM-A8CF-01A	0.020892	0.003627
TCGA-VP-A87K-01A	0.015058	-0.004357
TCGA-VP-AA1N-01A	0.017927	-0.002057
TCGA-VQ-A8E0-01A	0.01798	-0.001124
TCGA-VQ-A8E2-01A	0.01384	-0.001129
TCGA-VQ-A8P3-01A	0.011049	-0.000653
TCGA-VQ-A8P5-01A	0.006632	-0.004978
TCGA-VQ-A8PB-01A	0.023839	0.004382
TCGA-VQ-A8PU-01A	0.016664	-0.000573
TCGA-VQ-A8PY-01A	0.019347	-3e-05
TCGA-VQ-A8PZ-01A	0.014952	-0.000772
TCGA-VQ-A91K-01A	0.013983	-0.000966
TCGA-VQ-A91Q-01A	0.014195	-0.000855
TCGA-VQ-A91V-01A	0.015591	-0.000882
TCGA-VQ-A91W-01A	0.015436	-0.000195
TCGA-VQ-A94R-01A	0.013488	-0.001273
TCGA-VQ-AA64-01A	0.014081	-0.000605
TCGA-VQ-AA6B-01A	0.008042	-0.002868
TCGA-VQ-AA6D-01A	0.013492	-0.000937
TCGA-VQ-AA6K-01A	0.009472	-0.001308
TCGA-VS-A8EG-01A	0.017053	-0.0014
TCGA-VS-A8EH-01A	0.023519	0.000787
TCGA-VS-A8EI-01A	0.012051	-0.000518
TCGA-VS-A8EL-01A	0.006607	-0.001196
TCGA-VS-A8Q9-01A	0.018319	-0.000818
TCGA-VS-A8QF-01A	0.014322	-0.000729
TCGA-VS-A8QH-01A	0.010761	-0.004643
TCGA-VS-A94W-01A	0.008883	-0.001572
TCGA-VS-A94X-01A	0.012476	-0.002644
TCGA-VS-A94Z-01A	0.015484	-0.000327
TCGA-VS-A950-01A	0.010402	0.000509
TCGA-VS-A954-01A	0.016315	-1.4e-05
TCGA-VS-A958-01A	0.007808	-0.001004
TCGA-VS-A959-01A	0.014525	-0.001634
TCGA-VS-A9U5-01A	0.014313	-0.000423
TCGA-VS-A9U6-01A	0.025185	0.009231
TCGA-VS-A9U7-01A	0.013643	-0.000566
TCGA-VS-A9UB-01A	0.008273	-0.001004
TCGA-VS-A9UD-01A	0.007612	-0.000818
TCGA-VS-A9UI-01A	0.011072	0.001281
TCGA-VS-A9UL-01A	0.016238	-0.002289
TCGA-VS-A9UM-01A	0.010796	-0.000271
TCGA-VS-A9UO-01A	0.012344	-5.3e-05
TCGA-VS-A9UP-01A	0.015567	-0.000243
TCGA-VS-A9UQ-01A	0.015173	-0.002527
TCGA-VS-A9UR-01A	0.01376	-0.000243
TCGA-VS-A9UU-01A	0.01444	-0.000426
TCGA-VS-A9UY-01A	0.010705	-0.001641
TCGA-VS-A9UZ-01A	0.016291	-0.002981
TCGA-VS-A9V0-01A	0.029446	0.004351
TCGA-VS-A9V3-01A	0.025668	0.003681
TCGA-VS-AA62-01A	0.03934	0.007655
TCGA-VV-A829-01A	0.040447	0.005003
TCGA-VV-A86M-01A	0.031121	0.011034
TCGA-WH-A86K-01A	0.039919	0.003315
TCGA-WL-A834-01A	0.009826	-0.007625
TCGA-WT-AB44-01A	0.003115	-0.005288
TCGA-WX-AA44-01A	0.017322	-0.002328
TCGA-X4-A8KQ-01A	0.004359	-0.008421
TCGA-XJ-A9DI-01A	0.011153	-0.001913
TCGA-XJ-A9DX-01A	0.012111	-0.002874
TCGA-XK-AAIV-01A	0.033099	0.020645
TCGA-XX-A899-01A	0.013973	-0.000949
TCGA-XX-A89A-01A	0.013088	-0.004092
TCGA-ZF-AA4X-01A	0.014107	-0.002604
TCGA-ZG-A8QZ-01A	0.014895	-0.00284
TCGA-ZG-A9L1-01A	0.011311	-0.004252
TCGA-ZG-A9LU-01A	0.010362	-0.004642
TCGA-ZG-A9LZ-01A	0.017118	-0.001912
TCGA-ZJ-A8QQ-01A	0.007578	-0.00391

## Sheet: 6h
Sample	Metabolite Production [mmol/gDW/hr]	ΔP
TCGA-05-4424-01A	0.002776	-0.002241
TCGA-05-5428-01A	0.002432	-0.00011
TCGA-15-1444-01A	0.000103	0.005863
TCGA-2A-A8VT-01A	0.006895	-0.002298
TCGA-2E-A9G8-01A	0.003263	-5.4e-05
TCGA-2W-A8YY-01A	0.006087	-0.000252
TCGA-33-AASI-01A	0.009633	-0.001093
TCGA-3M-AB46-01A	0.001386	-0.000636
TCGA-3M-AB47-01A	0.000586	0.001071
TCGA-43-A475-01A	0.006686	-0.000385
TCGA-49-AAR4-01A	0.005004	-5.4e-05
TCGA-4J-AA1J-01A	0.00645	-0.000695
TCGA-50-6592-01A	0.017186	-0.002039
TCGA-50-6593-01A	0.005486	-0.001009
TCGA-50-6595-01A	0.002603	-0.001738
TCGA-50-6673-01A	0.001371	0.002766
TCGA-50-8460-01A	0.008024	-0.001327
TCGA-52-7812-01A	0.002146	-0.000498
TCGA-55-6970-01A	0.017301	-0.001763
TCGA-55-6981-01A	0.003976	-0.001508
TCGA-55-7911-01A	0.002941	-0.001328
TCGA-55-A48Z-01A	0.011589	-0.00101
TCGA-56-7579-01A	0.003754	-0.000376
TCGA-56-7730-01A	0.001087	-0.000452
TCGA-56-8308-01A	0.004803	-0.001673
TCGA-56-A4BY-01A	0.001945	-0.000462
TCGA-56-A62T-01A	0.000475	0.001852
TCGA-5S-A9Q8-01A	0.009953	-0.000582
TCGA-66-2757-01A	0.005096	-0.000846
TCGA-66-2759-01A	0.001329	7e-06
TCGA-66-2778-01A	0.000771	-0.000244
TCGA-66-2783-01A	0.001334	-0.000185
TCGA-66-2794-01A	0.001959	-0.001525
TCGA-71-6725-01A	0.004009	-0.000546
TCGA-73-A9RS-01A	0.050483	-0.000516
TCGA-78-8660-01A	0.002421	-0.001271
TCGA-86-7955-01A	0.013339	-0.000563
TCGA-86-8279-01A	0.003052	-0.000501
TCGA-86-A4P8-01A	0.003891	-0.000272
TCGA-A2-A0CO-01A	0.006373	-0.000484
TCGA-A2-A0EW-01A	0.007712	-0.000407
TCGA-A2-A3XT-01A	0.005711	-0.000585
TCGA-A2-A3XV-01A	0.004993	-0.001469
TCGA-A2-A3XW-01A	0.006851	-0.000153
TCGA-A2-A4RY-01A	0.011586	-0.000248
TCGA-A2-A4S1-01A	6.7e-05	0.003188
TCGA-A5-A1OH-01A	0.000634	0.001247
TCGA-A5-AB3J-01A	0.003814	-0.000596
TCGA-A7-A3IZ-01A	0.019644	-0.002065
TCGA-A7-A3J1-01A	0.008611	-0.000696
TCGA-A7-A3RF-01A	0.021486	-0.000693
TCGA-A7-A425-01A	0.00518	-0.001031
TCGA-A7-A426-01A	0.00964	-0.00236
TCGA-A7-A4SB-01A	0.013126	-0.000756
TCGA-A7-A4SC-01A	0.009864	-0.000752
TCGA-A7-A4SF-01A	0.00948	-0.00119
TCGA-A7-A5ZV-01A	0.000884	7e-05
TCGA-A7-A5ZW-01A	0.003006	-0.000293
TCGA-A7-A5ZX-01A	0.012959	-0.00022
TCGA-A7-A6VW-01A	0.005725	-0.000154
TCGA-A7-A6VX-01A	0.022736	-0.000313
TCGA-A7-A6VY-01A	0.003734	4.5e-05
TCGA-A8-A06R-01A	0.01354	-0.000126
TCGA-A8-A06Y-01A	0.015332	-0.00273
TCGA-A8-A075-01A	0.008818	-0.000409
TCGA-A8-A07C-01A	0.001444	6.4e-05
TCGA-A8-A07F-01A	0.014577	-0.000205
TCGA-A8-A07G-01A	0.020305	-0.000103
TCGA-A8-A07I-01A	0.010532	-0.000512
TCGA-A8-A07J-01A	0.014576	-0.000144
TCGA-A8-A07L-01A	0.005426	-0.003411
TCGA-A8-A07O-01A	0.001571	-0.000584
TCGA-A8-A07R-01A	0.003821	-0.00146
TCGA-A8-A07S-01A	0.010719	-0.002134
TCGA-A8-A086-01A	0.015889	-0.000702
TCGA-A8-A08B-01A	0.005077	-0.000203
TCGA-A8-A08C-01A	0.010146	-0.000375
TCGA-A8-A08F-01A	0.024432	-0.000237
TCGA-A8-A08G-01A	0.01182	-0.000133
TCGA-A8-A08I-01A	0.015841	-0.000259
TCGA-A8-A08P-01A	0.009295	-0.000332
TCGA-A8-A08S-01A	0.014222	-0.001678
TCGA-A8-A08X-01A	0.001764	3.3e-05
TCGA-A8-A092-01A	0.006386	-0.000212
TCGA-A8-A093-01A	0.014697	-0.00036
TCGA-A8-A095-01A	0.006189	-0.000117
TCGA-A8-A097-01A	0.008294	-0.000571
TCGA-A8-A099-01A	0.018756	0
TCGA-A8-A09D-01A	0.002598	-5.8e-05
TCGA-A8-A09E-01A	0.009398	-0.001962
TCGA-A8-A09M-01A	0.009333	-0.001031
TCGA-A8-A09R-01A	0.033442	-0.000667
TCGA-A8-A09T-01A	0.018546	-0.001701
TCGA-A8-A09V-01A	0.022133	-0.002224
TCGA-A8-A0A6-01A	0.021784	-0.000806
TCGA-A8-A0A9-01A	0.013596	-0.002018
TCGA-AA-3713-01A	0.001737	-0.00051
TCGA-AA-3844-01A	0.006729	-0.001136
TCGA-AA-A01R-01A	0.002945	-5e-06
TCGA-AC-A23E-01A	0.009789	-0.000389
TCGA-AC-A2B8-01A	0.013512	-0.001892
TCGA-AC-A2BK-01A	0.003388	-5e-05
TCGA-AC-A2FE-01A	0.00495	-0.000265
TCGA-AC-A2FF-01A	0.007903	-0.00014
TCGA-AC-A2FK-01A	0.013296	-0.000989
TCGA-AC-A2QH-01A	4.6e-05	0.001903
TCGA-AC-A2QH-01B	0.000599	0.000474
TCGA-AC-A2QI-01A	0.024165	-0.000128
TCGA-AC-A2QJ-01A	0.000165	0.004178
TCGA-AC-A3BB-01A	0.005929	-0.000246
TCGA-AC-A3OD-01A	0.01436	-0.00092
TCGA-AC-A3OD-01B	0.022834	-0.000322
TCGA-AC-A3QP-01A	0.005844	-0.001596
TCGA-AC-A3TM-01A	0.006992	-0.000698
TCGA-AC-A3TN-01A	0.008652	-0.001065
TCGA-AC-A3W5-01A	0.001981	-0.000181
TCGA-AC-A3YI-01A	0.010306	-0.000448
TCGA-AC-A5EH-01A	0.011051	-0.001298
TCGA-AC-A5XU-01A	0.017756	-0.002402
TCGA-AF-A56N-01A	0.012485	-0.00171
TCGA-AG-3591-01A	0.003941	-0.001391
TCGA-AG-3593-01A	0.007251	-0.000269
TCGA-AG-3600-01A	0.005335	-0.000173
TCGA-AG-3885-01A	0.003049	-0.0011
TCGA-AG-3894-01A	0.003702	-0.000666
TCGA-AG-4022-01A	0.011649	-0.000845
TCGA-AG-A00C-01A	0.013227	-0.000467
TCGA-AG-A00H-01A	0.003584	-0.000559
TCGA-AG-A01L-01A	0.003921	-0.000254
TCGA-AG-A01W-01A	0.009408	-0.000287
TCGA-AG-A01Y-01A	0.003233	-0.000472
TCGA-AG-A02N-01A	0.004895	-0.002183
TCGA-AG-A032-01A	0.011298	-0.001849
TCGA-AG-A036-01A	0.005832	-0.000534
TCGA-AJ-A23M-01A	0.007823	0
TCGA-AJ-A23N-01A	0.007256	-0.001231
TCGA-AJ-A2QK-01A	0.005524	-0.001402
TCGA-AJ-A2QM-01A	0.006833	-0.001642
TCGA-AJ-A3BD-01A	0.007903	-0.000472
TCGA-AJ-A3BF-01A	0.002269	-8.8e-05
TCGA-AJ-A3BG-01A	0.028565	-0.001752
TCGA-AJ-A3BK-01A	0.008841	-0.000513
TCGA-AJ-A3EK-01A	0.001482	-0.000168
TCGA-AJ-A3I9-01A	0.01028	-0.004581
TCGA-AJ-A3NF-01A	0.004649	-0.000322
TCGA-AJ-A3NG-01A	0.006007	-0.005232
TCGA-AJ-A3OJ-01A	0.008865	-0.001647
TCGA-AJ-A3OK-01A	0.006125	-0.00135
TCGA-AJ-A3QS-01A	0.003283	-0.000101
TCGA-AJ-A3TW-01A	0.002096	-0.000296
TCGA-AP-A5FX-01A	0.009827	-0.000645
TCGA-AQ-A7U7-01A	0.007201	-0.000246
TCGA-BA-A4IF-01A	0.000483	0.001023
TCGA-BA-A4IH-01A	0.008889	-4.1e-05
TCGA-BA-A6D8-01A	0.001871	-3.7e-05
TCGA-BA-A6DA-01A	0.000919	-0.0003
TCGA-BA-A6DD-01A	0.003034	-0.00015
TCGA-BA-A6DG-01A	0.000324	0.001213
TCGA-BA-A6DI-01A	0.003149	-0.000663
TCGA-BA-A6DJ-01A	0.000474	0.001347
TCGA-BB-A5HU-01A	0.003891	-5.7e-05
TCGA-BB-A5HY-01A	0.001301	0.000108
TCGA-BB-A5HZ-01A	0.001818	-0.001189
TCGA-BB-A6UO-01A	0.001851	-0.001121
TCGA-BG-A0MH-01A	0.001759	0.001255
TCGA-BG-A0MK-01A	0.005212	5.2e-05
TCGA-BG-A0VX-01A	0.002523	-0.000634
TCGA-BG-A2AE-01A	0.006486	-0.000524
TCGA-BG-A2L7-01A	0.013203	-0.001504
TCGA-BG-A3EW-01A	0.006998	-0.001461
TCGA-BG-A3PP-01A	0.001917	-0.001609
TCGA-BH-A0AV-01A	0.001796	-0.000164
TCGA-BH-A0B0-01A	0.016296	-0.000316
TCGA-BH-A0B5-01A	0.013878	-0.000623
TCGA-BH-A0B6-01A	0.023635	-0.001494
TCGA-BH-A0B7-01A	0.012593	-0.000586
TCGA-BH-A0BG-01A	0.006136	-0.001157
TCGA-BH-A0BO-01A	0.010187	-0.000353
TCGA-BH-A0BP-01A	0.016065	-0.001714
TCGA-BH-A0BR-01A	0.008625	-0.001824
TCGA-BH-A0BS-01A	0.011504	-0.000221
TCGA-BH-A0BT-01A	0.006575	-0.000143
TCGA-BH-A0BW-01A	0.010144	-0.000503
TCGA-BH-A0BZ-01A	0.004006	-0.000174
TCGA-BH-A0C3-01A	0.018035	-0.001202
TCGA-BH-A0DE-01A	0.014751	-0.003748
TCGA-BH-A0DG-01A	0.010898	-0.000202
TCGA-BH-A0DI-01A	0.006729	-0.000209
TCGA-BH-A0DL-01A	0.004213	-0.00038
TCGA-BH-A0DV-01A	0.007341	0
TCGA-BH-A0DX-01A	0.019773	-0.000403
TCGA-BH-A0E9-01B	0.007724	0
TCGA-BH-A0EI-01A	0.030793	-0.000724
TCGA-BH-A0H3-01A	0.012951	-0.000719
TCGA-BH-A0W3-01A	0.013767	-0.00111
TCGA-BH-A0W5-01A	0.010711	-0.002385
TCGA-BH-A0W7-01A	0.006063	-0.000273
TCGA-BH-A18F-01A	0.008447	-0.000396
TCGA-BH-A18G-01A	0.002001	-0.000329
TCGA-BH-A18H-01A	0.016042	-0.000761
TCGA-BH-A1EV-01A	0.014774	-0.000348
TCGA-BH-A201-01A	0.009489	-0.00133
TCGA-BH-A202-01A	0.004114	-0.001359
TCGA-BH-A42V-01A	0.014518	-0.001792
TCGA-BH-A6R8-01A	0.032873	-0.001362
TCGA-BH-A8FZ-01A	0.00449	-0.001176
TCGA-BJ-A18Z-01A	0.005912	-0.002294
TCGA-BJ-A28Z-01A	0.009164	-0.001185
TCGA-BJ-A290-01A	0.013003	-0.004382
TCGA-BJ-A2N7-01A	0.011496	-0.000366
TCGA-BJ-A3PT-01A	0.013671	-0.001417
TCGA-BJ-A3PU-01A	0.014806	-0.000951
TCGA-BJ-A45C-01A	0.005918	-0.001042
TCGA-BJ-A45F-01A	0.009301	-0.001197
TCGA-BJ-A45G-01A	0.008998	-0.000467
TCGA-BJ-A45H-01A	0.008681	-0.001637
TCGA-BJ-A45I-01A	0.008976	-0.002612
TCGA-BJ-A45J-01A	0.008371	-0.003897
TCGA-BJ-A4O8-01A	0.006119	-0.001011
TCGA-BK-A56F-01A	0.011515	-0.002001
TCGA-BK-A6W4-01A	0.003173	-0.001993
TCGA-C5-A1BQ-01C	0.003424	-0.00018
TCGA-C5-A2LZ-01A	0.004766	-0.001414
TCGA-CF-A27C-01A	0.004733	-0.001327
TCGA-CF-A3MF-01A	0.003524	-6.6e-05
TCGA-CF-A3MH-01A	0.003641	-0.001141
TCGA-CF-A47S-01A	0.007133	-0.00117
TCGA-CG-4444-01A	0.003003	-0.000237
TCGA-CG-4477-01A	0.003828	-0.000353
TCGA-CN-6998-01A	0.000991	0.000297
TCGA-CN-A498-01A	0.001812	-0.000301
TCGA-CN-A49A-01A	0.000185	0.002666
TCGA-CN-A49B-01A	0.000748	0.002116
TCGA-CN-A49C-01A	0.003762	-0.000353
TCGA-CN-A63T-01A	0.004181	-0.000318
TCGA-CN-A63U-01A	0.00385	-0.001279
TCGA-CN-A63W-01A	0.001916	-0.000116
TCGA-CN-A641-01A	0.001106	-0.000234
TCGA-CN-A6UY-01A	0.02236	-0.002364
TCGA-CN-A6V3-01A	0.002708	-0.000367
TCGA-CN-A6V6-01A	0.010122	-0.000473
TCGA-CN-A6V7-01A	0.000665	0.000136
TCGA-CQ-7071-01A	0.00161	-0.000258
TCGA-CQ-7072-01A	0.000883	0.001131
TCGA-CQ-A4C9-01A	0.002201	-0.001169
TCGA-CQ-A4CD-01A	0.002684	-0.001252
TCGA-CQ-A4CH-01A	0.000853	0.000227
TCGA-CQ-A4CI-01A	0.000436	0.003312
TCGA-CR-6491-01A	0.000387	0.000703
TCGA-CR-6493-01A	0.000282	0.003425
TCGA-CR-7390-01A	0.000408	0.02193
TCGA-CR-7392-01A	0.001838	-0.000416
TCGA-CR-7393-01A	0.002349	-0.001578
TCGA-CR-7394-01A	0.002422	-0.001829
TCGA-CR-7397-01A	0.001658	0.000347
TCGA-CV-5966-01A	0.000692	-0.001044
TCGA-CV-5973-01A	0.00236	-0.000939
TCGA-CV-5977-01A	0.000286	0.003731
TCGA-CV-6936-01A	0.002063	-0.000588
TCGA-CV-6941-01A	0.004943	-0.001067
TCGA-CV-6950-01A	7e-05	0.004133
TCGA-CV-6954-01A	0.001326	-0.000316
TCGA-CV-6959-01A	0.000574	-0.000932
TCGA-CV-7090-01A	0.002947	-0.000625
TCGA-CV-7235-01A	0.006221	0
TCGA-CV-7238-01A	0.000477	-0.00093
TCGA-CV-7250-01A	0.001907	-0.000482
TCGA-CV-7252-01A	0.002724	-0.002235
TCGA-CV-7422-01A	0.00163	-0.000707
TCGA-CV-7429-01A	1.3e-05	0.005
TCGA-CV-7435-01A	0.002801	-0.000485
TCGA-CV-A45R-01A	0.001077	-7.9e-05
TCGA-CV-A45U-01A	0.003819	-0.0006
TCGA-CV-A45X-01A	0.000988	0.000344
TCGA-CV-A45Y-01A	0.00249	-0.000847
TCGA-CV-A45Z-01A	0.003269	-0.000615
TCGA-CV-A460-01A	0.008442	-0.001481
TCGA-CV-A461-01A	0.001536	-0.000298
TCGA-CV-A468-01A	0.002295	-0.000199
TCGA-CV-A6JD-01A	0.001777	-0.001171
TCGA-CV-A6JN-01A	0.000634	0.002878
TCGA-CV-A6JO-01B	0.001248	-0.000608
TCGA-CV-A6JU-01A	0.003654	-0.001657
TCGA-CV-A6JY-01A	0.002696	-0.000821
TCGA-CV-A6K1-01A	0.003237	-0.001175
TCGA-CV-A6K2-01A	0.002458	-0.0005
TCGA-CX-A4AQ-01A	0.008047	-0.000735
TCGA-D1-A3DH-01A	0.009713	-0.001639
TCGA-D6-A6EK-01A	0.000904	0.001038
TCGA-D6-A6EM-01A	0.001092	-0.000662
TCGA-D6-A6EN-01A	0.001272	-0.001665
TCGA-D6-A6EO-01A	0.00116	-0.000167
TCGA-D6-A6EQ-01A	0.000553	0.001141
TCGA-D6-A6ES-01A	0.004839	-0.001305
TCGA-D6-A74Q-01A	0.002598	-0.000812
TCGA-D7-8574-01A	0.00547	-0.001235
TCGA-D7-8579-01A	0.002937	-3.5e-05
TCGA-D7-A4YY-01A	0.006479	-0.001397
TCGA-D7-A4Z0-01A	0.001631	-0.001002
TCGA-D7-A748-01A	0.000924	-0.000262
TCGA-D8-A3Z6-01A	0.004278	-0.000114
TCGA-D8-A73X-01A	0.016404	-0.002011
TCGA-DB-A4XA-01A	0.000214	0.006808
TCGA-DB-A4XB-01A	0.000236	0.000532
TCGA-DB-A4XC-01A	0.000195	0.005537
TCGA-DB-A4XD-01A	0.000189	0.00199
TCGA-DB-A4XE-01A	0.000204	0.004421
TCGA-DB-A4XF-01A	9.4e-05	0.001619
TCGA-DB-A64O-01A	0.000114	0.002323
TCGA-DB-A64W-01A	0.000415	0.000638
TCGA-DB-A64X-01A	0.000151	0.001886
TCGA-DB-A75K-01A	0.000135	0.007466
TCGA-DB-A75L-01A	0.000368	0.003409
TCGA-DB-A75M-01A	0.000116	0.007053
TCGA-DE-A0XZ-01A	0.013216	-0.001236
TCGA-DE-A2OL-01A	0.010448	-0.000784
TCGA-DE-A3KN-01A	0.005391	-0.000306
TCGA-DE-A4M8-01A	0.015649	-0.001499
TCGA-DE-A4M9-01A	0.004553	-0.001614
TCGA-DE-A4MA-01A	0.00908	-0.001585
TCGA-DE-A4MB-01A	0.00924	-0.00532
TCGA-DE-A4MC-01A	0.008439	-0.00131
TCGA-DE-A4MD-01A	0.008615	-0.002832
TCGA-DE-A69J-01A	0.010585	-0.001112
TCGA-DE-A69K-01A	0.011722	-0.002222
TCGA-DF-A2KS-01A	0.006497	-0.00117
TCGA-DH-A66B-01A	6.3e-05	0.00189
TCGA-DH-A66D-01A	0.000117	0.001763
TCGA-DH-A66G-01A	0.000171	0.003107
TCGA-DH-A7UR-01A	0.000381	0.001779
TCGA-DH-A7UT-01A	0.000214	0.00179
TCGA-DH-A7UU-01A	0.000303	0.000903
TCGA-DH-A7UV-01A	0.000281	0.002436
TCGA-DI-A2QY-01A	0.013348	-0.000667
TCGA-DJ-A13U-01A	0.013381	-0.0009
TCGA-DJ-A13V-01A	0.010356	-0.000777
TCGA-DJ-A1QH-01A	0.010233	-0.000125
TCGA-DJ-A1QO-01A	0.004679	-0.00134
TCGA-DJ-A2PQ-01A	0.010604	-0.001587
TCGA-DJ-A2PS-01A	0.011501	-0.00102
TCGA-DJ-A2PT-01A	0.006291	-0.000322
TCGA-DJ-A2PW-01A	0.009699	-0.002846
TCGA-DJ-A2Q1-01A	0.010992	-0.001372
TCGA-DJ-A2Q3-01A	0.010843	-0.002281
TCGA-DJ-A2Q5-01A	0.013045	-0.001612
TCGA-DJ-A2Q6-01A	0.016615	-0.001214
TCGA-DJ-A2Q9-01A	0.004803	-0.001171
TCGA-DJ-A2QB-01A	0.007435	-0.000799
TCGA-DJ-A3UO-01A	0.012573	-0.000893
TCGA-DJ-A3UP-01A	0.014582	-0.001035
TCGA-DJ-A3UQ-01A	0.010086	-0.001284
TCGA-DJ-A3UU-01A	0.015005	-0.001339
TCGA-DJ-A3V0-01A	0.010304	-0.001866
TCGA-DJ-A3V4-01A	0.012054	-0.000576
TCGA-DJ-A3V5-01A	0.015257	-0.003424
TCGA-DJ-A3V6-01A	0.00847	-0.001915
TCGA-DJ-A3V7-01A	0.010513	-0.001171
TCGA-DJ-A3V8-01A	0.010024	-0.001883
TCGA-DJ-A3V9-01A	0.007811	-0.00233
TCGA-DJ-A3VB-01A	0.006389	-0.00076
TCGA-DJ-A3VD-01A	0.012129	-0.002014
TCGA-DJ-A3VF-01A	0.008789	-0.000702
TCGA-DJ-A3VJ-01A	0.014179	-0.000742
TCGA-DJ-A3VK-01A	0.011828	-0.001388
TCGA-DJ-A3VM-01A	0.005677	-0.001517
TCGA-DJ-A4UP-01A	0.005953	-0.000751
TCGA-DJ-A4UQ-01A	0.005984	-0.001841
TCGA-DJ-A4UR-01A	0.006815	-0.000952
TCGA-DJ-A4UW-01A	0.011046	-0.00053
TCGA-DJ-A4V5-01A	0.009257	-0.000778
TCGA-DK-AA6T-01A	0.000282	0.005167
TCGA-DK-AA6W-01A	0.001955	-0.002358
TCGA-DS-A5RQ-01A	0.005268	-0.000521
TCGA-DS-A7WF-01A	0.012869	-0.000808
TCGA-DS-A7WH-01A	0.011561	-0.000192
TCGA-DS-A7WI-01A	0.002565	-0.000199
TCGA-DU-8158-01A	0.000377	0.001023
TCGA-DU-8161-01A	0.000487	0.000969
TCGA-DU-8162-01A	0.000207	0.000973
TCGA-DU-8163-01A	0.000122	0.002088
TCGA-DU-8165-01A	0.004099	-0.001241
TCGA-DU-8166-01A	0.000117	0.002919
TCGA-DU-8167-01A	0.0001	0.003987
TCGA-DU-8168-01A	0.000345	0.000908
TCGA-DU-A5TP-01A	1.5e-05	0.004647
TCGA-DU-A5TR-01A	0.000105	0.003963
TCGA-DU-A5TS-01A	0.000508	0.00142
TCGA-DU-A5TT-01A	0.000483	0.001665
TCGA-DU-A5TU-01A	0.00024	0.001264
TCGA-DU-A5TY-01A	8.9e-05	0.001525
TCGA-DU-A6S7-01A	0.000134	0.000277
TCGA-DU-A76K-01A	0.000621	0.002052
TCGA-DU-A76L-01A	0.000102	0.002566
TCGA-DU-A76O-01A	0.000142	0.001889
TCGA-DU-A76R-01A	0.000142	0.002478
TCGA-DU-A7T8-01A	0.000257	0.001258
TCGA-DU-A7TA-01A	0.000165	0.000818
TCGA-DU-A7TB-01A	0.000628	0.000514
TCGA-DU-A7TD-01A	0.000181	0.003104
TCGA-DU-A7TI-01A	0.000183	0.002139
TCGA-E1-A7YD-01A	9.8e-05	0.007499
TCGA-E1-A7YE-01A	0.000168	0.001666
TCGA-E1-A7YJ-01A	0.000241	0.001051
TCGA-E1-A7YL-01A	0.00036	0.00079
TCGA-E1-A7YM-01A	0.000281	0.003539
TCGA-E1-A7YV-01A	0.000363	0.000943
TCGA-E1-A7YW-01A	0.000261	0.002494
TCGA-E1-A7YY-01A	0.000168	0.001798
TCGA-E1-A7Z2-01A	8.3e-05	0.002819
TCGA-E1-A7Z3-01A	6.4e-05	0.004905
TCGA-E1-A7Z4-01A	0.000126	0.001214
TCGA-E1-A7Z6-01A	9.4e-05	0.003105
TCGA-E2-A1L7-01A	0.010732	-0.001328
TCGA-E2-A572-01A	0.038874	-0.000774
TCGA-E2-A574-01A	0.001579	-0.000492
TCGA-E2-A9RU-01A	0.003273	-0.001328
TCGA-E3-A3DY-01A	0.012765	-0.000828
TCGA-E3-A3DZ-01A	0.00786	-0.000226
TCGA-E3-A3E2-01A	0.012241	-0.000818
TCGA-E3-A3E3-01A	0.01174	-0.000504
TCGA-E3-A3E5-01A	0.017841	-0.000304
TCGA-E6-A2P9-01A	0.005458	-0.000972
TCGA-E7-A3Y1-01A	0.00546	-0.000685
TCGA-E8-A3X7-01A	0.012777	-0.001512
TCGA-E8-A419-01A	0.006481	-0.002186
TCGA-E8-A44M-01A	0.010104	-0.0002
TCGA-E9-A1R2-01A	0.006902	-0.000313
TCGA-E9-A1RH-01A	0.001216	-0.000796
TCGA-E9-A227-01A	0.012589	-0.001284
TCGA-E9-A2JS-01A	0.016897	-0.001675
TCGA-E9-A2JT-01A	0.003415	-0.001319
TCGA-E9-A5UP-01A	0.013167	-0.001294
TCGA-E9-A6HE-01A	0.011126	-0.000276
TCGA-EA-A3QD-01A	0.008932	-0.000311
TCGA-EA-A3Y4-01A	0.003932	-0.000704
TCGA-EA-A439-01A	0.004706	-0.000378
TCGA-EA-A43B-01A	0.002531	-3.2e-05
TCGA-EA-A44S-01A	0.007242	-0.000827
TCGA-EA-A4BA-01A	0.007686	-0.000436
TCGA-EA-A5FO-01A	0.017739	-0.001954
TCGA-EA-A5O9-01A	0.004677	-0.000659
TCGA-EB-A6QZ-01A	3.1e-05	0.006633
TCGA-ED-A459-01A	0.027043	-0.001835
TCGA-EJ-A65F-01A	0.011876	-0.003547
TCGA-EL-A3H4-01A	0.013634	-0.001187
TCGA-EL-A3T3-01A	0.013397	-0.002359
TCGA-EL-A3T6-01A	0.016817	-0.001209
TCGA-EL-A3TB-01A	0.009584	-0.0028
TCGA-EL-A4JW-01A	0.003025	-0.000944
TCGA-EM-A1YA-01A	0.006834	-0.001285
TCGA-EM-A1YB-01A	0.00346	-0.001228
TCGA-EM-A1YC-01A	0.00449	-0.00204
TCGA-EM-A22J-01A	0.008251	-0.00154
TCGA-EM-A22K-01A	0.013173	-0.000675
TCGA-EM-A22O-01A	0.019427	-0.000707
TCGA-EM-A22P-01A	0.007879	-0.001638
TCGA-EM-A2CS-01A	0.016709	-0.000584
TCGA-EM-A2OV-01A	0.00729	-0.001459
TCGA-EM-A2OX-01A	0.007317	-0.001582
TCGA-EM-A2OY-01A	0.01069	-0.002881
TCGA-EM-A2P0-01A	0.014263	-0.00082
TCGA-EM-A2P1-01A	0.008681	-0.001356
TCGA-EM-A3AJ-01A	0.004424	-0.000999
TCGA-EM-A3AN-01A	0.007982	-0.000604
TCGA-EM-A3AR-01A	0.009073	-0.001944
TCGA-EM-A3FQ-01A	0.00899	-0.000701
TCGA-EM-A3O3-01A	0.008254	-0.00281
TCGA-EM-A3O6-01A	0.005557	-0.000487
TCGA-EM-A3ST-01A	0.015186	-0.001163
TCGA-EM-A4FF-01A	0.013899	-0.00344
TCGA-EM-A4FH-01A	0.003523	-0.001058
TCGA-EM-A4FN-01A	0.007891	-0.000609
TCGA-EM-A4FO-01A	0.006411	-0.001221
TCGA-EM-A4FQ-01A	0.007286	-0.001145
TCGA-EM-A4FR-01A	0.005672	-0.00162
TCGA-EM-A4FU-01A	0.005763	-0.000484
TCGA-EO-A1Y7-01A	0.006441	-0.001729
TCGA-EO-A22Y-01A	0.025662	-0.001003
TCGA-EO-A2CG-01A	0.007748	-0.000732
TCGA-EO-A3AV-01A	0.003757	-0.000562
TCGA-EO-A3B1-01A	0.004604	-0.00063
TCGA-EO-A3KU-01A	0.001879	-0.001344
TCGA-EQ-A4SO-01A	0.006191	-0.001395
TCGA-ET-A39J-01A	0.009662	-0.002834
TCGA-ET-A39K-01A	0.008084	-0.001503
TCGA-ET-A39M-01A	0.008796	-0.002778
TCGA-ET-A39N-01A	0.000987	0.003784
TCGA-ET-A39P-01A	0.015058	-0.003378
TCGA-ET-A3BS-01A	0.024158	-0.001686
TCGA-ET-A3BT-01A	0.018964	-0.000948
TCGA-ET-A3BV-01A	0.006115	-0.001195
TCGA-ET-A3DO-01A	0.010851	-0.001861
TCGA-ET-A3DU-01A	0.011507	-0.002436
TCGA-ET-A3DV-01A	0.007605	-0.001145
TCGA-ET-A3DW-01A	0.014218	-0.001305
TCGA-EW-A3E8-01B	0.021489	-0.000887
TCGA-EW-A423-01A	0.010378	-0.002974
TCGA-EW-A424-01A	0.009619	-0.000605
TCGA-EX-A3L1-01A	0.002349	-0.000342
TCGA-EX-A449-01A	0.029733	-0.000152
TCGA-EY-A3L3-01A	0.01309	-0.001228
TCGA-EY-A4KR-01A	0.010336	-0.001251
TCGA-EY-A547-01A	0.00211	-0.000743
TCGA-EY-A549-01A	0.016533	-0.001351
TCGA-EY-A54A-01A	0.013364	-0.001254
TCGA-F1-A448-01A	0.004689	5e-06
TCGA-F7-7848-01A	0.003459	-0.00081
TCGA-F7-A50G-01A	0.001052	0.00108
TCGA-F7-A50J-01A	0.000379	0.00118
TCGA-F7-A61S-01A	0.001764	-0.002265
TCGA-F7-A623-01A	0.000388	0.008057
TCGA-F7-A624-01A	0.001771	-0.001479
TCGA-FA-A86F-01A	0.001429	-0.00111
TCGA-FC-A4JI-01A	0.001847	-0.000966
TCGA-FE-A22Z-01A	0.012472	-0.001994
TCGA-FE-A3PA-01A	0.007921	-0.001263
TCGA-FE-A3PB-01A	0.009628	-0.002157
TCGA-FE-A3PD-01A	0.006889	-0.000676
TCGA-FG-8185-01A	0.000167	0.001266
TCGA-FG-8186-01A	0.00031	0.004896
TCGA-FG-8189-01B	0.000334	0.001061
TCGA-FG-8191-01A	0.000145	0.000507
TCGA-FG-A4MW-01A	0.000185	0.002851
TCGA-FG-A4MX-01A	0.000788	0
TCGA-FG-A4MY-01A	0.000192	0.011137
TCGA-FG-A6IZ-01A	0.000226	0.009524
TCGA-FG-A6J1-01A	0.000441	0.005801
TCGA-FG-A6J3-01A	0.000137	0.001133
TCGA-FG-A70Y-01A	0.000187	0.001068
TCGA-FG-A70Z-01A	0.000204	0.00647
TCGA-FG-A711-01A	0.000104	0.003849
TCGA-FG-A87Q-01A	0.000479	0.002186
TCGA-FK-A3S3-01A	0.010757	-0.002837
TCGA-FK-A3SE-01A	0.007784	-0.002923
TCGA-FK-A3SH-01A	0.01009	-0.000673
TCGA-FN-7833-01A	8.1e-05	0.005596
TCGA-FP-7829-01A	0.002785	-0.000719
TCGA-FP-8209-01A	0.001141	0.00018
TCGA-FP-8210-01A	0.001331	-4.8e-05
TCGA-FP-8211-01A	0.002971	-0.000174
TCGA-FP-A4BE-01A	0.010695	-0.001059
TCGA-FP-A9TM-01A	0.005259	-0.000705
TCGA-FU-A23L-01A	0.004821	-0.00021
TCGA-FU-A3EO-01A	0.02554	-0.001242
TCGA-FU-A3HY-01A	0.00163	-0.000311
TCGA-FU-A3HZ-01A	0.003109	-7.9e-05
TCGA-FU-A3WB-01A	0.004015	-0.000492
TCGA-FU-A40J-01A	0.010958	-0.000926
TCGA-FU-A5XV-01A	0.002603	-0.000499
TCGA-FY-A3I4-01A	0.007838	-0.001115
TCGA-FY-A3NP-01A	0.010435	-0.000846
TCGA-FY-A3ON-01A	0.0083	-0.001671
TCGA-FY-A3R8-01A	0.010784	-0.001653
TCGA-FY-A3RA-01A	0.009399	-0.001
TCGA-FY-A3W9-01A	0.006799	-0.001456
TCGA-FY-A3YR-01A	0.009419	-0.00045
TCGA-FY-A40K-01A	0.017872	-0.000219
TCGA-FY-A40L-01A	0.017614	-0.002357
TCGA-FY-A40M-01A	0.007527	-0.000723
TCGA-FY-A4B0-01A	0.008423	-0.000792
TCGA-FY-A4B4-01A	0.007373	-0.000798
TCGA-G9-6339-01A	0.008695	-0.002152
TCGA-G9-6498-01A	0.005324	-0.001667
TCGA-G9-A9S7-01A	0.014882	-0.001243
TCGA-GM-A2DA-01A	0.006572	-0.000122
TCGA-GM-A2DB-01A	0.004289	-0.0003
TCGA-GM-A2DC-01A	0.01088	-0.000709
TCGA-GM-A2DF-01A	0.000192	0.00017
TCGA-GM-A2DK-01A	0.006611	-0.000804
TCGA-GM-A2DL-01A	0.003647	-0.000641
TCGA-GM-A2DM-01A	0.064818	-4.9e-05
TCGA-GM-A2DO-01A	0.018808	-0.000992
TCGA-GM-A3NY-01A	0.008663	-0.002426
TCGA-GM-A3XL-01A	0.012577	-0.00019
TCGA-GM-A3XN-01A	0.005101	-9.2e-05
TCGA-GM-A4E0-01A	0.004146	-0.000562
TCGA-GR-7351-01A	0.001923	-0.000554
TCGA-GS-A9TU-01A	0.000941	0.002237
TCGA-GS-A9TV-01A	0.001666	-0.000176
TCGA-GS-A9TW-01A	0.004774	-0.000237
TCGA-GS-A9TX-01A	0.003531	-0.000469
TCGA-GS-A9TZ-01A	0.020795	-0.001434
TCGA-H2-A3RI-01A	0.000786	0.000403
TCGA-H7-A76A-01A	0.003914	-0.00071
TCGA-HC-7081-01A	0.009288	0
TCGA-HC-7212-01A	0.009105	-0.005012
TCGA-HC-7232-01A	0.008999	-0.002354
TCGA-HC-7744-01A	0.007817	-0.001127
TCGA-HC-7747-01A	0.015283	0
TCGA-HC-7817-01B	0.016841	-0.001279
TCGA-HC-8265-01A	0.007451	-0.001574
TCGA-HC-8265-01B	0.007664	-0.001499
TCGA-HC-A48F-01A	0.007907	-0.000338
TCGA-HC-A9TE-01A	0.006955	-0.002574
TCGA-HD-7753-01A	0.000954	-0.000261
TCGA-HD-7831-01A	3.1e-05	0.007097
TCGA-HD-7832-01A	0.000615	0.000281
TCGA-HD-8224-01A	0.002272	-0.000663
TCGA-HD-8314-01A	0.000989	-0.000267
TCGA-HM-A4S6-01A	0.001446	-8.3e-05
TCGA-HT-7477-01B	0.000727	-0.000813
TCGA-HT-7483-01A	4.7e-05	0.00113
TCGA-HT-7873-01B	0.000253	0.00227
TCGA-HT-7884-01B	0.000639	0.001283
TCGA-HT-8011-01A	0.000113	0.001423
TCGA-HT-8013-01A	8.2e-05	0.002916
TCGA-HT-8104-01A	0.000118	0.008336
TCGA-HT-8105-01A	0.000509	-0.000397
TCGA-HT-8110-01A	0.000508	0.003967
TCGA-HT-A4DV-01A	0.00024	0.006025
TCGA-HT-A5R7-01A	0.000278	0.006781
TCGA-HT-A5RA-01A	0.000242	0.003595
TCGA-HT-A5RC-01A	8e-05	0.002047
TCGA-HT-A615-01A	7.4e-05	0.004684
TCGA-HT-A618-01A	0.000201	0.004687
TCGA-HT-A61A-01A	0.000308	0.007777
TCGA-HT-A61B-01A	0.000418	0.006861
TCGA-HT-A61C-01A	3.1e-05	0.005523
TCGA-HT-A74H-01A	0.000175	0.004662
TCGA-HT-A74K-01A	0.000263	0.002317
TCGA-HW-7487-01A	0.000271	0.004751
TCGA-HW-8320-01A	0.000224	0.000913
TCGA-HW-8321-01A	0.000162	0.001755
TCGA-HW-A5KL-01A	0.000206	0.001857
TCGA-IM-A3EB-01A	0.010106	-0.000755
TCGA-IN-A6RO-01A	0.004757	-0.000943
TCGA-IQ-7630-01A	0.001416	-0.000213
TCGA-IQ-7632-01A	0.001463	0.000412
TCGA-IQ-A61E-01A	0.000482	0.000578
TCGA-IQ-A61G-01A	0.007469	-0.000396
TCGA-IQ-A61J-01A	0.002154	-0.000129
TCGA-IQ-A61O-01A	0.0001	0.001009
TCGA-IR-A3L7-01A	0.013866	-6.1e-05
TCGA-IR-A3LA-01A	0.038299	-0.000235
TCGA-IR-A3LB-01A	0.007363	-0.00016
TCGA-IR-A3LC-01A	0.007216	-0.000138
TCGA-IR-A3LF-01A	0.013784	-0.00148
TCGA-IR-A3LH-01A	0.003618	-0.000149
TCGA-IR-A3LI-01A	0.008253	-0.000107
TCGA-IR-A3LK-01A	0.015597	-0.000169
TCGA-IR-A3LL-01A	0.004906	-0.000308
TCGA-J4-A83M-01A	0.009634	-0.002276
TCGA-J4-AATZ-01A	0.018239	-0.00205
TCGA-J8-A3NZ-01A	0.012255	-0.002628
TCGA-J8-A3O1-01A	0.010136	-0.002215
TCGA-J8-A3YD-01A	0.010635	-0.001748
TCGA-J8-A3YE-01A	0.009992	-0.00068
TCGA-J8-A3YF-01A	0.011778	-0.002304
TCGA-J8-A3YG-01A	0.010322	-0.003292
TCGA-J9-A52B-01A	0.017216	-0.002177
TCGA-J9-A52E-01A	0.003987	-0.001764
TCGA-JU-AAVI-01A	0.007243	-0.000932
TCGA-JW-A5VG-01A	0.007978	-0.000896
TCGA-JW-A5VI-01A	0.004118	0.000122
TCGA-JX-A3Q0-01A	0.009983	-0.002631
TCGA-JX-A5QV-01A	0.009714	-0.001616
TCGA-K4-A4AC-01A	0.003456	-0.001638
TCGA-KB-A6F7-01A	0.000719	-0.000217
TCGA-KK-A59Y-01A	0.009933	-0.004959
TCGA-KK-A6E0-01A	0.016217	-0.004081
TCGA-KK-A6E1-01A	0.008994	-0.004744
TCGA-KK-A7AU-01A	0.007888	-0.002376
TCGA-KK-A7AY-01A	0.012915	-0.003057
TCGA-KK-A7B0-01A	0.00919	-0.002192
TCGA-KK-A8I7-01A	0.014529	-0.00424
TCGA-KK-A8I8-01A	0.007163	-0.002774
TCGA-KK-A8I9-01A	0.019524	0
TCGA-KK-A8IC-01A	0.017945	-0.003678
TCGA-KS-A4I1-01A	0.009863	-0.00097
TCGA-KS-A4I3-01A	0.008682	-0.000881
TCGA-KS-A4I5-01A	0.01148	-0.001153
TCGA-KS-A4I7-01A	0.01237	-0.001842
TCGA-KS-A4I9-01A	0.015002	-0.001365
TCGA-KS-A4IB-01A	0.013691	-0.001332
TCGA-KT-A74X-01A	0.000359	0.001407
TCGA-KT-A7W1-01A	8.2e-05	0.002204
TCGA-KU-A6H7-01A	0.004348	-0.0001
TCGA-KU-A6H8-01A	0.001759	-0.000471
TCGA-L6-A4EP-01A	0.00882	-0.000978
TCGA-L6-A4EQ-01A	0.025368	-0.001641
TCGA-L6-A4ET-01A	0.015639	-0.000863
TCGA-L6-A4EU-01A	0.014112	-0.001547
TCGA-LL-A441-01A	0.00206	0.000151
TCGA-LL-A5YO-01A	0.003337	-7.3e-05
TCGA-LL-A73Z-01A	0.007446	-0.000486
TCGA-LL-A7SZ-01A	0.002709	0.000255
TCGA-LL-A8F5-01A	0.005159	-0.001207
TCGA-LL-A9Q3-01A	0.023319	-0.001865
TCGA-LP-A4AU-01A	0.007876	-0.000334
TCGA-LQ-A4E4-01A	0.010442	-0.002459
TCGA-M7-A723-01A	0.014633	-0.00222
TCGA-M7-A724-01A	0.011084	-0.005455
TCGA-MA-AA3W-01A	0.0062	-0.000127
TCGA-MA-AA3X-01A	0.003858	-0.000227
TCGA-MK-A4N6-01A	0.00879	-0.001668
TCGA-MK-A4N7-01A	0.009147	-0.001728
TCGA-MK-A4N9-01A	0.019535	-0.002398
TCGA-MK-A84Z-01A	0.007577	-0.000899
TCGA-MP-A4T9-01A	0.003019	-9.9e-05
TCGA-MS-A51U-01A	0.005973	-0.000243
TCGA-MT-A51W-01A	0.002396	-6.2e-05
TCGA-MU-A5YI-01A	0.015507	-0.000989
TCGA-MY-A5BD-01A	0.015886	-0.000792
TCGA-MY-A913-01A	0.001398	-0.000174
TCGA-MZ-A5BI-01A	0.00649	-0.000295
TCGA-MZ-A6I9-01A	0.002758	-4.4e-05
TCGA-N5-A4R8-01A	0.000422	0.001906
TCGA-N5-A4RF-01A	0.000334	0.003981
TCGA-N5-A4RS-01A	0.007112	-0.000305
TCGA-N5-A4RT-01A	0.000161	0.001309
TCGA-N5-A4RV-01A	0.000451	0.002342
TCGA-N5-A59F-01A	0.002875	-0.000996
TCGA-N6-A4V9-01A	0.007801	-0.000384
TCGA-N6-A4VE-01A	0.007323	-0.001173
TCGA-N7-A59B-01A	0.01062	-0.000562
TCGA-N8-A4PN-01A	0.000903	0.002304
TCGA-N9-A4Q1-01A	0.000193	0.00143
TCGA-NA-A4QW-01A	0.000927	0.000633
TCGA-ND-A4WC-01A	0.00523	-0.000596
TCGA-ND-A4WF-01A	1.5e-05	0.003233
TCGA-OL-A5D7-01A	0.014969	-0.000958
TCGA-OL-A5RW-01A	0.003131	-0.00036
TCGA-OL-A66H-01A	0.019629	-0.001266
TCGA-OL-A66I-01A	0.031947	-0.00042
TCGA-OL-A66L-01A	0.007807	-0.001511
TCGA-OL-A66N-01A	0.00266	-0.000416
TCGA-OL-A66O-01A	0.009292	-0.000268
TCGA-OL-A6VO-01A	0.003398	-4.2e-05
TCGA-OR-A5JF-01A	0.009137	-0.000768
TCGA-OR-A5JK-01A	0.017841	-0.001245
TCGA-OR-A5K4-01A	0.006152	-0.000248
TCGA-P3-A5Q5-01A	0.002574	-0.000556
TCGA-P3-A5Q6-01A	0.000823	-0.000736
TCGA-P3-A5QE-01A	0.048887	-0.002572
TCGA-P3-A6SW-01A	0.003982	-0.000364
TCGA-P3-A6SX-01A	0.000311	0.004022
TCGA-P3-A6T0-01A	0.000393	0.002188
TCGA-P3-A6T3-01A	0.00047	0.000241
TCGA-P3-A6T6-01A	0.006816	-0.000824
TCGA-P3-A6T7-01A	0.001923	-0.000283
TCGA-P3-A6T8-01A	0.000398	0.001054
TCGA-P5-A5EX-01A	9.2e-05	0.003789
TCGA-P5-A5F0-01A	0.000326	0.006657
TCGA-P5-A5F4-01A	0.000198	0.003581
TCGA-PE-A5DD-01A	0.009219	-0.000425
TCGA-PE-A5DE-01A	0.01293	-0.000525
TCGA-PG-A914-01A	0.006029	-0.000642
TCGA-Q1-A5R2-01A	0.003264	-0.000833
TCGA-Q1-A5R3-01A	0.001736	-0.000144
TCGA-Q1-A73O-01A	0.003382	-5.9e-05
TCGA-QF-A5YS-01A	0.021868	-0.001389
TCGA-QF-A5YT-01A	0.004435	-0.000229
TCGA-QH-A65R-01A	0.000425	0.001219
TCGA-QH-A65X-01A	0.000223	0.001356
TCGA-QH-A65Z-01A	0.000281	0.007103
TCGA-QH-A6CS-01A	0.000101	0.001284
TCGA-QH-A6CU-01A	8e-05	0.003692
TCGA-QH-A6CY-01A	0.000162	0.000994
TCGA-QH-A6X4-01A	0.000324	0.003019
TCGA-QH-A6X8-01A	0.000206	0.001647
TCGA-QH-A6XC-01A	0.000205	0.002624
TCGA-QK-A652-01A	0.000221	0.007732
TCGA-QK-A6IF-01A	0.006321	-0.000605
TCGA-QK-A6IG-01A	0.000135	0.004353
TCGA-QK-A6VB-01A	0.000767	0.00311
TCGA-QK-A8Z7-01A	0.00188	-0.000179
TCGA-QK-A8Z9-01B	0.000621	0.001681
TCGA-QK-A8ZB-01A	0.00088	0.000496
TCGA-QK-AA3J-01A	0.020368	-0.000377
TCGA-RS-A6TO-01A	0.000689	-0.000907
TCGA-S3-A6ZG-01A	0.02544	-0.00016
TCGA-S3-AA11-01A	0.020638	-0.002985
TCGA-S3-AA14-01A	0.011921	-0.001324
TCGA-S3-AA15-01A	0.002865	-8.5e-05
TCGA-S3-AA17-01A	0.003922	-0.001055
TCGA-S9-A6TS-01A	0.000147	0.003247
TCGA-S9-A6TV-01A	0.000197	0.001343
TCGA-S9-A6TZ-01A	0.000222	0.004292
TCGA-S9-A6U0-01A	0.000113	0.001247
TCGA-S9-A6U2-01A	9.9e-05	0.00596
TCGA-S9-A6U6-01A	0.000128	0.001955
TCGA-S9-A6U8-01A	0.000105	0.001603
TCGA-S9-A6U9-01A	0.000108	0.005205
TCGA-S9-A6WG-01A	0.000134	0.00147
TCGA-S9-A6WI-01A	0.000324	0.005942
TCGA-S9-A6WM-01A	5.1e-05	0.001112
TCGA-S9-A6WN-01A	6.3e-05	0.001686
TCGA-S9-A7IS-01A	0.000151	0.004348
TCGA-S9-A7IX-01A	0.00013	0.002589
TCGA-S9-A7IY-01A	8.9e-05	0.002139
TCGA-S9-A7IZ-01A	0.000255	0.003001
TCGA-S9-A7J0-01A	0.000863	0.001632
TCGA-S9-A7J3-01A	0.000225	0.011214
TCGA-S9-A7QW-01A	0.000187	0.001314
TCGA-S9-A7QX-01A	0.000167	0.004241
TCGA-S9-A7R1-01A	0.000756	-3.1e-05
TCGA-S9-A7R2-01A	0.000232	0.008203
TCGA-S9-A7R4-01A	0.00017	0.001062
TCGA-S9-A7R7-01A	0.000108	0.001924
TCGA-S9-A7R8-01A	0.00025	0.001554
TCGA-S9-A89V-01A	0.000414	0.002119
TCGA-S9-A89Z-01A	0.000131	0.00128
TCGA-SJ-A6ZI-01A	0.013463	-0.00118
TCGA-SJ-A6ZJ-01A	0.010094	-0.001346
TCGA-T2-A6WX-01A	0.000543	0.003795
TCGA-T2-A6WZ-01A	0.000548	0.00163
TCGA-T2-A6X0-01A	0.001968	-0.000158
TCGA-TM-A7C3-01A	0.00046	0.003095
TCGA-TM-A7C5-01A	0.00047	0.005403
TCGA-TM-A84F-01A	0.000119	0.003969
TCGA-TM-A84G-01A	0.000407	0.00724
TCGA-TM-A84H-01A	0.000312	0.009631
TCGA-TM-A84I-01A	0.000208	0.007935
TCGA-TM-A84J-01A	0.000321	0.003292
TCGA-TM-A84M-01A	0.000283	0.003824
TCGA-TM-A84O-01A	0.000703	0.001542
TCGA-TM-A84Q-01A	6.6e-05	0.003974
TCGA-UC-A7PG-01A	0.002387	0.000342
TCGA-UF-A71B-01A	0.001417	-0.000258
TCGA-UF-A71D-01A	0.001629	-0.000831
TCGA-UF-A71E-01A	0.000904	-0.00025
TCGA-UF-A7J9-01A	0.000202	0.006887
TCGA-UF-A7JA-01A	0.009425	-0.002768
TCGA-UF-A7JC-01A	0.001138	-0.000314
TCGA-UF-A7JD-01A	0.000762	0.001445
TCGA-UF-A7JF-01A	0.001792	-0.000162
TCGA-UF-A7JH-01A	0.000603	0.000264
TCGA-UF-A7JJ-01A	0.00325	-0.000161
TCGA-UF-A7JK-01A	0.002022	5e-05
TCGA-UF-A7JO-01A	0.000588	0.002659
TCGA-UF-A7JS-01A	5.1e-05	0.00499
TCGA-UF-A7JT-01A	0.002064	-9.2e-05
TCGA-UP-A6WW-01A	0.022967	-0.001112
TCGA-V7-A7HQ-01A	0.00612	-0.001333
TCGA-VM-A8CF-01A	0.000108	0.001472
TCGA-VP-A87K-01A	0.011122	-0.003778
TCGA-VP-AA1N-01A	0.007783	-0.002284
TCGA-VQ-A8E0-01A	0.003213	-0.000279
TCGA-VQ-A8E2-01A	0.004286	-8.6e-05
TCGA-VQ-A8P3-01A	0.025796	-0.000329
TCGA-VQ-A8P5-01A	0.003122	-0.000928
TCGA-VQ-A8PB-01A	0.002284	-0.000209
TCGA-VQ-A8PU-01A	0.004293	-0.000642
TCGA-VQ-A8PY-01A	0.004396	-0.000441
TCGA-VQ-A8PZ-01A	0.012073	-0.000215
TCGA-VQ-A91K-01A	0.005259	-0.001026
TCGA-VQ-A91Q-01A	0.005815	-0.000519
TCGA-VQ-A91V-01A	0.007989	-0.000706
TCGA-VQ-A91W-01A	0.004954	-0.000553
TCGA-VQ-A94R-01A	0.006438	-0.000433
TCGA-VQ-AA64-01A	0.004766	-0.00036
TCGA-VQ-AA6B-01A	0.009657	-0.000696
TCGA-VQ-AA6D-01A	0.004625	-0.000582
TCGA-VQ-AA6K-01A	0.00264	-0.000785
TCGA-VS-A8EG-01A	0.002237	-0.000556
TCGA-VS-A8EH-01A	0.000303	0.000681
TCGA-VS-A8EI-01A	0.003244	-0.000214
TCGA-VS-A8EL-01A	0.004218	-0.000298
TCGA-VS-A8Q9-01A	0.002758	-0.00032
TCGA-VS-A8QF-01A	0.003269	-0.000316
TCGA-VS-A8QH-01A	0.004831	-0.000862
TCGA-VS-A94W-01A	0.022758	-0.000163
TCGA-VS-A94X-01A	0.00568	-0.001679
TCGA-VS-A94Z-01A	0.002791	-8.6e-05
TCGA-VS-A950-01A	0.003527	-0.000723
TCGA-VS-A954-01A	0.00504	-5e-05
TCGA-VS-A958-01A	0.007078	-0.00055
TCGA-VS-A959-01A	0.008684	-0.002586
TCGA-VS-A9U5-01A	0.000246	0.001411
TCGA-VS-A9U6-01A	0.008798	-0.001248
TCGA-VS-A9U7-01A	0.010049	-0.000298
TCGA-VS-A9UB-01A	0.002244	-0.00014
TCGA-VS-A9UD-01A	0.03248	-0.000275
TCGA-VS-A9UI-01A	0.018643	-0.001294
TCGA-VS-A9UL-01A	0.005437	-0.001005
TCGA-VS-A9UM-01A	0.004648	-0.000182
TCGA-VS-A9UO-01A	0.016175	-0.000507
TCGA-VS-A9UP-01A	0.013057	0
TCGA-VS-A9UQ-01A	0.009948	-0.001072
TCGA-VS-A9UR-01A	0.023336	-0.000194
TCGA-VS-A9UU-01A	0.002703	-0.00013
TCGA-VS-A9UY-01A	0.003815	-0.000773
TCGA-VS-A9UZ-01A	0.021332	-0.002335
TCGA-VS-A9V0-01A	0.003857	-0.000333
TCGA-VS-A9V3-01A	0.014499	-0.000185
TCGA-VS-AA62-01A	0.006962	-0.000743
TCGA-VV-A829-01A	0.000276	0.001322
TCGA-VV-A86M-01A	0.000173	0.006067
TCGA-WH-A86K-01A	0.000234	0.001737
TCGA-WL-A834-01A	0.000545	0.001797
TCGA-WT-AB44-01A	0.004018	-0.000898
TCGA-WX-AA44-01A	0.001891	-0.000485
TCGA-X4-A8KQ-01A	0.009659	-0.002365
TCGA-XJ-A9DI-01A	0.020655	-0.001815
TCGA-XJ-A9DX-01A	0.011531	-0.002813
TCGA-XK-AAIV-01A	0.006843	-0.001097
TCGA-XX-A899-01A	0.006026	-0.000607
TCGA-XX-A89A-01A	0.0043	-0.001461
TCGA-ZF-AA4X-01A	0.005468	-0.0011
TCGA-ZG-A8QZ-01A	0.010241	-0.001082
TCGA-ZG-A9L1-01A	0.003746	-0.001197
TCGA-ZG-A9LU-01A	0.010318	-0.002411
TCGA-ZG-A9LZ-01A	0.010709	-0.000631
TCGA-ZJ-A8QQ-01A	0.00703	-0.001313
