# Supplementary material for: Integration of machine learning and genome-scale metabolic modeling identifies multi-omics biomarkers for radiation resistance
Source: Nat Commun. 2021 May 11;12:2700. doi: 10.1038/s41467-021-22989-1 (PMC8113601; doi:10.1038/s41467-021-22989-1)
Supplement: Supplementary file 5 — Source Data [file 41467_2021_22989_MOESM5_ESM.zip › Figure Raw Data/S7.xlsx]

## Sheet: S7 - Cell Lines
Metabolite	NQO1 (-) - 1	NQO1 (-) - 2	NQO1 (-) - 3	NQO1 (+) - 1	NQO1 (+) - 2	NQO1 (+) - 3	SW620 - 1	SW620 - 2	SW620 - 3	SW480 - 1	SW480 - 2	SW480 - 3	M059J - 1	M059J - 2	M059J - 3	M059K - 1	M059K - 2	M059K - 3	SCC-61 - 1	SCC-61 - 2	SCC-61 - 3	rSCC-61 - 1	rSCC-61 - 2	rSCC-61 - 3
2-Arachidonylglycerol	5.29686	5.30564	5.34508	6.30135	6.27068	6.25975	5.66014	5.97123	5.83876	6.16429	6.23931	6.30759	6.52394	6.38073	6.42866	6.50307	6.54505	6.5391	5.25324	5.35875	5.32019	6.07711	6.04375	6.09478
Anandamide	4.70645	5.28482	4.66413	5.26175	5.99972	4.80797	4.74038	4.09343	4.63094	4.34937	4.57608	5.00424	4.77237	5.17898	5.06527	5.03431	5.30132	5.29106	4.14443	4.49819	4.2575	4.92672	4.15984	4.56662

## Sheet: S7 - Cancer Types
Metabolite	BRCA	COAD	GBM	HNSC
2-Arachidonylglycerol	3.19371	1.37422	0.281137	2.52848
Anandamide	1.56578	0.514836	0.675527	0.833876
